# Supplementary material for: Production of gas-releasing electrolyte-replenishing Ah-scale zinc metal pouch cells with aqueous gel electrolyte
Source: Nat Commun. 2023 Jul 14;14:4211. doi: 10.1038/s41467-023-39877-5 (PMC10349122; doi:10.1038/s41467-023-39877-5)
Supplement: Supplementary file 4 — Source Data [file 41467_2023_39877_MOESM4_ESM.zip]

Archive with 4 entries (4 files):
- Figure 3.xlsx
- Figure 4.xlsx
- Figure 5.xlsx
- Figure 2.xlsx
