# Supplementary material for: Production of gas-releasing electrolyte-replenishing Ah-scale zinc metal pouch cells with aqueous gel electrolyte
Source: Nat Commun. 2023 Jul 14;14:4211. doi: 10.1038/s41467-023-39877-5 (PMC10349122; doi:10.1038/s41467-023-39877-5)
Supplement: Supplementary file 4 — Source Data [file 41467_2023_39877_MOESM4_ESM.zip › Figure 3.xlsx]

## Sheet: figure 3a
zeta potential
	CarraChi gel		CarraChi-ZnSO4
-121	0	-121	0
-118	0	-118	0
-114	0	-115	0
-111	0	-111	0
-108	0	-108	0
-104	0	-105	0
-101	0	-101	0
-97.9	59.987	-98.2	0
-94.6	1173.14	-94.9	0
-91.3	3054.75	-91.6	0
-88	4555.53	-88.3	0
-84.7	4498.88	-85	0
-81.4	4303.53	-81.7	0
-78.1	4715.15	-78.4	0
-74.8	6368.6	-75.1	0
-71.5	9629.04	-71.8	0
-68.3	18822.5	-68.5	0
-65	33921.6	-65.2	0
-61.7	45629.6	-61.9	0
-58.4	47859.4	-58.6	0
-55.1	40680.4	-55.3	0
-51.8	30539.3	-52	0
-48.5	24379	-48.7	0
-45.2	20885.7	-45.5	0
-41.9	14602	-42.2	0
-38.6	8601.16	-38.9	0
-35.3	5166.08	-35.6	0
-32	3193.86	-32.3	0
-28.7	2605.55	-29	0
-25.4	1650.81	-25.7	3146.7
-22.1	309.326	-22.4	13443.7
-18.8	0	-19.1	26722.9
-15.5	0	-15.8	30209
-12.2	0	-12.5	32175.2
-8.95	661.651	-9.22	38747.8
-5.66	948.546	-5.93	28570.2
-2.36	730.294	-2.63	11717.5
0.933	766.404	0.662	8757.87
4.23	260.563	3.96	8631.62
7.52	0	7.25	3949.51
10.8	0	10.5	357.756
14.1	0	13.8	0
17.4	0	17.1	0
20.7	0	20.4	0
24	0	23.7	0
27.3	0	27	0
30.6	0	30.3	0
33.9	0	33.6	0
37.2	0	36.9	0
40.5	0	40.2	0

## Sheet: figure 3b
Ea calculation
	CarraChi			GFA			Fitted CarraChi		Fitted GFA
1000/T	-lg Rct	Error	1000/T	-lg Rct	Error	1000/T	-lg Rct	1000/T	-lg Rct
3.35402	-2.67403	0.00647	3.35402	-3.08668	0.02036	3.09454	-2.22196	3.09454	-2.38177
3.2987	-2.58214	0.00689	3.2987	-2.93244	0.02078	3.12337	-2.27241	3.0948	-2.38246
3.24517	-2.4772	0.0086	3.24517	-2.77082	0.0103	3.1522	-2.32285	3.09506	-2.38316
3.19336	-2.40662	0.00647	3.19336	-2.63445	0.02078	3.18103	-2.3733	3.09532	-2.38386
3.09454	-2.21755	0.0103	3.09454	-2.39443	0.00817	3.20986	-2.42375	3.09558	-2.38455
						3.23869	-2.4742	3.09584	-2.38525
						3.26752	-2.52464	3.0961	-2.38594
						3.29635	-2.57509	3.09636	-2.38664
						3.32519	-2.62554	3.09662	-2.38733
						3.35402	-2.67598	3.09688	-2.38803
								3.09714	-2.38873
								3.0974	-2.38942
								3.09765	-2.39012
								3.09791	-2.39081
								3.09817	-2.39151
								3.09843	-2.3922
								3.09869	-2.3929
								3.09895	-2.3936
								3.09921	-2.39429
								3.09947	-2.39499
								3.09973	-2.39568
								3.09999	-2.39638
								3.10025	-2.39707
								3.10051	-2.39777
								3.10077	-2.39847
								3.10103	-2.39916
								3.10129	-2.39986
								3.10155	-2.40055
								3.10181	-2.40125
								3.10207	-2.40194
								3.10233	-2.40264
								3.10259	-2.40334
								3.10285	-2.40403
								3.10311	-2.40473
								3.10337	-2.40542
								3.10363	-2.40612
								3.10389	-2.40681
								3.10415	-2.40751
								3.10441	-2.40821
								3.10467	-2.4089
								3.10493	-2.4096
								3.10519	-2.41029
								3.10545	-2.41099
								3.10571	-2.41168
								3.10597	-2.41238
								3.10623	-2.41308
								3.10649	-2.41377
								3.10675	-2.41447
								3.10701	-2.41516
								3.10727	-2.41586
								3.10753	-2.41655
								3.10778	-2.41725
								3.10804	-2.41795
								3.1083	-2.41864
								3.10856	-2.41934
								3.10882	-2.42003
								3.10908	-2.42073
								3.10934	-2.42142
								3.1096	-2.42212
								3.10986	-2.42281
								3.11012	-2.42351
								3.11038	-2.42421
								3.11064	-2.4249
								3.1109	-2.4256
								3.11116	-2.42629
								3.11142	-2.42699
								3.11168	-2.42768
								3.11194	-2.42838
								3.1122	-2.42908
								3.11246	-2.42977
								3.11272	-2.43047
								3.11298	-2.43116
								3.11324	-2.43186
								3.1135	-2.43255
								3.11376	-2.43325
								3.11402	-2.43395
								3.11428	-2.43464
								3.11454	-2.43534
								3.1148	-2.43603
								3.11506	-2.43673
								3.11532	-2.43742
								3.11558	-2.43812
								3.11584	-2.43882
								3.1161	-2.43951
								3.11636	-2.44021
								3.11662	-2.4409
								3.11688	-2.4416
								3.11714	-2.44229
								3.1174	-2.44299
								3.11765	-2.44369
								3.11791	-2.44438
								3.11817	-2.44508
								3.11843	-2.44577
								3.11869	-2.44647
								3.11895	-2.44716
								3.11921	-2.44786
								3.11947	-2.44856
								3.11973	-2.44925
								3.11999	-2.44995
								3.12025	-2.45064
								3.12051	-2.45134
								3.12077	-2.45203
								3.12103	-2.45273
								3.12129	-2.45343
								3.12155	-2.45412
								3.12181	-2.45482
								3.12207	-2.45551
								3.12233	-2.45621
								3.12259	-2.4569
								3.12285	-2.4576
								3.12311	-2.4583
								3.12337	-2.45899
								3.12363	-2.45969
								3.12389	-2.46038
								3.12415	-2.46108
								3.12441	-2.46177
								3.12467	-2.46247
								3.12493	-2.46317
								3.12519	-2.46386
								3.12545	-2.46456
								3.12571	-2.46525
								3.12597	-2.46595
								3.12623	-2.46664
								3.12649	-2.46734
								3.12675	-2.46804
								3.12701	-2.46873
								3.12727	-2.46943
								3.12752	-2.47012
								3.12778	-2.47082
								3.12804	-2.47151
								3.1283	-2.47221
								3.12856	-2.47291
								3.12882	-2.4736
								3.12908	-2.4743
								3.12934	-2.47499
								3.1296	-2.47569
								3.12986	-2.47638
								3.13012	-2.47708
								3.13038	-2.47777
								3.13064	-2.47847
								3.1309	-2.47917
								3.13116	-2.47986
								3.13142	-2.48056
								3.13168	-2.48125
								3.13194	-2.48195
								3.1322	-2.48264
								3.13246	-2.48334
								3.13272	-2.48404
								3.13298	-2.48473
								3.13324	-2.48543
								3.1335	-2.48612
								3.13376	-2.48682
								3.13402	-2.48751
								3.13428	-2.48821
								3.13454	-2.48891
								3.1348	-2.4896
								3.13506	-2.4903
								3.13532	-2.49099
								3.13558	-2.49169
								3.13584	-2.49238
								3.1361	-2.49308
								3.13636	-2.49378
								3.13662	-2.49447
								3.13688	-2.49517
								3.13714	-2.49586
								3.13739	-2.49656
								3.13765	-2.49725
								3.13791	-2.49795
								3.13817	-2.49865
								3.13843	-2.49934
								3.13869	-2.50004
								3.13895	-2.50073
								3.13921	-2.50143
								3.13947	-2.50212
								3.13973	-2.50282
								3.13999	-2.50352
								3.14025	-2.50421
								3.14051	-2.50491
								3.14077	-2.5056
								3.14103	-2.5063
								3.14129	-2.50699
								3.14155	-2.50769
								3.14181	-2.50839
								3.14207	-2.50908
								3.14233	-2.50978
								3.14259	-2.51047
								3.14285	-2.51117
								3.14311	-2.51186
								3.14337	-2.51256
								3.14363	-2.51326
								3.14389	-2.51395
								3.14415	-2.51465
								3.14441	-2.51534
								3.14467	-2.51604
								3.14493	-2.51673
								3.14519	-2.51743
								3.14545	-2.51813
								3.14571	-2.51882
								3.14597	-2.51952
								3.14623	-2.52021
								3.14649	-2.52091
								3.14675	-2.5216
								3.14701	-2.5223
								3.14726	-2.523
								3.14752	-2.52369
								3.14778	-2.52439
								3.14804	-2.52508
								3.1483	-2.52578
								3.14856	-2.52647
								3.14882	-2.52717
								3.14908	-2.52787
								3.14934	-2.52856
								3.1496	-2.52926
								3.14986	-2.52995
								3.15012	-2.53065
								3.15038	-2.53134
								3.15064	-2.53204
								3.1509	-2.53273
								3.15116	-2.53343
								3.15142	-2.53413
								3.15168	-2.53482
								3.15194	-2.53552
								3.1522	-2.53621
								3.15246	-2.53691
								3.15272	-2.5376
								3.15298	-2.5383
								3.15324	-2.539
								3.1535	-2.53969
								3.15376	-2.54039
								3.15402	-2.54108
								3.15428	-2.54178
								3.15454	-2.54247
								3.1548	-2.54317
								3.15506	-2.54387
								3.15532	-2.54456
								3.15558	-2.54526
								3.15584	-2.54595
								3.1561	-2.54665
								3.15636	-2.54734
								3.15662	-2.54804
								3.15688	-2.54874
								3.15714	-2.54943
								3.15739	-2.55013
								3.15765	-2.55082
								3.15791	-2.55152
								3.15817	-2.55221
								3.15843	-2.55291
								3.15869	-2.55361
								3.15895	-2.5543
								3.15921	-2.555
								3.15947	-2.55569
								3.15973	-2.55639
								3.15999	-2.55708
								3.16025	-2.55778
								3.16051	-2.55848
								3.16077	-2.55917
								3.16103	-2.55987
								3.16129	-2.56056
								3.16155	-2.56126
								3.16181	-2.56195
								3.16207	-2.56265
								3.16233	-2.56335
								3.16259	-2.56404
								3.16285	-2.56474
								3.16311	-2.56543
								3.16337	-2.56613
								3.16363	-2.56682
								3.16389	-2.56752
								3.16415	-2.56822
								3.16441	-2.56891
								3.16467	-2.56961
								3.16493	-2.5703
								3.16519	-2.571
								3.16545	-2.57169
								3.16571	-2.57239
								3.16597	-2.57309
								3.16623	-2.57378
								3.16649	-2.57448
								3.16675	-2.57517
								3.16701	-2.57587
								3.16726	-2.57656
								3.16752	-2.57726
								3.16778	-2.57796
								3.16804	-2.57865
								3.1683	-2.57935
								3.16856	-2.58004
								3.16882	-2.58074
								3.16908	-2.58143
								3.16934	-2.58213
								3.1696	-2.58283
								3.16986	-2.58352
								3.17012	-2.58422
								3.17038	-2.58491
								3.17064	-2.58561
								3.1709	-2.5863
								3.17116	-2.587
								3.17142	-2.5877
								3.17168	-2.58839
								3.17194	-2.58909
								3.1722	-2.58978
								3.17246	-2.59048
								3.17272	-2.59117
								3.17298	-2.59187
								3.17324	-2.59256
								3.1735	-2.59326
								3.17376	-2.59396
								3.17402	-2.59465
								3.17428	-2.59535
								3.17454	-2.59604
								3.1748	-2.59674
								3.17506	-2.59743
								3.17532	-2.59813
								3.17558	-2.59883
								3.17584	-2.59952
								3.1761	-2.60022
								3.17636	-2.60091
								3.17662	-2.60161
								3.17688	-2.6023
								3.17713	-2.603
								3.17739	-2.6037
								3.17765	-2.60439
								3.17791	-2.60509
								3.17817	-2.60578
								3.17843	-2.60648
								3.17869	-2.60717
								3.17895	-2.60787
								3.17921	-2.60857
								3.17947	-2.60926
								3.17973	-2.60996
								3.17999	-2.61065
								3.18025	-2.61135
								3.18051	-2.61204
								3.18077	-2.61274
								3.18103	-2.61344
								3.18129	-2.61413
								3.18155	-2.61483
								3.18181	-2.61552
								3.18207	-2.61622
								3.18233	-2.61691
								3.18259	-2.61761
								3.18285	-2.61831
								3.18311	-2.619
								3.18337	-2.6197
								3.18363	-2.62039
								3.18389	-2.62109
								3.18415	-2.62178
								3.18441	-2.62248
								3.18467	-2.62318
								3.18493	-2.62387
								3.18519	-2.62457
								3.18545	-2.62526
								3.18571	-2.62596
								3.18597	-2.62665
								3.18623	-2.62735
								3.18649	-2.62805
								3.18675	-2.62874
								3.187	-2.62944
								3.18726	-2.63013
								3.18752	-2.63083
								3.18778	-2.63152
								3.18804	-2.63222
								3.1883	-2.63292
								3.18856	-2.63361
								3.18882	-2.63431
								3.18908	-2.635
								3.18934	-2.6357
								3.1896	-2.63639
								3.18986	-2.63709
								3.19012	-2.63779
								3.19038	-2.63848
								3.19064	-2.63918
								3.1909	-2.63987
								3.19116	-2.64057
								3.19142	-2.64126
								3.19168	-2.64196
								3.19194	-2.64266
								3.1922	-2.64335
								3.19246	-2.64405
								3.19272	-2.64474
								3.19298	-2.64544
								3.19324	-2.64613
								3.1935	-2.64683
								3.19376	-2.64752
								3.19402	-2.64822
								3.19428	-2.64892
								3.19454	-2.64961
								3.1948	-2.65031
								3.19506	-2.651
								3.19532	-2.6517
								3.19558	-2.65239
								3.19584	-2.65309
								3.1961	-2.65379
								3.19636	-2.65448
								3.19662	-2.65518
								3.19687	-2.65587
								3.19713	-2.65657
								3.19739	-2.65726
								3.19765	-2.65796
								3.19791	-2.65866
								3.19817	-2.65935
								3.19843	-2.66005
								3.19869	-2.66074
								3.19895	-2.66144
								3.19921	-2.66213
								3.19947	-2.66283
								3.19973	-2.66353
								3.19999	-2.66422
								3.20025	-2.66492
								3.20051	-2.66561
								3.20077	-2.66631
								3.20103	-2.667
								3.20129	-2.6677
								3.20155	-2.6684
								3.20181	-2.66909
								3.20207	-2.66979
								3.20233	-2.67048
								3.20259	-2.67118
								3.20285	-2.67187
								3.20311	-2.67257
								3.20337	-2.67327
								3.20363	-2.67396
								3.20389	-2.67466
								3.20415	-2.67535
								3.20441	-2.67605
								3.20467	-2.67674
								3.20493	-2.67744
								3.20519	-2.67814
								3.20545	-2.67883
								3.20571	-2.67953
								3.20597	-2.68022
								3.20623	-2.68092
								3.20649	-2.68161
								3.20674	-2.68231
								3.207	-2.68301
								3.20726	-2.6837
								3.20752	-2.6844
								3.20778	-2.68509
								3.20804	-2.68579
								3.2083	-2.68648
								3.20856	-2.68718
								3.20882	-2.68788
								3.20908	-2.68857
								3.20934	-2.68927
								3.2096	-2.68996
								3.20986	-2.69066
								3.21012	-2.69135
								3.21038	-2.69205
								3.21064	-2.69275
								3.2109	-2.69344
								3.21116	-2.69414
								3.21142	-2.69483
								3.21168	-2.69553
								3.21194	-2.69622
								3.2122	-2.69692
								3.21246	-2.69762
								3.21272	-2.69831
								3.21298	-2.69901
								3.21324	-2.6997
								3.2135	-2.7004
								3.21376	-2.70109
								3.21402	-2.70179
								3.21428	-2.70248
								3.21454	-2.70318
								3.2148	-2.70388
								3.21506	-2.70457
								3.21532	-2.70527
								3.21558	-2.70596
								3.21584	-2.70666
								3.2161	-2.70735
								3.21636	-2.70805
								3.21662	-2.70875
								3.21687	-2.70944
								3.21713	-2.71014
								3.21739	-2.71083
								3.21765	-2.71153
								3.21791	-2.71222
								3.21817	-2.71292
								3.21843	-2.71362
								3.21869	-2.71431
								3.21895	-2.71501
								3.21921	-2.7157
								3.21947	-2.7164
								3.21973	-2.71709
								3.21999	-2.71779
								3.22025	-2.71849
								3.22051	-2.71918
								3.22077	-2.71988
								3.22103	-2.72057
								3.22129	-2.72127
								3.22155	-2.72196
								3.22181	-2.72266
								3.22207	-2.72336
								3.22233	-2.72405
								3.22259	-2.72475
								3.22285	-2.72544
								3.22311	-2.72614
								3.22337	-2.72683
								3.22363	-2.72753
								3.22389	-2.72823
								3.22415	-2.72892
								3.22441	-2.72962
								3.22467	-2.73031
								3.22493	-2.73101
								3.22519	-2.7317
								3.22545	-2.7324
								3.22571	-2.7331
								3.22597	-2.73379
								3.22623	-2.73449
								3.22649	-2.73518
								3.22674	-2.73588
								3.227	-2.73657
								3.22726	-2.73727
								3.22752	-2.73797
								3.22778	-2.73866
								3.22804	-2.73936
								3.2283	-2.74005
								3.22856	-2.74075
								3.22882	-2.74144
								3.22908	-2.74214
								3.22934	-2.74284
								3.2296	-2.74353
								3.22986	-2.74423
								3.23012	-2.74492
								3.23038	-2.74562
								3.23064	-2.74631
								3.2309	-2.74701
								3.23116	-2.74771
								3.23142	-2.7484
								3.23168	-2.7491
								3.23194	-2.74979
								3.2322	-2.75049
								3.23246	-2.75118
								3.23272	-2.75188
								3.23298	-2.75258
								3.23324	-2.75327
								3.2335	-2.75397
								3.23376	-2.75466
								3.23402	-2.75536
								3.23428	-2.75605
								3.23454	-2.75675
								3.2348	-2.75745
								3.23506	-2.75814
								3.23532	-2.75884
								3.23558	-2.75953
								3.23584	-2.76023
								3.2361	-2.76092
								3.23636	-2.76162
								3.23661	-2.76231
								3.23687	-2.76301
								3.23713	-2.76371
								3.23739	-2.7644
								3.23765	-2.7651
								3.23791	-2.76579
								3.23817	-2.76649
								3.23843	-2.76718
								3.23869	-2.76788
								3.23895	-2.76858
								3.23921	-2.76927
								3.23947	-2.76997
								3.23973	-2.77066
								3.23999	-2.77136
								3.24025	-2.77205
								3.24051	-2.77275
								3.24077	-2.77345
								3.24103	-2.77414
								3.24129	-2.77484
								3.24155	-2.77553
								3.24181	-2.77623
								3.24207	-2.77692
								3.24233	-2.77762
								3.24259	-2.77832
								3.24285	-2.77901
								3.24311	-2.77971
								3.24337	-2.7804
								3.24363	-2.7811
								3.24389	-2.78179
								3.24415	-2.78249
								3.24441	-2.78319
								3.24467	-2.78388
								3.24493	-2.78458
								3.24519	-2.78527
								3.24545	-2.78597
								3.24571	-2.78666
								3.24597	-2.78736
								3.24623	-2.78806
								3.24648	-2.78875
								3.24674	-2.78945
								3.247	-2.79014
								3.24726	-2.79084
								3.24752	-2.79153
								3.24778	-2.79223
								3.24804	-2.79293
								3.2483	-2.79362
								3.24856	-2.79432
								3.24882	-2.79501
								3.24908	-2.79571
								3.24934	-2.7964
								3.2496	-2.7971
								3.24986	-2.7978
								3.25012	-2.79849
								3.25038	-2.79919
								3.25064	-2.79988
								3.2509	-2.80058
								3.25116	-2.80127
								3.25142	-2.80197
								3.25168	-2.80267
								3.25194	-2.80336
								3.2522	-2.80406
								3.25246	-2.80475
								3.25272	-2.80545
								3.25298	-2.80614
								3.25324	-2.80684
								3.2535	-2.80754
								3.25376	-2.80823
								3.25402	-2.80893
								3.25428	-2.80962
								3.25454	-2.81032
								3.2548	-2.81101
								3.25506	-2.81171
								3.25532	-2.81241
								3.25558	-2.8131
								3.25584	-2.8138
								3.2561	-2.81449
								3.25635	-2.81519
								3.25661	-2.81588
								3.25687	-2.81658
								3.25713	-2.81727
								3.25739	-2.81797
								3.25765	-2.81867
								3.25791	-2.81936
								3.25817	-2.82006
								3.25843	-2.82075
								3.25869	-2.82145
								3.25895	-2.82214
								3.25921	-2.82284
								3.25947	-2.82354
								3.25973	-2.82423
								3.25999	-2.82493
								3.26025	-2.82562
								3.26051	-2.82632
								3.26077	-2.82701
								3.26103	-2.82771
								3.26129	-2.82841
								3.26155	-2.8291
								3.26181	-2.8298
								3.26207	-2.83049
								3.26233	-2.83119
								3.26259	-2.83188
								3.26285	-2.83258
								3.26311	-2.83328
								3.26337	-2.83397
								3.26363	-2.83467
								3.26389	-2.83536
								3.26415	-2.83606
								3.26441	-2.83675
								3.26467	-2.83745
								3.26493	-2.83815
								3.26519	-2.83884
								3.26545	-2.83954
								3.26571	-2.84023
								3.26597	-2.84093
								3.26622	-2.84162
								3.26648	-2.84232
								3.26674	-2.84302
								3.267	-2.84371
								3.26726	-2.84441
								3.26752	-2.8451
								3.26778	-2.8458
								3.26804	-2.84649
								3.2683	-2.84719
								3.26856	-2.84789
								3.26882	-2.84858
								3.26908	-2.84928
								3.26934	-2.84997
								3.2696	-2.85067
								3.26986	-2.85136
								3.27012	-2.85206
								3.27038	-2.85276
								3.27064	-2.85345
								3.2709	-2.85415
								3.27116	-2.85484
								3.27142	-2.85554
								3.27168	-2.85623
								3.27194	-2.85693
								3.2722	-2.85763
								3.27246	-2.85832
								3.27272	-2.85902
								3.27298	-2.85971
								3.27324	-2.86041
								3.2735	-2.8611
								3.27376	-2.8618
								3.27402	-2.8625
								3.27428	-2.86319
								3.27454	-2.86389
								3.2748	-2.86458
								3.27506	-2.86528
								3.27532	-2.86597
								3.27558	-2.86667
								3.27584	-2.86737
								3.2761	-2.86806
								3.27635	-2.86876
								3.27661	-2.86945
								3.27687	-2.87015
								3.27713	-2.87084
								3.27739	-2.87154
								3.27765	-2.87223
								3.27791	-2.87293
								3.27817	-2.87363
								3.27843	-2.87432
								3.27869	-2.87502
								3.27895	-2.87571
								3.27921	-2.87641
								3.27947	-2.8771
								3.27973	-2.8778
								3.27999	-2.8785
								3.28025	-2.87919
								3.28051	-2.87989
								3.28077	-2.88058
								3.28103	-2.88128
								3.28129	-2.88197
								3.28155	-2.88267
								3.28181	-2.88337
								3.28207	-2.88406
								3.28233	-2.88476
								3.28259	-2.88545
								3.28285	-2.88615
								3.28311	-2.88684
								3.28337	-2.88754
								3.28363	-2.88824
								3.28389	-2.88893
								3.28415	-2.88963
								3.28441	-2.89032
								3.28467	-2.89102
								3.28493	-2.89171
								3.28519	-2.89241
								3.28545	-2.89311
								3.28571	-2.8938
								3.28597	-2.8945
								3.28622	-2.89519
								3.28648	-2.89589
								3.28674	-2.89658
								3.287	-2.89728
								3.28726	-2.89798
								3.28752	-2.89867
								3.28778	-2.89937
								3.28804	-2.90006
								3.2883	-2.90076
								3.28856	-2.90145
								3.28882	-2.90215
								3.28908	-2.90285
								3.28934	-2.90354
								3.2896	-2.90424
								3.28986	-2.90493
								3.29012	-2.90563
								3.29038	-2.90632
								3.29064	-2.90702
								3.2909	-2.90772
								3.29116	-2.90841
								3.29142	-2.90911
								3.29168	-2.9098
								3.29194	-2.9105
								3.2922	-2.91119
								3.29246	-2.91189
								3.29272	-2.91259
								3.29298	-2.91328
								3.29324	-2.91398
								3.2935	-2.91467
								3.29376	-2.91537
								3.29402	-2.91606
								3.29428	-2.91676
								3.29454	-2.91746
								3.2948	-2.91815
								3.29506	-2.91885
								3.29532	-2.91954
								3.29558	-2.92024
								3.29584	-2.92093
								3.29609	-2.92163
								3.29635	-2.92233
								3.29661	-2.92302
								3.29687	-2.92372
								3.29713	-2.92441
								3.29739	-2.92511
								3.29765	-2.9258
								3.29791	-2.9265
								3.29817	-2.9272
								3.29843	-2.92789
								3.29869	-2.92859
								3.29895	-2.92928
								3.29921	-2.92998
								3.29947	-2.93067
								3.29973	-2.93137
								3.29999	-2.93206
								3.30025	-2.93276
								3.30051	-2.93346
								3.30077	-2.93415
								3.30103	-2.93485
								3.30129	-2.93554
								3.30155	-2.93624
								3.30181	-2.93693
								3.30207	-2.93763
								3.30233	-2.93833
								3.30259	-2.93902
								3.30285	-2.93972
								3.30311	-2.94041
								3.30337	-2.94111
								3.30363	-2.9418
								3.30389	-2.9425
								3.30415	-2.9432
								3.30441	-2.94389
								3.30467	-2.94459
								3.30493	-2.94528
								3.30519	-2.94598
								3.30545	-2.94667
								3.30571	-2.94737
								3.30596	-2.94807
								3.30622	-2.94876
								3.30648	-2.94946
								3.30674	-2.95015
								3.307	-2.95085
								3.30726	-2.95154
								3.30752	-2.95224
								3.30778	-2.95294
								3.30804	-2.95363
								3.3083	-2.95433
								3.30856	-2.95502
								3.30882	-2.95572
								3.30908	-2.95641
								3.30934	-2.95711
								3.3096	-2.95781
								3.30986	-2.9585
								3.31012	-2.9592
								3.31038	-2.95989
								3.31064	-2.96059
								3.3109	-2.96128
								3.31116	-2.96198
								3.31142	-2.96268
								3.31168	-2.96337
								3.31194	-2.96407
								3.3122	-2.96476
								3.31246	-2.96546
								3.31272	-2.96615
								3.31298	-2.96685
								3.31324	-2.96755
								3.3135	-2.96824
								3.31376	-2.96894
								3.31402	-2.96963
								3.31428	-2.97033
								3.31454	-2.97102
								3.3148	-2.97172
								3.31506	-2.97242
								3.31532	-2.97311
								3.31558	-2.97381
								3.31583	-2.9745
								3.31609	-2.9752
								3.31635	-2.97589
								3.31661	-2.97659
								3.31687	-2.97729
								3.31713	-2.97798
								3.31739	-2.97868
								3.31765	-2.97937
								3.31791	-2.98007
								3.31817	-2.98076
								3.31843	-2.98146
								3.31869	-2.98216
								3.31895	-2.98285
								3.31921	-2.98355
								3.31947	-2.98424
								3.31973	-2.98494
								3.31999	-2.98563
								3.32025	-2.98633
								3.32051	-2.98702
								3.32077	-2.98772
								3.32103	-2.98842
								3.32129	-2.98911
								3.32155	-2.98981
								3.32181	-2.9905
								3.32207	-2.9912
								3.32233	-2.99189
								3.32259	-2.99259
								3.32285	-2.99329
								3.32311	-2.99398
								3.32337	-2.99468
								3.32363	-2.99537
								3.32389	-2.99607
								3.32415	-2.99676
								3.32441	-2.99746
								3.32467	-2.99816
								3.32493	-2.99885
								3.32519	-2.99955
								3.32545	-3.00024
								3.3257	-3.00094
								3.32596	-3.00163
								3.32622	-3.00233
								3.32648	-3.00303
								3.32674	-3.00372
								3.327	-3.00442
								3.32726	-3.00511
								3.32752	-3.00581
								3.32778	-3.0065
								3.32804	-3.0072
								3.3283	-3.0079
								3.32856	-3.00859
								3.32882	-3.00929
								3.32908	-3.00998
								3.32934	-3.01068
								3.3296	-3.01137
								3.32986	-3.01207
								3.33012	-3.01277
								3.33038	-3.01346
								3.33064	-3.01416
								3.3309	-3.01485
								3.33116	-3.01555
								3.33142	-3.01624
								3.33168	-3.01694
								3.33194	-3.01764
								3.3322	-3.01833
								3.33246	-3.01903
								3.33272	-3.01972
								3.33298	-3.02042
								3.33324	-3.02111
								3.3335	-3.02181
								3.33376	-3.02251
								3.33402	-3.0232
								3.33428	-3.0239
								3.33454	-3.02459
								3.3348	-3.02529
								3.33506	-3.02598
								3.33532	-3.02668
								3.33558	-3.02738
								3.33583	-3.02807
								3.33609	-3.02877
								3.33635	-3.02946
								3.33661	-3.03016
								3.33687	-3.03085
								3.33713	-3.03155
								3.33739	-3.03225
								3.33765	-3.03294
								3.33791	-3.03364
								3.33817	-3.03433
								3.33843	-3.03503
								3.33869	-3.03572
								3.33895	-3.03642
								3.33921	-3.03712
								3.33947	-3.03781
								3.33973	-3.03851
								3.33999	-3.0392
								3.34025	-3.0399
								3.34051	-3.04059
								3.34077	-3.04129
								3.34103	-3.04198
								3.34129	-3.04268
								3.34155	-3.04338
								3.34181	-3.04407
								3.34207	-3.04477
								3.34233	-3.04546
								3.34259	-3.04616
								3.34285	-3.04685
								3.34311	-3.04755
								3.34337	-3.04825
								3.34363	-3.04894
								3.34389	-3.04964
								3.34415	-3.05033
								3.34441	-3.05103
								3.34467	-3.05172
								3.34493	-3.05242
								3.34519	-3.05312
								3.34545	-3.05381
								3.3457	-3.05451
								3.34596	-3.0552
								3.34622	-3.0559
								3.34648	-3.05659
								3.34674	-3.05729
								3.347	-3.05799
								3.34726	-3.05868
								3.34752	-3.05938
								3.34778	-3.06007
								3.34804	-3.06077
								3.3483	-3.06146
								3.34856	-3.06216
								3.34882	-3.06286
								3.34908	-3.06355
								3.34934	-3.06425
								3.3496	-3.06494
								3.34986	-3.06564
								3.35012	-3.06633
								3.35038	-3.06703
								3.35064	-3.06773
								3.3509	-3.06842
								3.35116	-3.06912
								3.35142	-3.06981
								3.35168	-3.07051
								3.35194	-3.0712
								3.3522	-3.0719
								3.35246	-3.0726
								3.35272	-3.07329
								3.35298	-3.07399
								3.35324	-3.07468
								3.3535	-3.07538
								3.35376	-3.07607
								3.35402	-3.07677

## Sheet: figure 3c
CA
	CarraChi		GFA
t (s)	mA cm-2	t (s)	mA cm-2
0	-3.05098	0	-10.8658
0.005	-3.48639	0.005	-13.0312
0.01	-3.86427	0.01	-14.5124
0.015	-4.18071	0.015	-15.6708
0.02	-4.44312	0.02	-16.6544
0.025	-4.662	0.025	-17.5447
0.03	-4.84511	0.03	-18.365
0.035	-5.00139	0.035	-19.1386
0.04	-5.13628	0.04	-19.8772
0.045	-5.25447	0.045	-20.5887
0.05	-5.35943	0.05	-21.2768
0.055	-5.4539	0.055	-21.9415
0.06	-5.53981	0.06	-22.5947
0.065	-5.6199	0.065	-23.2284
0.07	-5.69493	0.07	-23.8543
0.075	-5.76568	0.075	-24.4685
0.08	-5.83139	0.08	-25.0749
0.085	-5.89358	0.085	-25.6698
0.09	-5.95501	0.09	-26.2568
0.095	-6.01293	0.095	-26.8399
0.1	-6.06775	0.1	-27.4153
0.105	-6.12256	0.105	-27.9868
0.11	-6.17466	0.11	-28.5505
0.115	-6.22558	0.115	-29.1064
0.12	-6.27496	0.12	-29.6545
0.125	-6.32278	0.125	-30.1989
0.13	-6.37176	0.13	-30.7353
0.135	-6.41841	0.135	-31.2679
0.14	-6.46117	0.14	-31.7927
0.145	-6.50782	0.145	-32.3059
0.15	-6.55059	0.15	-32.8152
0.155	-6.59335	0.155	-33.3167
0.16	-6.63223	0.16	-33.8103
0.165	-6.67499	0.165	-34.2963
0.17	-6.71387	0.17	-34.7706
0.175	-6.75274	0.175	-35.2371
0.18	-6.79162	0.18	-35.6998
0.185	-6.8305	0.185	-36.1507
0.19	-6.86938	0.19	-36.5977
0.195	-6.90436	0.195	-37.0293
0.2	-6.94324	0.2	-37.453
0.205	-6.97433	0.205	-37.8729
0.21	-7.01321	0.21	-38.2811
0.215	-7.0482	0.215	-38.6815
0.22	-7.08318	0.22	-39.0703
0.225	-7.11429	0.225	-39.4552
0.23	-7.14927	0.23	-39.8284
0.235	-7.18427	0.235	-40.1938
0.24	-7.21536	0.24	-40.5515
0.245	-7.25036	0.245	-40.8974
0.25	-7.28145	0.25	-41.2395
0.255	-7.31645	0.255	-41.5739
0.26	-7.34754	0.26	-41.9004
0.265	-7.37475	0.265	-42.2192
0.27	-7.40586	0.27	-42.5264
0.275	-7.43696	0.275	-42.8295
0.28	-7.47195	0.28	-43.1289
0.285	-7.49916	0.285	-43.4205
0.29	-7.53025	0.29	-43.7004
0.295	-7.56136	0.295	-43.9764
0.3	-7.58857	0.3	-44.2485
0.305	-7.61968	0.305	-44.5129
0.31	-7.65078	0.31	-44.7694
0.315	-7.67799	0.315	-45.0222
0.32	-7.7091	0.32	-45.271
0.325	-7.73631	0.325	-45.512
0.33	-7.7674	0.33	-45.7452
0.335	-7.79461	0.335	-45.9785
0.34	-7.82183	0.34	-46.2039
0.345	-7.84904	0.345	-46.4217
0.35	-7.88014	0.35	-46.6394
0.355	-7.90736	0.355	-46.8493
0.36	-7.93457	0.36	-47.0592
0.365	-7.96178	0.365	-47.2614
0.37	-7.99288	0.37	-47.4597
0.375	-8.0162	0.375	-47.654
0.38	-8.04731	0.38	-47.8406
0.385	-8.07064	0.385	-48.0312
0.39	-8.10173	0.39	-48.2139
0.395	-8.12896	0.395	-48.3927
0.4	-8.15617	0.4	-48.5716
0.405	-8.17949	0.405	-48.7426
0.41	-8.2067	0.41	-48.9098
0.415	-8.23391	0.415	-49.0769
0.42	-8.26113	0.42	-49.2403
0.425	-8.28834	0.425	-49.4034
0.43	-8.31555	0.43	-49.5629
0.435	-8.33888	0.435	-49.7145
0.44	-8.36609	0.44	-49.8661
0.445	-8.39331	0.445	-50.0177
0.45	-8.42052	0.45	-50.1655
0.455	-8.44773	0.455	-50.3093
0.46	-8.47106	0.46	-50.4531
0.465	-8.49827	0.465	-50.5931
0.47	-8.52159	0.47	-50.733
0.475	-8.54882	0.475	-50.8652
0.48	-8.57214	0.48	-50.9975
0.485	-8.59935	0.485	-51.1296
0.49	-8.62268	0.49	-51.2618
0.495	-8.64989	0.495	-51.3861
0.5	-8.67321	0.5	-51.5144
0.505	-8.69654	0.505	-51.6388
0.51	-8.72375	0.51	-51.7594
0.515	-8.74708	0.515	-51.8799
0.52	-8.77041	0.52	-51.9926
0.525	-8.79373	0.525	-52.1131
0.53	-8.82094	0.53	-52.2298
0.535	-8.84427	0.535	-52.3426
0.54	-8.86759	0.54	-52.4513
0.545	-8.89092	0.545	-52.5641
0.55	-8.91424	0.55	-52.673
0.555	-8.94145	0.555	-52.7818
0.56	-8.96478	0.56	-52.8867
0.565	-8.9881	0.565	-52.9879
0.57	-9.00754	0.57	-53.0889
0.575	-9.03476	0.575	-53.1939
0.58	-9.05419	0.58	-53.2949
0.585	-9.07752	0.585	-53.3961
0.59	-9.10085	0.59	-53.4933
0.595	-9.12418	0.595	-53.5904
0.6	-9.1475	0.6	-53.6837
0.605	-9.17083	0.605	-53.7771
0.61	-9.19027	0.61	-53.8703
0.615	-9.21359	0.615	-53.9637
0.62	-9.23692	0.62	-54.053
0.625	-9.26024	0.625	-54.1424
0.63	-9.27968	0.63	-54.2319
0.635	-9.30301	0.635	-54.3213
0.64	-9.32245	0.64	-54.4069
0.645	-9.34577	0.645	-54.4924
0.65	-9.3652	0.65	-54.5778
0.655	-9.38854	0.655	-54.6634
0.66	-9.41186	0.66	-54.7451
0.665	-9.43518	0.665	-54.8228
0.67	-9.45462	0.67	-54.9083
0.675	-9.47405	0.675	-54.9899
0.68	-9.49738	0.68	-55.0676
0.685	-9.51682	0.685	-55.1455
0.69	-9.53625	0.69	-55.2232
0.695	-9.55958	0.695	-55.301
0.7	-9.57902	0.7	-55.3787
0.705	-9.59846	0.705	-55.4526
0.71	-9.62178	0.71	-55.5265
0.715	-9.64122	0.715	-55.6003
0.72	-9.66066	0.72	-55.6741
0.725	-9.6801	0.725	-55.7442
0.73	-9.70343	0.73	-55.818
0.735	-9.72287	0.735	-55.888
0.74	-9.74231	0.74	-55.958
0.745	-9.76173	0.745	-56.0279
0.75	-9.78117	0.75	-56.098
0.755	-9.80061	0.755	-56.1639
0.76	-9.82005	0.76	-56.234
0.765	-9.84338	0.765	-56.3001
0.77	-9.86282	0.77	-56.3661
0.775	-9.88225	0.775	-56.4362
0.78	-9.90169	0.78	-56.4983
0.785	-9.92113	0.785	-56.5645
0.79	-9.93668	0.79	-56.6306
0.795	-9.95611	0.795	-56.6927
0.8	-9.97555	0.8	-56.7511
0.805	-9.99888	0.805	-56.8132
0.81	-10.0144	0.81	-56.8754
0.815	-10.0339	0.815	-56.9376
0.82	-10.0533	0.82	-56.9959
0.825	-10.0727	0.825	-57.0581
0.83	-10.0922	0.83	-57.1126
0.835	-10.1116	0.835	-57.1748
0.84	-10.1272	0.84	-57.2369
0.845	-10.1466	0.845	-57.2953
0.85	-10.1661	0.85	-57.3536
0.855	-10.1855	0.855	-57.408
0.86	-10.2049	0.86	-57.4624
0.865	-10.2205	0.865	-57.5169
0.87	-10.2399	0.87	-57.5752
0.875	-10.2593	0.875	-57.6297
0.88	-10.2749	0.88	-57.6801
0.885	-10.2943	0.885	-57.7347
0.89	-10.3138	0.89	-57.789
0.895	-10.3293	0.895	-57.8396
0.9	-10.3488	0.9	-57.8978
0.905	-10.3682	0.905	-57.9484
0.91	-10.3838	0.91	-57.999
0.915	-10.4032	0.915	-58.0494
0.92	-10.4187	0.92	-58.0962
0.925	-10.4382	0.925	-58.1506
0.93	-10.4576	0.93	-58.2011
0.935	-10.4732	0.935	-58.2516
0.94	-10.4926	0.94	-58.3022
0.945	-10.5082	0.945	-58.3527
0.95	-10.5276	0.95	-58.3994
0.955	-10.5432	0.955	-58.4499
0.96	-10.5626	0.96	-58.4966
0.965	-10.5781	0.965	-58.5432
0.97	-10.5976	0.97	-58.5898
0.975	-10.6131	0.975	-58.6366
0.98	-10.6326	0.98	-58.6832
0.985	-10.6481	0.985	-58.7298
0.99	-10.6637	0.99	-58.7726
0.995	-10.6831	0.995	-58.8192
1	-10.6987	1	-58.862
1.005	-10.7142	1.005	-58.9087
1.01	-10.7336	1.01	-58.9515
1.015	-10.7531	1.015	-58.9941
1.02	-10.7686	1.02	-59.0369
1.025	-10.7842	1.025	-59.0836
1.03	-10.7997	1.03	-59.1264
1.035	-10.8192	1.035	-59.1692
1.04	-10.8347	1.04	-59.2118
1.045	-10.8503	1.045	-59.2546
1.05	-10.8658	1.05	-59.2974
1.055	-10.8852	1.055	-59.3363
1.06	-10.9008	1.06	-59.379
1.065	-10.9164	1.065	-59.418
1.07	-10.9358	1.07	-59.4568
1.075	-10.9513	1.075	-59.4996
1.08	-10.9669	1.08	-59.5385
1.085	-10.9825	1.085	-59.5773
1.09	-10.998	1.09	-59.6162
1.095	-11.0135	1.095	-59.655
1.1	-11.0291	1.1	-59.6901
1.105	-11.0446	1.105	-59.7329
1.11	-11.0602	1.11	-59.7678
1.115	-11.0796	1.115	-59.8106
1.12	-11.0952	1.12	-59.8456
1.125	-11.1107	1.125	-59.8845
1.13	-11.1263	1.13	-59.9194
1.135	-11.1418	1.135	-59.9583
1.14	-11.1574	1.14	-59.9933
1.145	-11.1729	1.145	-60.0321
1.15	-11.1885	1.15	-60.0671
1.155	-11.204	1.155	-60.1022
1.16	-11.2196	1.16	-60.1371
1.165	-11.2351	1.165	-60.176
1.17	-11.2507	1.17	-60.211
1.175	-11.2662	1.175	-60.2498
1.18	-11.2818	1.18	-60.281
1.185	-11.2973	1.185	-60.3159
1.19	-11.3129	1.19	-60.351
1.195	-11.3284	1.195	-60.386
1.2	-11.3401	1.2	-60.4171
1.205	-11.3556	1.205	-60.452
1.21	-11.3712	1.21	-60.4831
1.215	-11.3867	1.215	-60.5181
1.22	-11.4023	1.22	-60.5492
1.225	-11.414	1.225	-60.5842
1.23	-11.4295	1.23	-60.6153
1.235	-11.449	1.235	-60.6464
1.24	-11.4645	1.24	-60.6814
1.245	-11.4762	1.245	-60.7125
1.25	-11.4917	1.25	-60.7436
1.255	-11.5073	1.255	-60.7747
1.26	-11.5228	1.26	-60.8019
1.265	-11.5345	1.265	-60.833
1.27	-11.55	1.27	-60.8641
1.275	-11.5656	1.275	-60.8952
1.28	-11.5772	1.28	-60.9302
1.285	-11.5928	1.285	-60.9575
1.29	-11.6083	1.29	-60.9885
1.295	-11.6239	1.295	-61.0157
1.3	-11.6356	1.3	-61.0469
1.305	-11.6511	1.305	-61.074
1.31	-11.6667	1.31	-61.1013
1.315	-11.6822	1.315	-61.1362
1.32	-11.6939	1.32	-61.1634
1.325	-11.7094	1.325	-61.1907
1.33	-11.7211	1.33	-61.2218
1.335	-11.7366	1.335	-61.2489
1.34	-11.7522	1.34	-61.2762
1.345	-11.7638	1.345	-61.3034
1.35	-11.7794	1.35	-61.3306
1.355	-11.7911	1.355	-61.3578
1.36	-11.8066	1.36	-61.3889
1.365	-11.8222	1.365	-61.4122
1.37	-11.8338	1.37	-61.4473
1.375	-11.8494	1.375	-61.4666
1.38	-11.861	1.38	-61.4939
1.385	-11.8766	1.385	-61.5211
1.39	-11.8882	1.39	-61.5522
1.395	-11.9038	1.395	-61.5755
1.4	-11.9155	1.4	-61.6028
1.405	-11.931	1.405	-61.6299
1.41	-11.9427	1.41	-61.6494
1.415	-11.9543	1.415	-61.6766
1.42	-11.9699	1.42	-61.7038
1.425	-11.9816	1.425	-61.7271
1.43	-11.9971	1.43	-61.7505
1.435	-12.0088	1.435	-61.7777
1.44	-12.0204	1.44	-61.8088
1.445	-12.036	1.445	-61.8283
1.45	-12.0476	1.45	-61.8516
1.455	-12.0632	1.455	-61.8787
1.46	-12.0748	1.46	-61.902
1.465	-12.0865	1.465	-61.9215
1.47	-12.1021	1.47	-61.9488
1.475	-12.1137	1.475	-61.9721
1.48	-12.1293	1.48	-61.9954
1.485	-12.1409	1.485	-62.0187
1.49	-12.1526	1.49	-62.042
1.495	-12.1643	1.495	-62.0654
1.5	-12.1798	1.5	-62.0887
1.505	-12.1915	1.505	-62.1159
1.51	-12.2032	1.51	-62.1315
1.515	-12.2187	1.515	-62.1587
1.52	-12.2304	1.52	-62.182
1.525	-12.242	1.525	-62.2054
1.53	-12.2576	1.53	-62.2247
1.535	-12.2692	1.535	-62.248
1.54	-12.2809	1.54	-62.2715
1.545	-12.2926	1.545	-62.2948
1.55	-12.3042	1.55	-62.3141
1.555	-12.3198	1.555	-62.3374
1.56	-12.3314	1.56	-62.3608
1.565	-12.3431	1.565	-62.3764
1.57	-12.3548	1.57	-62.3997
1.575	-12.3664	1.575	-62.4191
1.58	-12.3781	1.58	-62.4424
1.585	-12.3897	1.585	-62.4657
1.59	-12.4014	1.59	-62.4852
1.595	-12.417	1.595	-62.5047
1.6	-12.4286	1.6	-62.5241
1.605	-12.4403	1.605	-62.5474
1.61	-12.452	1.61	-62.5629
1.615	-12.4636	1.615	-62.5862
1.62	-12.4753	1.62	-62.6057
1.625	-12.4869	1.625	-62.6252
1.63	-12.4986	1.63	-62.6485
1.635	-12.5103	1.635	-62.6679
1.64	-12.5219	1.64	-62.6874
1.645	-12.5336	1.645	-62.7029
1.65	-12.5452	1.65	-62.7224
1.655	-12.5569	1.655	-62.7457
1.66	-12.5686	1.66	-62.7651
1.665	-12.5802	1.665	-62.7806
1.67	-12.5919	1.67	-62.8001
1.675	-12.6036	1.675	-62.8196
1.68	-12.6152	1.68	-62.839
1.685	-12.6269	1.685	-62.8545
1.69	-12.6386	1.69	-62.874
1.695	-12.6502	1.695	-62.8934
1.7	-12.658	1.7	-62.9129
1.705	-12.6735	1.705	-62.9284
1.71	-12.6813	1.71	-62.944
1.715	-12.693	1.715	-62.9634
1.72	-12.7046	1.72	-62.9828
1.725	-12.7163	1.725	-62.9983
1.73	-12.728	1.73	-63.0178
1.735	-12.7396	1.735	-63.0334
1.74	-12.7513	1.74	-63.0489
1.745	-12.7629	1.745	-63.0684
1.75	-12.7707	1.75	-63.0878
1.755	-12.7824	1.755	-63.1033
1.76	-12.794	1.76	-63.1189
1.765	-12.8057	1.765	-63.1383
1.77	-12.8173	1.77	-63.1539
1.775	-12.829	1.775	-63.1734
1.78	-12.8368	1.78	-63.1889
1.785	-12.8485	1.785	-63.2045
1.79	-12.8601	1.79	-63.2238
1.795	-12.8679	1.795	-63.2394
1.8	-12.8796	1.8	-63.255
1.805	-12.8912	1.805	-63.2706
1.81	-12.9029	1.81	-63.2822
1.815	-12.9145	1.815	-63.3017
1.82	-12.9223	1.82	-63.3172
1.825	-12.934	1.825	-63.3366
1.83	-12.9457	1.83	-63.3521
1.835	-12.9535	1.835	-63.3638
1.84	-12.9651	1.84	-63.3794
1.845	-12.9729	1.845	-63.3989
1.85	-12.9846	1.85	-63.4144
1.855	-12.9962	1.855	-63.4299
1.86	-13.0039	1.86	-63.4455
1.865	-13.0157	1.865	-63.461
1.87	-13.0273	1.87	-63.4726
1.875	-13.035	1.875	-63.4921
1.88	-13.0467	1.88	-63.5038
1.885	-13.0585	1.885	-63.5194
1.89	-13.0662	1.89	-63.531
1.895	-13.0778	1.895	-63.5465
1.9	-13.0856	1.9	-63.562
1.905	-13.0973	1.905	-63.5776
1.91	-13.1089	1.91	-63.5932
1.915	-13.1167	1.915	-63.6088
1.92	-13.1284	1.92	-63.6204
1.925	-13.1362	1.925	-63.6359
1.93	-13.1478	1.93	-63.6476
1.935	-13.1555	1.935	-63.6632
1.94	-13.1673	1.94	-63.6748
1.945	-13.175	1.945	-63.6399
1.95	-13.1867	1.95	-63.6787
1.955	-13.1945	1.955	-63.6787
1.96	-13.2061	1.96	-63.6787
1.965	-13.2178	1.965	-63.7176
1.97	-13.2256	1.97	-63.7176
1.975	-13.2334	1.975	-63.7176
1.98	-13.245	1.98	-63.7564
1.985	-13.2527	1.985	-63.7564
1.99	-13.2645	1.99	-63.7564
1.995	-13.2722	1.995	-63.7953
2	-13.28	2	-63.7953
2.005	-13.2917	2.005	-63.7953
2.01	-13.2995	2.01	-63.8343
2.015	-13.3111	2.015	-63.8343
2.02	-13.3188	2.02	-63.8343
2.025	-13.3306	2.025	-63.8731
2.03	-13.3383	2.03	-63.8731
2.035	-13.3461	2.035	-63.8731
2.04	-13.3577	2.04	-63.912
2.045	-13.3655	2.045	-63.912
2.05	-13.3733	2.05	-63.912
2.055	-13.385	2.055	-63.9508
2.06	-13.3927	2.06	-63.9508
2.065	-13.4045	2.065	-63.9508
2.07	-13.4122	2.07	-63.9897
2.075	-13.42	2.075	-63.9897
2.08	-13.4316	2.08	-63.9897
2.085	-13.4394	2.085	-63.9897
2.09	-13.4511	2.09	-64.0287
2.095	-13.4588	2.095	-64.0287
2.1	-13.4666	2.1	-64.0675
2.105	-13.4744	2.105	-64.0675
2.11	-13.486	2.11	-64.0675
2.115	-13.4939	2.115	-64.0675
2.12	-13.5017	2.12	-64.1064
2.125	-13.5132	2.125	-64.1064
2.13	-13.521	2.13	-64.1064
2.135	-13.5288	2.135	-64.1064
2.14	-13.5366	2.14	-64.1452
2.145	-13.5443	2.145	-64.1452
2.15	-13.5561	2.15	-64.1452
2.155	-13.5638	2.155	-64.1841
2.16	-13.5716	2.16	-64.1841
2.165	-13.5794	2.165	-64.1841
2.17	-13.5871	2.17	-64.1841
2.175	-13.5949	2.175	-64.2229
2.18	-13.6066	2.18	-64.2229
2.185	-13.6144	2.185	-64.2229
2.19	-13.6222	2.19	-64.2619
2.195	-13.6299	2.195	-64.2619
2.2	-13.6377	2.2	-64.2619
2.205	-13.6493	2.205	-64.2619
2.21	-13.6571	2.21	-64.3008
2.215	-13.6648	2.215	-64.3008
2.22	-13.6726	2.22	-64.3008
2.225	-13.6804	2.225	-64.3008
2.23	-13.6882	2.23	-64.3396
2.235	-13.6999	2.235	-64.3396
2.24	-13.7076	2.24	-64.3396
2.245	-13.7154	2.245	-64.3396
2.25	-13.7232	2.25	-64.3785
2.255	-13.731	2.255	-64.3785
2.26	-13.7387	2.26	-64.3785
2.265	-13.7465	2.265	-64.3785
2.27	-13.7543	2.27	-64.4173
2.275	-13.762	2.275	-64.4173
2.28	-13.7698	2.28	-64.4173
2.285	-13.7815	2.285	-64.4562
2.29	-13.7893	2.29	-64.4562
2.295	-13.7971	2.295	-64.4562
2.3	-13.8048	2.3	-64.4562
2.305	-13.8126	2.305	-64.4562
2.31	-13.8204	2.31	-64.4952
2.315	-13.8282	2.315	-64.4952
2.32	-13.8359	2.32	-64.4952
2.325	-13.8437	2.325	-64.4952
2.33	-13.8515	2.33	-64.534
2.335	-13.8592	2.335	-64.534
2.34	-13.867	2.34	-64.534
2.345	-13.8748	2.345	-64.534
2.35	-13.8826	2.35	-64.534
2.355	-13.8903	2.355	-64.5729
2.36	-13.8981	2.36	-64.5729
2.365	-13.9059	2.365	-64.5729
2.37	-13.9136	2.37	-64.5729
2.375	-13.9214	2.375	-64.6117
2.38	-13.9292	2.38	-64.6117
2.385	-13.9371	2.385	-64.6117
2.39	-13.9448	2.39	-64.6117
2.395	-13.9526	2.395	-64.6117
2.4	-13.9604	2.4	-64.6506
2.405	-13.9642	2.405	-64.6506
2.41	-13.972	2.41	-64.6506
2.415	-13.9797	2.415	-64.6506
2.42	-13.9875	2.42	-64.6895
2.425	-13.9953	2.425	-64.6895
2.43	-14.0031	2.43	-64.6895
2.435	-14.0108	2.435	-64.6895
2.44	-14.0186	2.44	-64.6895
2.445	-14.0264	2.445	-64.7284
2.45	-14.0303	2.45	-64.7284
2.455	-14.0381	2.455	-64.7284
2.46	-14.0498	2.46	-64.7284
2.465	-14.0536	2.465	-64.7673
2.47	-14.0614	2.47	-64.7673
2.475	-14.0692	2.475	-64.7673
2.48	-14.0769	2.48	-64.7673
2.485	-14.0847	2.485	-64.7673
2.49	-14.0887	2.49	-64.7673
2.495	-14.0964	2.495	-64.8061
2.5	-14.1042	2.5	-64.8061
2.505	-14.112	2.505	-64.8061
2.51	-14.1197	2.51	-64.8061
2.515	-14.1275	2.515	-64.845
2.52	-14.1353	2.52	-64.845
2.525	-14.1391	2.525	-64.845
2.53	-14.1469	2.53	-64.845
2.535	-14.1548	2.535	-64.845
2.54	-14.1586	2.54	-64.845
2.545	-14.1664	2.545	-64.8838
2.55	-14.1741	2.55	-64.8838
2.555	-14.1819	2.555	-64.8838
2.56	-14.1897	2.56	-64.8838
2.565	-14.1974	2.565	-64.8838
2.57	-14.2014	2.57	-64.8838
2.575	-14.2092	2.575	-64.9228
2.58	-14.2169	2.58	-64.9228
2.585	-14.2247	2.585	-64.9228
2.59	-14.2285	2.59	-64.9228
2.595	-14.2363	2.595	-64.9228
2.6	-14.2441	2.6	-64.9228
2.605	-14.2518	2.605	-64.9617
2.61	-14.2558	2.61	-64.9617
2.615	-14.2636	2.615	-64.9617
2.62	-14.2713	2.62	-64.9617
2.625	-14.2791	2.625	-64.9617
2.63	-14.2831	2.63	-65.0005
2.635	-14.2908	2.635	-65.0005
2.64	-14.2986	2.64	-65.0005
2.645	-14.3024	2.645	-65.0005
2.65	-14.3102	2.65	-65.0005
2.655	-14.318	2.655	-65.0005
2.66	-14.3219	2.66	-65.0394
2.665	-14.3297	2.665	-65.0394
2.67	-14.3375	2.67	-65.0394
2.675	-14.3413	2.675	-65.0394
2.68	-14.349	2.68	-65.0394
2.685	-14.3568	2.685	-65.0394
2.69	-14.3608	2.69	-65.0394
2.695	-14.3685	2.695	-65.0394
2.7	-14.3724	2.7	-65.0782
2.705	-14.3803	2.705	-65.0782
2.71	-14.388	2.71	-65.0782
2.715	-14.3958	2.715	-65.0782
2.72	-14.3996	2.72	-65.0782
2.725	-14.4074	2.725	-65.0782
2.73	-14.4113	2.73	-65.0782
2.735	-14.4191	2.735	-65.1171
2.74	-14.4269	2.74	-65.1171
2.745	-14.4307	2.745	-65.1171
2.75	-14.4385	2.75	-65.1171
2.755	-14.4462	2.755	-65.1171
2.76	-14.4502	2.76	-65.1171
2.765	-14.458	2.765	-65.156
2.77	-14.4618	2.77	-65.156
2.775	-14.4695	2.775	-65.156
2.78	-14.4773	2.78	-65.156
2.785	-14.4813	2.785	-65.156
2.79	-14.489	2.79	-65.156
2.795	-14.493	2.795	-65.156
2.8	-14.5008	2.8	-65.156
2.805	-14.5046	2.805	-65.1949
2.81	-14.5124	2.81	-65.1949
2.815	-14.5163	2.815	-65.1949
2.82	-14.5241	2.82	-65.1949
2.825	-14.5279	2.825	-65.1949
2.83	-14.5357	2.83	-65.1949
2.835	-14.5396	2.835	-65.1949
2.84	-14.5474	2.84	-65.2338
2.845	-14.5552	2.845	-65.2338
2.85	-14.559	2.85	-65.2338
2.855	-14.5668	2.855	-65.2338
2.86	-14.5707	2.86	-65.2338
2.865	-14.5785	2.865	-65.2338
2.87	-14.5862	2.87	-65.2338
2.875	-14.5901	2.875	-65.2338
2.88	-14.594	2.88	-65.2726
2.885	-14.6018	2.885	-65.2726
2.89	-14.6057	2.89	-65.2726
2.895	-14.6096	2.895	-65.2726
2.9	-14.6173	2.9	-65.2726
2.905	-14.6251	2.905	-65.2726
2.91	-14.629	2.91	-65.2726
2.915	-14.6329	2.915	-65.3115
2.92	-14.6406	2.92	-65.3115
2.925	-14.6484	2.925	-65.3115
2.93	-14.6524	2.93	-65.3115
2.935	-14.6562	2.935	-65.3115
2.94	-14.6639	2.94	-65.3115
2.945	-14.6679	2.945	-65.3115
2.95	-14.6717	2.95	-65.3115
2.955	-14.6795	2.955	-65.3115
2.96	-14.6873	2.96	-65.3503
2.965	-14.6912	2.965	-65.3115
2.97	-14.699	2.97	-65.3503
2.975	-14.7028	2.975	-65.3503
2.98	-14.7067	2.98	-65.3503
2.985	-14.7145	2.985	-65.3503
2.99	-14.7185	2.99	-65.3503
2.995	-14.7223	2.995	-65.3503
3	-14.7301	3	-65.3503
3.005	-14.7378	3.005	-65.3503
3.01	-14.7418	3.01	-65.3503
3.015	-14.7456	3.015	-65.3893
3.02	-14.7534	3.02	-65.3893
3.025	-14.7573	3.025	-65.3893
3.03	-14.7612	3.03	-65.3893
3.035	-14.7689	3.035	-65.3893
3.04	-14.7729	3.04	-65.3893
3.045	-14.7806	3.045	-65.3893
3.05	-14.7845	3.05	-65.3893
3.055	-14.7884	3.055	-65.3893
3.06	-14.7962	3.06	-65.3893
3.065	-14.8	3.065	-65.4282
3.07	-14.804	3.07	-65.4282
3.075	-14.8117	3.075	-65.4282
3.08	-14.8155	3.08	-65.4282
3.085	-14.8234	3.085	-65.4282
3.09	-14.8273	3.09	-65.4282
3.095	-14.8312	3.095	-65.4282
3.1	-14.839	3.1	-65.4282
3.105	-14.8428	3.105	-65.4282
3.11	-14.8468	3.11	-65.4282
3.115	-14.8545	3.115	-65.467
3.12	-14.8583	3.12	-65.467
3.125	-14.8623	3.125	-65.467
3.13	-14.8701	3.13	-65.467
3.135	-14.8739	3.135	-65.467
3.14	-14.8778	3.14	-65.467
3.145	-14.8856	3.145	-65.467
3.15	-14.8894	3.15	-65.467
3.155	-14.8934	3.155	-65.467
3.16	-14.9011	3.16	-65.467
3.165	-14.905	3.165	-65.467
3.17	-14.9089	3.17	-65.467
3.175	-14.9127	3.175	-65.5059
3.18	-14.9205	3.18	-65.5059
3.185	-14.9245	3.185	-65.5059
3.19	-14.9284	3.19	-65.5059
3.195	-14.9322	3.195	-65.5059
3.2	-14.9362	3.2	-65.5059
3.205	-14.9439	3.205	-65.5059
3.21	-14.9478	3.21	-65.5059
3.215	-14.9555	3.215	-65.5059
3.22	-14.9595	3.22	-65.5059
3.225	-14.9633	3.225	-65.5059
3.23	-14.9673	3.23	-65.5447
3.235	-14.975	3.235	-65.5447
3.24	-14.9788	3.24	-65.5447
3.245	-14.9828	3.245	-65.5447
3.25	-14.9866	3.25	-65.5447
3.255	-14.9944	3.255	-65.5447
3.26	-14.9983	3.26	-65.5447
3.265	-15.0022	3.265	-65.5447
3.27	-15.0061	3.27	-65.5447
3.275	-15.0139	3.275	-65.5447
3.28	-15.0177	3.28	-65.5447
3.285	-15.0217	3.285	-65.5447
3.29	-15.0255	3.29	-65.5447
3.295	-15.0294	3.295	-65.5837
3.3	-15.0372	3.3	-65.5837
3.305	-15.0412	3.305	-65.5837
3.31	-15.045	3.31	-65.5837
3.315	-15.0527	3.315	-65.5837
3.32	-15.0567	3.32	-65.5837
3.325	-15.0605	3.325	-65.5837
3.33	-15.0645	3.33	-65.5837
3.335	-15.0683	3.335	-65.5837
3.34	-15.0722	3.34	-65.5837
3.345	-15.0761	3.345	-65.5837
3.35	-15.0838	3.35	-65.5837
3.355	-15.0878	3.355	-65.5837
3.36	-15.0916	3.36	-65.5837
3.365	-15.0955	3.365	-65.6226
3.37	-15.0994	3.37	-65.6226
3.375	-15.1071	3.375	-65.6226
3.38	-15.1111	3.38	-65.6226
3.385	-15.1149	3.385	-65.6226
3.39	-15.1189	3.39	-65.6226
3.395	-15.1227	3.395	-65.6226
3.4	-15.1266	3.4	-65.6226
3.405	-15.1344	3.405	-65.6226
3.41	-15.1382	3.41	-65.6226
3.415	-15.1422	3.415	-65.6226
3.42	-15.146	3.42	-65.6226
3.425	-15.1499	3.425	-65.6226
3.43	-15.1539	3.43	-65.6226
3.435	-15.1617	3.435	-65.6226
3.44	-15.1655	3.44	-65.6614
3.445	-15.1694	3.445	-65.6614
3.45	-15.1732	3.45	-65.6614
3.455	-15.1772	3.455	-65.6614
3.46	-15.181	3.46	-65.6614
3.465	-15.1888	3.465	-65.6614
3.47	-15.1927	3.47	-65.6614
3.475	-15.1966	3.475	-65.6614
3.48	-15.2005	3.48	-65.6614
3.485	-15.2043	3.485	-65.6614
3.49	-15.2083	3.49	-65.6614
3.495	-15.2121	3.495	-65.6614
3.5	-15.216	3.5	-65.6614
3.505	-15.2238	3.505	-65.6614
3.51	-15.2276	3.51	-65.6614
3.515	-15.2316	3.515	-65.6614
3.52	-15.2354	3.52	-65.7002
3.525	-15.2394	3.525	-65.7002
3.53	-15.2432	3.53	-65.7002
3.535	-15.2471	3.535	-65.7002
3.54	-15.251	3.54	-65.7002
3.545	-15.2587	3.545	-65.7002
3.55	-15.2627	3.55	-65.7002
3.555	-15.2666	3.555	-65.7002
3.56	-15.2705	3.56	-65.7002
3.565	-15.2744	3.565	-65.7002
3.57	-15.2782	3.57	-65.7002
3.575	-15.2822	3.575	-65.7002
3.58	-15.286	3.58	-65.7002
3.585	-15.2899	3.585	-65.7002
3.59	-15.2938	3.59	-65.7002
3.595	-15.2977	3.595	-65.7002
3.6	-15.3015	3.6	-65.7002
3.605	-15.3055	3.605	-65.7002
3.61	-15.3133	3.61	-65.7002
3.615	-15.3171	3.615	-65.7002
3.62	-15.321	3.62	-65.7002
3.625	-15.3248	3.625	-65.7391
3.63	-15.3248	3.63	-65.7002
3.635	-15.3326	3.635	-65.7391
3.64	-15.3366	3.64	-65.7391
3.645	-15.3404	3.645	-65.7391
3.65	-15.3443	3.65	-65.7391
3.655	-15.3482	3.655	-65.7391
3.66	-15.3521	3.66	-65.7391
3.665	-15.3559	3.665	-65.7391
3.67	-15.3599	3.67	-65.7391
3.675	-15.3637	3.675	-65.7391
3.68	-15.3676	3.68	-65.7391
3.685	-15.3716	3.685	-65.7391
3.69	-15.3754	3.69	-65.7391
3.695	-15.3794	3.695	-65.7391
3.7	-15.3832	3.7	-65.7391
3.705	-15.3871	3.705	-65.7391
3.71	-15.391	3.71	-65.7391
3.715	-15.3949	3.715	-65.7391
3.72	-15.3987	3.72	-65.7391
3.725	-15.4065	3.725	-65.778
3.73	-15.4065	3.73	-65.7391
3.735	-15.4143	3.735	-65.778
3.74	-15.4143	3.74	-65.778
3.745	-15.4182	3.745	-65.778
3.75	-15.426	3.75	-65.778
3.755	-15.4298	3.755	-65.778
3.76	-15.4338	3.76	-65.778
3.765	-15.4376	3.765	-65.778
3.77	-15.4415	3.77	-65.778
3.775	-15.4453	3.775	-65.778
3.78	-15.4493	3.78	-65.778
3.785	-15.4531	3.785	-65.778
3.79	-15.4571	3.79	-65.778
3.795	-15.4609	3.795	-65.778
3.8	-15.4609	3.8	-65.778
3.805	-15.4648	3.805	-65.778
3.81	-15.4687	3.81	-65.778
3.815	-15.4764	3.815	-65.778
3.82	-15.4804	3.82	-65.778
3.825	-15.4843	3.825	-65.778
3.83	-15.4881	3.83	-65.778
3.835	-15.4921	3.835	-65.778
3.84	-15.4921	3.84	-65.778
3.845	-15.4959	3.845	-65.8169
3.85	-15.4999	3.85	-65.8169
3.855	-15.5037	3.855	-65.8169
3.86	-15.5076	3.86	-65.8169
3.865	-15.5115	3.865	-65.8169
3.87	-15.5154	3.87	-65.8169
3.875	-15.5192	3.875	-65.8169
3.88	-15.5232	3.88	-65.8169
3.885	-15.527	3.885	-65.8169
3.89	-15.531	3.89	-65.8169
3.895	-15.5348	3.895	-65.8169
3.9	-15.5387	3.9	-65.8169
3.905	-15.5426	3.905	-65.8169
3.91	-15.5465	3.91	-65.8169
3.915	-15.5503	3.915	-65.8169
3.92	-15.5543	3.92	-65.8169
3.925	-15.5581	3.925	-65.8169
3.93	-15.562	3.93	-65.8169
3.935	-15.562	3.935	-65.8169
3.94	-15.5659	3.94	-65.8169
3.945	-15.5698	3.945	-65.8169
3.95	-15.5736	3.95	-65.8169
3.955	-15.5776	3.955	-65.8169
3.96	-15.5814	3.96	-65.8169
3.965	-15.5854	3.965	-65.8169
3.97	-15.5892	3.97	-65.8169
3.975	-15.5931	3.975	-65.8169
3.98	-15.5971	3.98	-65.8169
3.985	-15.5971	3.985	-65.8169
3.99	-15.6009	3.99	-65.8169
3.995	-15.6048	3.995	-65.8558
4	-15.6087	4	-65.8558
4.005	-15.6126	4.005	-65.8558
4.01	-15.6164	4.01	-65.8558
4.015	-15.6204	4.015	-65.8558
4.02	-15.6242	4.02	-65.8558
4.025	-15.6281	4.025	-65.8558
4.03	-15.632	4.03	-65.8558
4.035	-15.6359	4.035	-65.8558
4.04	-15.6397	4.04	-65.8558
4.045	-15.6397	4.045	-65.8558
4.05	-15.6437	4.05	-65.8558
4.055	-15.6475	4.055	-65.8558
4.06	-15.6515	4.06	-65.8558
4.065	-15.6553	4.065	-65.8558
4.07	-15.6592	4.07	-65.8558
4.075	-15.6631	4.075	-65.8558
4.08	-15.6631	4.08	-65.8558
4.085	-15.6708	4.085	-65.8558
4.09	-15.6748	4.09	-65.8558
4.095	-15.6786	4.095	-65.8558
4.1	-15.6786	4.1	-65.8558
4.105	-15.6864	4.105	-65.8558
4.11	-15.6864	4.11	-65.8558
4.115	-15.6903	4.115	-65.8558
4.12	-15.6941	4.12	-65.8558
4.125	-15.6981	4.125	-65.8558
4.13	-15.7019	4.13	-65.8558
4.135	-15.7059	4.135	-65.8558
4.14	-15.7098	4.14	-65.8946
4.145	-15.7098	4.145	-65.8946
4.15	-15.7136	4.15	-65.8558
4.155	-15.7176	4.155	-65.8558
4.16	-15.7214	4.16	-65.8946
4.165	-15.7254	4.165	-65.8946
4.17	-15.7292	4.17	-65.8946
4.175	-15.7292	4.175	-65.8946
4.18	-15.7331	4.18	-65.8946
4.185	-15.7369	4.185	-65.8946
4.19	-15.7409	4.19	-65.8946
4.195	-15.7447	4.195	-65.8946
4.2	-15.7487	4.2	-65.8946
4.205	-15.7525	4.205	-65.8946
4.21	-15.7564	4.21	-65.8946
4.215	-15.7564	4.215	-65.8946
4.22	-15.7602	4.22	-65.8946
4.225	-15.7642	4.225	-65.8946
4.23	-15.768	4.23	-65.8946
4.235	-15.772	4.235	-65.8946
4.24	-15.7758	4.24	-65.8946
4.245	-15.7758	4.245	-65.8946
4.25	-15.7797	4.25	-65.8946
4.255	-15.7836	4.255	-65.8946
4.26	-15.7875	4.26	-65.8946
4.265	-15.7913	4.265	-65.8946
4.27	-15.7953	4.27	-65.8946
4.275	-15.7991	4.275	-65.8946
4.28	-15.7991	4.28	-65.8946
4.285	-15.8031	4.285	-65.8946
4.29	-15.8069	4.29	-65.8946
4.295	-15.8108	4.295	-65.8946
4.3	-15.8108	4.3	-65.8946
4.305	-15.8148	4.305	-65.8946
4.31	-15.8186	4.31	-65.8946
4.315	-15.8225	4.315	-65.8946
4.32	-15.8225	4.32	-65.8946
4.325	-15.8264	4.325	-65.8946
4.33	-15.8303	4.33	-65.9335
4.335	-15.8341	4.335	-65.9335
4.34	-15.8381	4.34	-65.8946
4.345	-15.8419	4.345	-65.9335
4.35	-15.8459	4.35	-65.9335
4.355	-15.8497	4.355	-65.9335
4.36	-15.8497	4.36	-65.8946
4.365	-15.8536	4.365	-65.9335
4.37	-15.8575	4.37	-65.9335
4.375	-15.8614	4.375	-65.9335
4.38	-15.8652	4.38	-65.9335
4.385	-15.8652	4.385	-65.9335
4.39	-15.8692	4.39	-65.9335
4.395	-15.873	4.395	-65.9335
4.4	-15.8769	4.4	-65.9335
4.405	-15.8769	4.405	-65.9335
4.41	-15.8808	4.41	-65.9335
4.415	-15.8847	4.415	-65.9335
4.42	-15.8885	4.42	-65.9335
4.425	-15.8885	4.425	-65.9335
4.43	-15.8925	4.43	-65.9335
4.435	-15.8963	4.435	-65.9335
4.44	-15.9002	4.44	-65.9335
4.445	-15.9041	4.445	-65.9335
4.45	-15.9041	4.45	-65.9335
4.455	-15.908	4.455	-65.9335
4.46	-15.9118	4.46	-65.9335
4.465	-15.9158	4.465	-65.9335
4.47	-15.9158	4.47	-65.9335
4.475	-15.9196	4.475	-65.9335
4.48	-15.9236	4.48	-65.9335
4.485	-15.9275	4.485	-65.9335
4.49	-15.9275	4.49	-65.9335
4.495	-15.9313	4.495	-65.9335
4.5	-15.9353	4.5	-65.9335
4.505	-15.9391	4.505	-65.9335
4.51	-15.9431	4.51	-65.9335
4.515	-15.9431	4.515	-65.9335
4.52	-15.9469	4.52	-65.9335
4.525	-15.9508	4.525	-65.9724
4.53	-15.9547	4.53	-65.9724
4.535	-15.9547	4.535	-65.9724
4.54	-15.9586	4.54	-65.9724
4.545	-15.9624	4.545	-65.9724
4.55	-15.9664	4.55	-65.9724
4.555	-15.9664	4.555	-65.9724
4.56	-15.9702	4.56	-65.9724
4.565	-15.9741	4.565	-65.9724
4.57	-15.978	4.57	-65.9724
4.575	-15.978	4.575	-65.9724
4.58	-15.9819	4.58	-65.9724
4.585	-15.9857	4.585	-65.9724
4.59	-15.9857	4.59	-65.9724
4.595	-15.9935	4.595	-65.9724
4.6	-15.9935	4.6	-65.9724
4.605	-15.9975	4.605	-65.9724
4.61	-16.0013	4.61	-65.9724
4.615	-16.0013	4.615	-65.9724
4.62	-16.0052	4.62	-65.9724
4.625	-16.009	4.625	-65.9724
4.63	-16.009	4.63	-65.9724
4.635	-16.013	4.635	-65.9724
4.64	-16.0168	4.64	-65.9724
4.645	-16.0208	4.645	-65.9724
4.65	-16.0246	4.65	-65.9724
4.655	-16.0246	4.655	-65.9724
4.66	-16.0285	4.66	-65.9724
4.665	-16.0324	4.665	-65.9724
4.67	-16.0324	4.67	-65.9724
4.675	-16.0363	4.675	-65.9724
4.68	-16.0403	4.68	-65.9724
4.685	-16.0403	4.685	-65.9724
4.69	-16.0441	4.69	-65.9724
4.695	-16.048	4.695	-65.9724
4.7	-16.0519	4.7	-65.9724
4.70504	-16.0558	4.705	-65.9724
4.71004	-16.0558	4.71	-65.9724
4.71504	-16.0596	4.715	-65.9724
4.72004	-16.0636	4.72	-65.9724
4.72504	-16.0636	4.725	-65.9724
4.73004	-16.0674	4.73	-65.9724
4.73504	-16.0713	4.735	-65.9724
4.74004	-16.0713	4.74	-66.0112
4.74504	-16.0752	4.745	-66.0112
4.75004	-16.0791	4.75	-66.0112
4.75504	-16.0791	4.755	-65.9724
4.76004	-16.0829	4.76	-66.0112
4.76504	-16.0869	4.765	-66.0112
4.77004	-16.0869	4.77	-66.0112
4.77504	-16.0907	4.775	-66.0112
4.78004	-16.0947	4.78	-66.0112
4.78504	-16.0947	4.785	-66.0112
4.79004	-16.0985	4.79	-66.0112
4.79504	-16.1024	4.795	-66.0112
4.80004	-16.1062	4.8	-66.0112
4.80504	-16.1062	4.805	-66.0112
4.81004	-16.1102	4.81	-66.0112
4.81504	-16.114	4.815	-66.0112
4.82004	-16.118	4.82	-66.0112
4.82504	-16.118	4.825	-66.0112
4.83004	-16.1218	4.83	-66.0112
4.83504	-16.1257	4.835	-66.0112
4.84004	-16.1257	4.84	-66.0112
4.84504	-16.1295	4.845	-66.0112
4.85004	-16.1295	4.85	-66.0112
4.85504	-16.1335	4.855	-66.0112
4.86004	-16.1373	4.86	-66.0112
4.86504	-16.1413	4.865	-66.0112
4.87004	-16.1413	4.87	-66.0112
4.87504	-16.1452	4.875	-66.0112
4.88004	-16.149	4.88	-66.0112
4.88504	-16.149	4.885	-66.0112
4.89004	-16.153	4.89	-66.0112
4.89504	-16.153	4.895	-66.0112
4.90004	-16.1568	4.9	-66.0112
4.90504	-16.1608	4.905	-66.0112
4.91004	-16.1608	4.91	-66.0112
4.91504	-16.1646	4.915	-66.0112
4.92004	-16.1685	4.92	-66.0112
4.92504	-16.1685	4.925	-66.0112
4.93004	-16.1724	4.93	-66.0112
4.93504	-16.1763	4.935	-66.0112
4.94004	-16.1763	4.94	-66.0112
4.94504	-16.1801	4.945	-66.0112
4.95004	-16.1841	4.95	-66.0112
4.95504	-16.1841	4.955	-66.0112
4.96004	-16.1879	4.96	-66.0112
4.96504	-16.1879	4.965	-66.0112
4.97004	-16.1918	4.97	-66.0112
4.97504	-16.1957	4.975	-66.0112
4.98004	-16.1996	4.98	-66.0502
4.98504	-16.1996	4.985	-66.0502
4.99004	-16.2034	4.99	-66.0502
4.99504	-16.2074	4.995	-66.0502
5.00004	-16.2074	5	-66.0502
5.00504	-16.2112	5.005	-66.0502
5.01004	-16.2152	5.01	-66.0502
5.01504	-16.2152	5.015	-66.0502
5.02004	-16.219	5.02	-66.0502
5.02504	-16.2229	5.025	-66.0502
5.03004	-16.2229	5.03	-66.0502
5.03504	-16.2267	5.035	-66.0502
5.04004	-16.2267	5.04	-66.0502
5.04504	-16.2307	5.045	-66.0502
5.05004	-16.2345	5.05	-66.0502
5.05504	-16.2345	5.055	-66.0502
5.06004	-16.2385	5.06	-66.0502
5.06504	-16.2423	5.065	-66.0502
5.07004	-16.2423	5.07	-66.0502
5.07504	-16.2462	5.075	-66.0502
5.08004	-16.2462	5.08	-66.0502
5.08504	-16.2501	5.085	-66.0502
5.09004	-16.2501	5.09	-66.0502
5.09504	-16.254	5.095	-66.0502
5.10004	-16.258	5.1	-66.0502
5.10504	-16.258	5.105	-66.0502
5.11004	-16.2618	5.11	-66.0502
5.11504	-16.2657	5.115	-66.0502
5.12004	-16.2657	5.12	-66.0502
5.12504	-16.2695	5.125	-66.0502
5.13004	-16.2735	5.13	-66.0502
5.13504	-16.2773	5.135	-66.0502
5.14004	-16.2773	5.14	-66.0502
5.14504	-16.2813	5.145	-66.0502
5.15004	-16.2813	5.15	-66.0502
5.15504	-16.2851	5.155	-66.0502
5.16004	-16.289	5.16	-66.089
5.16504	-16.289	5.165	-66.0502
5.17004	-16.2929	5.17	-66.0502
5.17504	-16.2929	5.175	-66.0502
5.18004	-16.2968	5.18	-66.089
5.18504	-16.2968	5.185	-66.089
5.19004	-16.3006	5.19	-66.0502
5.19504	-16.3046	5.195	-66.089
5.20004	-16.3046	5.2	-66.089
5.20504	-16.3084	5.205	-66.089
5.21004	-16.3084	5.21	-66.089
5.21504	-16.3124	5.215	-66.089
5.22004	-16.3162	5.22	-66.089
5.22504	-16.3162	5.225	-66.089
5.23004	-16.3201	5.23	-66.089
5.23504	-16.3239	5.235	-66.089
5.24004	-16.3239	5.24	-66.089
5.24504	-16.3239	5.245	-66.089
5.25004	-16.3279	5.25	-66.089
5.25504	-16.3317	5.255	-66.089
5.26004	-16.3317	5.26	-66.089
5.26504	-16.3357	5.265	-66.089
5.27004	-16.3395	5.27	-66.089
5.27504	-16.3395	5.275	-66.089
5.28004	-16.3434	5.28	-66.089
5.28504	-16.3473	5.285	-66.089
5.29004	-16.3473	5.29	-66.089
5.29504	-16.3473	5.295	-66.089
5.30004	-16.3512	5.3	-66.089
5.30504	-16.355	5.305	-66.089
5.31004	-16.355	5.31	-66.089
5.31504	-16.359	5.315	-66.089
5.32004	-16.3628	5.32	-66.089
5.32504	-16.3628	5.325	-66.089
5.33004	-16.3667	5.33	-66.089
5.33504	-16.3707	5.335	-66.089
5.34004	-16.3707	5.34	-66.089
5.34504	-16.3745	5.345	-66.089
5.35004	-16.3745	5.35	-66.089
5.35504	-16.3745	5.355	-66.089
5.36004	-16.3823	5.36	-66.089
5.36504	-16.3823	5.365	-66.089
5.37004	-16.3823	5.37	-66.089
5.37504	-16.3862	5.375	-66.089
5.38004	-16.3901	5.38	-66.089
5.38504	-16.3901	5.385	-66.089
5.39004	-16.394	5.39	-66.089
5.39504	-16.3978	5.395	-66.1279
5.40004	-16.3978	5.4	-66.1279
5.40504	-16.4018	5.405	-66.1279
5.41004	-16.4018	5.41	-66.1279
5.41504	-16.4056	5.415	-66.1279
5.42004	-16.4095	5.42	-66.1279
5.42504	-16.4095	5.425	-66.1279
5.43004	-16.4134	5.43	-66.1279
5.43504	-16.4173	5.435	-66.1279
5.44004	-16.4173	5.44	-66.1279
5.44504	-16.4173	5.445	-66.1279
5.45004	-16.4212	5.45	-66.1279
5.45504	-16.4251	5.455	-66.1279
5.46004	-16.4251	5.46	-66.1279
5.46504	-16.4289	5.465	-66.1279
5.47004	-16.4289	5.47	-66.1279
5.47504	-16.4329	5.475	-66.1279
5.48004	-16.4367	5.48	-66.1279
5.48504	-16.4367	5.485	-66.1279
5.49004	-16.4406	5.49	-66.1279
5.49504	-16.4406	5.495	-66.1279
5.50004	-16.4445	5.5	-66.1279
5.50504	-16.4445	5.505	-66.1279
5.51004	-16.4484	5.51	-66.1279
5.51504	-16.4484	5.515	-66.1279
5.52004	-16.4522	5.52	-66.1279
5.52504	-16.4522	5.525	-66.1279
5.53004	-16.4562	5.53	-66.1279
5.53504	-16.4562	5.535	-66.1279
5.54004	-16.46	5.54	-66.1279
5.54504	-16.464	5.545	-66.1279
5.55004	-16.464	5.55	-66.1279
5.55504	-16.4678	5.555	-66.1279
5.56004	-16.4678	5.56	-66.1279
5.56504	-16.4717	5.565	-66.1279
5.57004	-16.4717	5.57	-66.1279
5.57504	-16.4755	5.575	-66.1667
5.58004	-16.4755	5.58	-66.1667
5.58504	-16.4795	5.585	-66.1279
5.59004	-16.4834	5.59	-66.1667
5.59504	-16.4834	5.595	-66.1667
5.60004	-16.4873	5.6	-66.1667
5.60504	-16.4873	5.605	-66.1667
5.61004	-16.4873	5.61	-66.1667
5.61504	-16.4912	5.615	-66.1667
5.62004	-16.495	5.62	-66.1667
5.62504	-16.495	5.625	-66.1667
5.63004	-16.499	5.63	-66.1667
5.63504	-16.5028	5.635	-66.1667
5.64004	-16.5028	5.64	-66.1667
5.64504	-16.5028	5.645	-66.1667
5.65004	-16.5068	5.65	-66.1667
5.65504	-16.5106	5.655	-66.1667
5.66004	-16.5106	5.66	-66.1667
5.66504	-16.5145	5.665	-66.1667
5.67004	-16.5145	5.67	-66.1667
5.67504	-16.5183	5.675	-66.1667
5.68004	-16.5183	5.68	-66.1667
5.68504	-16.5223	5.685	-66.1667
5.69004	-16.5223	5.69	-66.1667
5.69504	-16.5261	5.695	-66.1667
5.70004	-16.5261	5.7	-66.1667
5.70504	-16.5301	5.705	-66.1667
5.71004	-16.5301	5.71	-66.1667
5.71504	-16.5339	5.715	-66.1667
5.72004	-16.5339	5.72	-66.1667
5.72504	-16.5378	5.725	-66.1667
5.73004	-16.5417	5.73	-66.2056
5.73504	-16.5417	5.735	-66.1667
5.74004	-16.5456	5.74	-66.1667
5.74504	-16.5456	5.745	-66.2056
5.75004	-16.5494	5.75	-66.2056
5.75504	-16.5494	5.755	-66.2056
5.76004	-16.5534	5.76	-66.2056
5.76504	-16.5534	5.765	-66.2056
5.77004	-16.5572	5.77	-66.2056
5.77504	-16.5572	5.775	-66.2056
5.78004	-16.5612	5.78	-66.2056
5.78504	-16.5612	5.785	-66.2056
5.79004	-16.565	5.79	-66.2056
5.79504	-16.565	5.795	-66.2056
5.80004	-16.5689	5.8	-66.2056
5.80504	-16.5689	5.805	-66.2056
5.81004	-16.5727	5.81	-66.2056
5.81504	-16.5727	5.815	-66.2056
5.82004	-16.5767	5.82	-66.2056
5.82504	-16.5805	5.825	-66.2056
5.83004	-16.5805	5.83	-66.2056
5.83504	-16.5845	5.835	-66.2056
5.84004	-16.5845	5.84	-66.2056
5.84504	-16.5884	5.845	-66.2056
5.85004	-16.5884	5.85	-66.2056
5.85504	-16.5884	5.855	-66.2056
5.86004	-16.5922	5.86	-66.2056
5.86504	-16.5962	5.865	-66.2056
5.87004	-16.5962	5.87	-66.2056
5.87504	-16.6	5.875	-66.2056
5.88004	-16.6	5.88	-66.2056
5.88504	-16.604	5.885	-66.2056
5.89004	-16.604	5.89	-66.2056
5.89504	-16.6078	5.895	-66.2446
5.90004	-16.6117	5.9	-66.2446
5.90504	-16.6117	5.905	-66.2056
5.91004	-16.6155	5.91	-66.2446
5.91504	-16.6155	5.915	-66.2446
5.92004	-16.6155	5.92	-66.2446
5.92504	-16.6195	5.925	-66.2446
5.93004	-16.6195	5.93	-66.2446
5.93504	-16.6233	5.935	-66.2446
5.94004	-16.6273	5.94	-66.2446
5.94504	-16.6273	5.945	-66.2446
5.95004	-16.6273	5.95	-66.2446
5.95504	-16.6311	5.955	-66.2446
5.96004	-16.6311	5.96	-66.2446
5.96504	-16.635	5.965	-66.2446
5.97004	-16.635	5.97	-66.2446
5.97504	-16.6389	5.975	-66.2446
5.98004	-16.6389	5.98	-66.2446
5.98504	-16.6389	5.985	-66.2446
5.99004	-16.6428	5.99	-66.2446
5.99504	-16.6466	5.995	-66.2446
6.00004	-16.6466	6	-66.2446
6.00504	-16.6466	6.005	-66.2446
6.01004	-16.6506	6.01	-66.2446
6.01504	-16.6506	6.015	-66.2446
6.02004	-16.6544	6.02	-66.2446
6.02504	-16.6544	6.025	-66.2446
6.03004	-16.6583	6.03	-66.2446
6.03504	-16.6583	6.035	-66.2446
6.04004	-16.6622	6.04	-66.2446
6.04504	-16.6622	6.045	-66.2834
6.05004	-16.6661	6.05	-66.2834
6.05504	-16.6661	6.055	-66.2834
6.06004	-16.6699	6.06	-66.2834
6.06504	-16.6699	6.065	-66.2834
6.07004	-16.6739	6.07	-66.2834
6.07504	-16.6777	6.075	-66.2834
6.08004	-16.6777	6.08	-66.2834
6.08504	-16.6777	6.085	-66.2834
6.09004	-16.6817	6.09	-66.2834
6.09504	-16.6817	6.095	-66.2834
6.10004	-16.6855	6.1	-66.2834
6.10504	-16.6855	6.105	-66.2834
6.11004	-16.6894	6.11	-66.2834
6.11504	-16.6894	6.115	-66.2834
6.12004	-16.6932	6.12	-66.2834
6.12504	-16.6932	6.125	-66.2834
6.13004	-16.6972	6.13	-66.2834
6.13504	-16.6972	6.135	-66.2834
6.14004	-16.7011	6.14	-66.2834
6.14504	-16.7011	6.145	-66.2834
6.15004	-16.705	6.15	-66.2834
6.15504	-16.705	6.155	-66.2834
6.16004	-16.7089	6.16	-66.2834
6.16504	-16.7089	6.165	-66.2834
6.17004	-16.7127	6.17	-66.3223
6.17504	-16.7127	6.175	-66.2834
6.18004	-16.7167	6.18	-66.2834
6.18504	-16.7167	6.185	-66.3223
6.19004	-16.7205	6.19	-66.3223
6.19504	-16.7205	6.195	-66.3223
6.20004	-16.7245	6.2	-66.3223
6.20504	-16.7245	6.205	-66.3223
6.21004	-16.7283	6.21	-66.3223
6.21504	-16.7283	6.215	-66.3223
6.22004	-16.7283	6.22	-66.3223
6.22504	-16.7322	6.225	-66.3223
6.23004	-16.7322	6.23	-66.3223
6.23504	-16.736	6.235	-66.3223
6.24004	-16.736	6.24	-66.3223
6.24504	-16.74	6.245	-66.3223
6.25004	-16.74	6.25	-66.3223
6.25504	-16.7438	6.255	-66.3223
6.26004	-16.7438	6.26	-66.3223
6.26504	-16.7438	6.265	-66.3223
6.27004	-16.7478	6.27	-66.3223
6.27504	-16.7478	6.275	-66.3223
6.28004	-16.7516	6.28	-66.3223
6.28504	-16.7555	6.285	-66.3223
6.29004	-16.7555	6.29	-66.3223
6.29504	-16.7555	6.295	-66.3223
6.30004	-16.7594	6.3	-66.3611
6.30504	-16.7594	6.305	-66.3611
6.31004	-16.7633	6.31	-66.3611
6.31504	-16.7633	6.315	-66.3611
6.32004	-16.7671	6.32	-66.3611
6.32504	-16.7671	6.325	-66.3611
6.33004	-16.7671	6.33	-66.3611
6.33504	-16.7711	6.335	-66.3611
6.34004	-16.7711	6.34	-66.3611
6.34504	-16.7749	6.345	-66.3611
6.35004	-16.7788	6.35	-66.3611
6.35504	-16.7788	6.355	-66.3611
6.36004	-16.7788	6.36	-66.3611
6.36504	-16.7827	6.365	-66.3611
6.37004	-16.7827	6.37	-66.3611
6.37504	-16.7866	6.375	-66.3611
6.38004	-16.7866	6.38	-66.3611
6.38504	-16.7904	6.385	-66.3611
6.39004	-16.7904	6.39	-66.3611
6.39504	-16.7904	6.395	-66.3611
6.40004	-16.7944	6.4	-66.3611
6.40504	-16.7944	6.405	-66.3611
6.41004	-16.7982	6.41	-66.3611
6.41504	-16.7982	6.415	-66.3611
6.42004	-16.8022	6.42	-66.4
6.42504	-16.8022	6.425	-66.3611
6.43004	-16.806	6.43	-66.4
6.43504	-16.806	6.435	-66.4
6.44004	-16.806	6.44	-66.4
6.44504	-16.8099	6.445	-66.4
6.45004	-16.8139	6.45	-66.4
6.45504	-16.8139	6.455	-66.4
6.46004	-16.8139	6.46	-66.4
6.46504	-16.8177	6.465	-66.4
6.47004	-16.8217	6.47	-66.4
6.47504	-16.8217	6.475	-66.4
6.48004	-16.8217	6.48	-66.4
6.48504	-16.8255	6.485	-66.4
6.49004	-16.8255	6.49	-66.4
6.49504	-16.8294	6.495	-66.4
6.50004	-16.8294	6.5	-66.4
6.50504	-16.8294	6.505	-66.4
6.51004	-16.8332	6.51	-66.4
6.51504	-16.8332	6.515	-66.4
6.52004	-16.8372	6.52	-66.4
6.52504	-16.841	6.525	-66.4
6.53004	-16.841	6.53	-66.4
6.53504	-16.841	6.535	-66.4
6.54004	-16.845	6.54	-66.4
6.54504	-16.845	6.545	-66.4389
6.55004	-16.8488	6.55	-66.4389
6.55504	-16.8488	6.555	-66.4389
6.56004	-16.8488	6.56	-66.4389
6.56504	-16.8527	6.565	-66.4389
6.57004	-16.8527	6.57	-66.4389
6.57504	-16.8527	6.575	-66.4389
6.58004	-16.8566	6.58	-66.4389
6.58504	-16.8566	6.585	-66.4389
6.59004	-16.8605	6.59	-66.4389
6.59504	-16.8643	6.595	-66.4389
6.60004	-16.8643	6.6	-66.4389
6.60504	-16.8643	6.605	-66.4389
6.61004	-16.8643	6.61	-66.4389
6.61504	-16.8683	6.615	-66.4389
6.62004	-16.8721	6.62	-66.4389
6.62504	-16.8721	6.625	-66.4389
6.63004	-16.876	6.63	-66.4389
6.63504	-16.876	6.635	-66.4389
6.64004	-16.876	6.64	-66.4389
6.64504	-16.8799	6.645	-66.4389
6.65004	-16.8799	6.65	-66.4389
6.65504	-16.8838	6.655	-66.4778
6.66004	-16.8838	6.66	-66.4778
6.66504	-16.8838	6.665	-66.4778
6.67004	-16.8876	6.67	-66.4778
6.67504	-16.8876	6.675	-66.4778
6.68004	-16.8916	6.68	-66.4778
6.68504	-16.8916	6.685	-66.4778
6.69004	-16.8954	6.69	-66.4778
6.69504	-16.8954	6.695	-66.4778
6.70004	-16.8994	6.7	-66.4778
6.70504	-16.8994	6.705	-66.4778
6.71004	-16.8994	6.71	-66.4778
6.71504	-16.9032	6.715	-66.4778
6.72004	-16.9032	6.72	-66.4778
6.72504	-16.9071	6.725	-66.4778
6.73004	-16.9071	6.73	-66.4778
6.73504	-16.911	6.735	-66.4778
6.74004	-16.911	6.74	-66.4778
6.74504	-16.911	6.745	-66.4778
6.75004	-16.911	6.75	-66.4778
6.75504	-16.9149	6.755	-66.4778
6.76004	-16.9149	6.76	-66.5167
6.76504	-16.9188	6.765	-66.5167
6.77004	-16.9188	6.77	-66.5167
6.77504	-16.9227	6.775	-66.5167
6.78004	-16.9227	6.78	-66.5167
6.78504	-16.9266	6.785	-66.5167
6.79004	-16.9266	6.79	-66.5167
6.79504	-16.9266	6.795	-66.5167
6.80004	-16.9305	6.8	-66.5167
6.80504	-16.9305	6.805	-66.5167
6.81004	-16.9344	6.81	-66.5167
6.81504	-16.9344	6.815	-66.5167
6.82004	-16.9344	6.82	-66.5167
6.82504	-16.9382	6.825	-66.5167
6.83004	-16.9382	6.83	-66.5167
6.83504	-16.9422	6.835	-66.5167
6.84004	-16.9422	6.84	-66.5167
6.84504	-16.946	6.845	-66.5167
6.85004	-16.946	6.85	-66.5167
6.85504	-16.946	6.855	-66.5167
6.86004	-16.946	6.86	-66.5167
6.86504	-16.9499	6.865	-66.5555
6.87004	-16.9538	6.87	-66.5555
6.87504	-16.9538	6.875	-66.5555
6.88004	-16.9538	6.88	-66.5555
6.88504	-16.9577	6.885	-66.5555
6.89004	-16.9577	6.89	-66.5555
6.89504	-16.9615	6.895	-66.5555
6.90004	-16.9615	6.9	-66.5555
6.90504	-16.9615	6.905	-66.5555
6.91004	-16.9655	6.91	-66.5555
6.91504	-16.9655	6.915	-66.5555
6.92004	-16.9655	6.92	-66.5555
6.92504	-16.9693	6.925	-66.5555
6.93004	-16.9693	6.93	-66.5555
6.93504	-16.9733	6.935	-66.5555
6.94004	-16.9733	6.94	-66.5555
6.94504	-16.9733	6.945	-66.5555
6.95004	-16.9771	6.95	-66.5555
6.95504	-16.981	6.955	-66.5555
6.96004	-16.981	6.96	-66.5555
6.96504	-16.981	6.965	-66.5555
6.97004	-16.9848	6.97	-66.5555
6.97504	-16.9848	6.975	-66.5555
6.98004	-16.9848	6.98	-66.5555
6.98504	-16.9888	6.985	-66.5944
6.99004	-16.9926	6.99	-66.5944
6.99504	-16.9926	6.995	-66.5944
7.00004	-16.9926	7	-66.5944
7.00504	-16.9926	7.005	-66.5944
7.01004	-16.9966	7.01	-66.5944
7.01504	-16.9966	7.015	-66.5944
7.02004	-16.9966	7.02	-66.5944
7.02504	-17.0004	7.025	-66.5944
7.03004	-17.0043	7.03	-66.5944
7.03504	-17.0043	7.035	-66.5944
7.04004	-17.0043	7.04	-66.5944
7.04504	-17.0082	7.045	-66.5944
7.05004	-17.0082	7.05	-66.5944
7.05504	-17.0082	7.055	-66.5944
7.06004	-17.0121	7.06	-66.6333
7.06504	-17.0159	7.065	-66.5944
7.07004	-17.0159	7.07	-66.6333
7.07504	-17.0159	7.075	-66.6333
7.08004	-17.0199	7.08	-66.6333
7.08504	-17.0199	7.085	-66.6333
7.09004	-17.0199	7.09	-66.6333
7.09504	-17.0237	7.095	-66.6333
7.10004	-17.0237	7.1	-66.6333
7.10504	-17.0276	7.105	-66.6333
7.11004	-17.0276	7.11	-66.6333
7.11504	-17.0276	7.115	-66.6333
7.12004	-17.0316	7.12	-66.6333
7.12504	-17.0316	7.125	-66.6333
7.13004	-17.0316	7.13	-66.6333
7.13504	-17.0354	7.135	-66.6333
7.14004	-17.0354	7.14	-66.6333
7.14504	-17.0394	7.145	-66.6333
7.15004	-17.0394	7.15	-66.6333
7.15504	-17.0394	7.155	-66.6333
7.16004	-17.0432	7.16	-66.6721
7.16504	-17.0432	7.165	-66.6333
7.17004	-17.0471	7.17	-66.6721
7.17504	-17.0471	7.175	-66.6721
7.18004	-17.0471	7.18	-66.6721
7.18504	-17.0471	7.185	-66.6721
7.19004	-17.051	7.19	-66.6721
7.19504	-17.0549	7.195	-66.6721
7.20004	-17.0549	7.2	-66.6721
7.20504	-17.0549	7.205	-66.6721
7.21004	-17.0549	7.21	-66.6721
7.21504	-17.0587	7.215	-66.6721
7.22004	-17.0587	7.22	-66.6721
7.22504	-17.0627	7.225	-66.6721
7.23004	-17.0627	7.23	-66.6721
7.23504	-17.0627	7.235	-66.6721
7.24004	-17.0665	7.24	-66.6721
7.24504	-17.0665	7.245	-66.6721
7.25004	-17.0665	7.25	-66.6721
7.25504	-17.0705	7.255	-66.7111
7.26004	-17.0705	7.26	-66.7111
7.26504	-17.0705	7.265	-66.7111
7.27004	-17.0743	7.27	-66.7111
7.27504	-17.0743	7.275	-66.7111
7.28004	-17.0782	7.28	-66.7111
7.28504	-17.0782	7.285	-66.7111
7.29004	-17.082	7.29	-66.7111
7.29504	-17.082	7.295	-66.7111
7.30004	-17.082	7.3	-66.7111
7.30504	-17.082	7.305	-66.7111
7.31004	-17.086	7.31	-66.7111
7.31504	-17.086	7.315	-66.7111
7.32004	-17.0898	7.32	-66.7111
7.32504	-17.0898	7.325	-66.7111
7.33004	-17.0938	7.33	-66.7111
7.33504	-17.0938	7.335	-66.7111
7.34004	-17.0938	7.34	-66.7111
7.34504	-17.0976	7.345	-66.7111
7.35004	-17.0976	7.35	-66.7111
7.35504	-17.1015	7.355	-66.7499
7.36004	-17.1015	7.36	-66.7499
7.36504	-17.1015	7.365	-66.7499
7.37004	-17.1015	7.37	-66.7499
7.37504	-17.1054	7.375	-66.7499
7.38004	-17.1054	7.38	-66.7499
7.38504	-17.1093	7.385	-66.7499
7.39004	-17.1093	7.39	-66.7499
7.39504	-17.1093	7.395	-66.7499
7.40004	-17.1131	7.4	-66.7499
7.40504	-17.1131	7.405	-66.7499
7.41004	-17.1131	7.41	-66.7499
7.41504	-17.1171	7.415	-66.7499
7.42004	-17.1171	7.42	-66.7499
7.42504	-17.1209	7.425	-66.7499
7.43004	-17.1209	7.43	-66.7499
7.43504	-17.1209	7.435	-66.7888
7.44004	-17.1248	7.44	-66.7499
7.44504	-17.1248	7.445	-66.7499
7.45004	-17.1248	7.45	-66.7888
7.45504	-17.1287	7.455	-66.7888
7.46004	-17.1287	7.46	-66.7888
7.46504	-17.1326	7.465	-66.7888
7.47004	-17.1326	7.47	-66.7888
7.47504	-17.1326	7.475	-66.7888
7.48004	-17.1364	7.48	-66.7888
7.48504	-17.1364	7.485	-66.7888
7.49004	-17.1364	7.49	-66.7888
7.49504	-17.1404	7.495	-66.7888
7.50004	-17.1404	7.5	-66.7888
7.50504	-17.1404	7.505	-66.7888
7.51004	-17.1443	7.51	-66.7888
7.51504	-17.1443	7.515	-66.7888
7.52004	-17.1482	7.52	-66.8276
7.52504	-17.1482	7.525	-66.8276
7.53004	-17.1482	7.53	-66.8276
7.53504	-17.1521	7.535	-66.8276
7.54004	-17.1521	7.54	-66.8276
7.54504	-17.1559	7.545	-66.8276
7.55004	-17.1521	7.55	-66.8276
7.55504	-17.1559	7.555	-66.8276
7.56004	-17.1559	7.56	-66.8276
7.56504	-17.1599	7.565	-66.8276
7.57004	-17.1599	7.57	-66.8276
7.57504	-17.1599	7.575	-66.8276
7.58004	-17.1637	7.58	-66.8276
7.58504	-17.1637	7.585	-66.8276
7.59004	-17.1637	7.59	-66.8276
7.59504	-17.1676	7.595	-66.8276
7.60004	-17.1676	7.6	-66.8665
7.60504	-17.1715	7.605	-66.8665
7.61004	-17.1715	7.61	-66.8665
7.61504	-17.1715	7.615	-66.8665
7.62004	-17.1754	7.62	-66.8665
7.62504	-17.1754	7.625	-66.8665
7.63004	-17.1754	7.63	-66.8665
7.63504	-17.1792	7.635	-66.8665
7.64004	-17.1792	7.64	-66.8665
7.64504	-17.1792	7.645	-66.8665
7.65004	-17.1832	7.65	-66.8665
7.65504	-17.1832	7.655	-66.8665
7.66004	-17.187	7.66	-66.8665
7.66504	-17.187	7.665	-66.8665
7.67004	-17.187	7.67	-66.8665
7.67504	-17.191	7.675	-66.8665
7.68004	-17.191	7.68	-66.9055
7.68504	-17.191	7.685	-66.8665
7.69004	-17.1948	7.69	-66.9055
7.69504	-17.1948	7.695	-66.9055
7.70004	-17.1987	7.7	-66.9055
7.70504	-17.1987	7.705	-66.9055
7.71004	-17.1987	7.71	-66.9055
7.71504	-17.2025	7.715	-66.9055
7.72004	-17.2025	7.72	-66.9055
7.72504	-17.2025	7.725	-66.9055
7.73004	-17.2065	7.73	-66.9055
7.73504	-17.2065	7.735	-66.9055
7.74004	-17.2103	7.74	-66.9055
7.74504	-17.2103	7.745	-66.9055
7.75004	-17.2103	7.75	-66.9055
7.75504	-17.2103	7.755	-66.9055
7.76004	-17.2103	7.76	-66.9055
7.76504	-17.2143	7.765	-66.9443
7.77004	-17.2143	7.77	-66.9443
7.77504	-17.2181	7.775	-66.9443
7.78004	-17.2181	7.78	-66.9443
7.78504	-17.2181	7.785	-66.9443
7.79004	-17.2181	7.79	-66.9443
7.79504	-17.222	7.795	-66.9443
7.80004	-17.2259	7.8	-66.9443
7.80504	-17.2259	7.805	-66.9443
7.81004	-17.2259	7.81	-66.9443
7.81504	-17.2298	7.815	-66.9443
7.82004	-17.2298	7.82	-66.9443
7.82504	-17.2298	7.825	-66.9443
7.83004	-17.2298	7.83	-66.9443
7.83504	-17.2336	7.835	-66.9443
7.84004	-17.2336	7.84	-66.9832
7.84504	-17.2336	7.845	-66.9832
7.85004	-17.2376	7.85	-66.9832
7.85504	-17.2376	7.855	-66.9832
7.86004	-17.2414	7.86	-66.9832
7.86504	-17.2414	7.865	-66.9832
7.87004	-17.2453	7.87	-66.9832
7.87504	-17.2453	7.875	-66.9832
7.88004	-17.2453	7.88	-66.9832
7.88504	-17.2453	7.885	-66.9832
7.89004	-17.2492	7.89	-66.9832
7.89504	-17.2492	7.895	-66.9832
7.90004	-17.2492	7.9	-66.9832
7.90504	-17.2492	7.905	-66.9832
7.91004	-17.2531	7.91	-66.9832
7.91504	-17.2531	7.915	-67.022
7.92004	-17.2571	7.92	-67.022
7.92504	-17.2571	7.925	-67.022
7.93004	-17.2571	7.93	-67.022
7.93504	-17.2571	7.935	-67.022
7.94004	-17.2609	7.94	-67.022
7.94504	-17.2648	7.945	-67.022
7.95004	-17.2648	7.95	-67.022
7.95504	-17.2648	7.955	-67.022
7.96004	-17.2648	7.96	-67.022
7.96504	-17.2648	7.965	-67.022
7.97004	-17.2687	7.97	-67.022
7.97504	-17.2687	7.975	-67.022
7.98004	-17.2726	7.98	-67.022
7.98504	-17.2726	7.985	-67.022
7.99004	-17.2726	7.99	-67.0609
7.99504	-17.2764	7.995	-67.0609
8.00004	-17.2764	8	-67.0609
8.00504	-17.2764	8.005	-67.0609
8.01004	-17.2804	8.01	-67.0609
8.01504	-17.2804	8.015	-67.0609
8.02004	-17.2804	8.02	-67.0609
8.02504	-17.2842	8.025	-67.0609
8.03004	-17.2842	8.03	-67.0609
8.03504	-17.2842	8.035	-67.0609
8.04004	-17.2842	8.04	-67.0609
8.04504	-17.2882	8.045	-67.0609
8.05004	-17.2882	8.05	-67.0609
8.05504	-17.292	8.055	-67.0609
8.06004	-17.292	8.06	-67.0609
8.06504	-17.292	8.065	-67.0609
8.07004	-17.2959	8.07	-67.0609
8.07504	-17.2959	8.075	-67.0998
8.08004	-17.2959	8.08	-67.0998
8.08504	-17.2959	8.085	-67.0998
8.09004	-17.2997	8.09	-67.0998
8.09504	-17.2997	8.095	-67.0998
8.10004	-17.3037	8.1	-67.0998
8.10504	-17.3037	8.105	-67.0998
8.11004	-17.3037	8.11	-67.0998
8.11504	-17.3075	8.115	-67.0998
8.12004	-17.3075	8.12	-67.0998
8.12504	-17.3075	8.125	-67.0998
8.13004	-17.3075	8.13	-67.0998
8.13504	-17.3115	8.135	-67.0998
8.14004	-17.3115	8.14	-67.0998
8.14504	-17.3115	8.145	-67.0998
8.15004	-17.3153	8.15	-67.0998
8.15504	-17.3153	8.155	-67.1387
8.16004	-17.3153	8.16	-67.1387
8.16504	-17.3192	8.165	-67.1387
8.17004	-17.3192	8.17	-67.1387
8.17504	-17.3192	8.175	-67.1387
8.18004	-17.3231	8.18	-67.1387
8.18504	-17.3231	8.185	-67.1387
8.19004	-17.3231	8.19	-67.1387
8.19504	-17.327	8.195	-67.1387
8.20004	-17.327	8.2	-67.1387
8.20504	-17.327	8.205	-67.1387
8.21004	-17.3308	8.21	-67.1387
8.21504	-17.3308	8.215	-67.1387
8.22004	-17.3308	8.22	-67.1776
8.22504	-17.3348	8.225	-67.1776
8.23004	-17.3348	8.23	-67.1776
8.23504	-17.3348	8.235	-67.1776
8.24004	-17.3386	8.24	-67.1776
8.24504	-17.3386	8.245	-67.1776
8.25004	-17.3386	8.25	-67.1776
8.25504	-17.3386	8.255	-67.1776
8.26004	-17.3425	8.26	-67.1776
8.26504	-17.3425	8.265	-67.1776
8.27004	-17.3425	8.27	-67.1776
8.27504	-17.3464	8.275	-67.1776
8.28004	-17.3464	8.28	-67.1776
8.28504	-17.3503	8.285	-67.1776
8.29004	-17.3503	8.29	-67.1776
8.29504	-17.3541	8.295	-67.1776
8.30004	-17.3541	8.3	-67.2164
8.30504	-17.3541	8.305	-67.2164
8.31004	-17.3541	8.31	-67.2164
8.31504	-17.3541	8.315	-67.2164
8.32004	-17.3581	8.32	-67.2164
8.32504	-17.3581	8.325	-67.2164
8.33004	-17.362	8.33	-67.2164
8.33504	-17.362	8.335	-67.2164
8.34004	-17.362	8.34	-67.2164
8.34504	-17.362	8.345	-67.2164
8.35004	-17.362	8.35	-67.2164
8.35504	-17.3659	8.355	-67.2164
8.36004	-17.3659	8.36	-67.2164
8.36504	-17.3698	8.365	-67.2164
8.37004	-17.3698	8.37	-67.2553
8.37504	-17.3736	8.375	-67.2553
8.38004	-17.3736	8.38	-67.2553
8.38504	-17.3736	8.385	-67.2553
8.39004	-17.3736	8.39	-67.2553
8.39504	-17.3776	8.395	-67.2553
8.40004	-17.3776	8.4	-67.2553
8.40504	-17.3776	8.405	-67.2553
8.41004	-17.3814	8.41	-67.2553
8.41504	-17.3814	8.415	-67.2553
8.42004	-17.3814	8.42	-67.2553
8.42504	-17.3814	8.425	-67.2553
8.43004	-17.3853	8.43	-67.2553
8.43504	-17.3853	8.435	-67.2941
8.44004	-17.3892	8.44	-67.2941
8.44504	-17.3892	8.445	-67.2941
8.45004	-17.3892	8.45	-67.2941
8.45504	-17.3931	8.455	-67.2941
8.46004	-17.3931	8.46	-67.2941
8.46504	-17.3931	8.465	-67.2941
8.47004	-17.3931	8.47	-67.2941
8.47504	-17.3969	8.475	-67.2941
8.48004	-17.3969	8.48	-67.2941
8.48504	-17.3969	8.485	-67.2941
8.49004	-17.3969	8.49	-67.2941
8.49504	-17.4009	8.495	-67.2941
8.50004	-17.4009	8.5	-67.2941
8.50504	-17.4047	8.505	-67.333
8.51004	-17.4047	8.51	-67.333
8.51504	-17.4047	8.515	-67.333
8.52004	-17.4087	8.52	-67.333
8.52504	-17.4087	8.525	-67.333
8.53004	-17.4087	8.53	-67.333
8.53504	-17.4087	8.535	-67.333
8.54004	-17.4125	8.54	-67.333
8.54504	-17.4125	8.545	-67.333
8.55004	-17.4164	8.55	-67.333
8.55504	-17.4164	8.555	-67.333
8.56004	-17.4164	8.56	-67.333
8.56504	-17.4164	8.565	-67.333
8.57004	-17.4202	8.57	-67.372
8.57504	-17.4202	8.575	-67.372
8.58004	-17.4202	8.58	-67.372
8.58504	-17.4242	8.585	-67.372
8.59004	-17.4242	8.59	-67.372
8.59504	-17.428	8.595	-67.372
8.60004	-17.428	8.6	-67.372
8.60504	-17.428	8.605	-67.372
8.61004	-17.428	8.61	-67.372
8.61504	-17.432	8.615	-67.372
8.62004	-17.432	8.62	-67.372
8.62504	-17.432	8.625	-67.372
8.63004	-17.4358	8.63	-67.372
8.63504	-17.4358	8.635	-67.372
8.64004	-17.4358	8.64	-67.372
8.64504	-17.4398	8.645	-67.4108
8.65004	-17.4398	8.65	-67.4108
8.65504	-17.4398	8.655	-67.4108
8.66004	-17.4436	8.66	-67.4108
8.66504	-17.4436	8.665	-67.4108
8.67004	-17.4436	8.67	-67.4108
8.67504	-17.4475	8.675	-67.4108
8.68004	-17.4475	8.68	-67.4108
8.68504	-17.4475	8.685	-67.4108
8.69004	-17.4513	8.69	-67.4108
8.69504	-17.4513	8.695	-67.4108
8.70004	-17.4513	8.7	-67.4108
8.70504	-17.4513	8.705	-67.4108
8.71004	-17.4513	8.71	-67.4497
8.71504	-17.4553	8.715	-67.4497
8.72004	-17.4553	8.72	-67.4497
8.72504	-17.4553	8.725	-67.4497
8.73004	-17.4591	8.73	-67.4497
8.73504	-17.4591	8.735	-67.4497
8.74004	-17.4591	8.74	-67.4497
8.74504	-17.4631	8.745	-67.4497
8.75004	-17.4631	8.75	-67.4497
8.75504	-17.4631	8.755	-67.4497
8.76004	-17.4669	8.76	-67.4497
8.76504	-17.4669	8.765	-67.4497
8.77004	-17.4669	8.77	-67.4497
8.77504	-17.4708	8.775	-67.4885
8.78004	-17.4708	8.78	-67.4497
8.78504	-17.4708	8.785	-67.4885
8.79004	-17.4708	8.79	-67.4885
8.79504	-17.4748	8.795	-67.4885
8.80004	-17.4748	8.8	-67.4885
8.80504	-17.4748	8.805	-67.4885
8.81004	-17.4786	8.81	-67.4885
8.81504	-17.4786	8.815	-67.4885
8.82004	-17.4786	8.82	-67.4885
8.82504	-17.4825	8.825	-67.4885
8.83004	-17.4825	8.83	-67.4885
8.83504	-17.4825	8.835	-67.5274
8.84004	-17.4864	8.84	-67.5274
8.84504	-17.4864	8.845	-67.5274
8.85004	-17.4864	8.85	-67.5274
8.85504	-17.4864	8.855	-67.5274
8.86004	-17.4903	8.86	-67.5274
8.86504	-17.4903	8.865	-67.5274
8.87004	-17.4903	8.87	-67.5274
8.87504	-17.4941	8.875	-67.5274
8.88004	-17.4941	8.88	-67.5274
8.88504	-17.4941	8.885	-67.5274
8.89004	-17.4941	8.89	-67.5274
8.89504	-17.4981	8.895	-67.5274
8.90004	-17.4981	8.9	-67.5274
8.90504	-17.4981	8.905	-67.5274
8.91004	-17.5019	8.91	-67.5664
8.91504	-17.5019	8.915	-67.5664
8.92004	-17.5019	8.92	-67.5664
8.92504	-17.5059	8.925	-67.5664
8.93004	-17.5059	8.93	-67.5664
8.93504	-17.5059	8.935	-67.5664
8.94004	-17.5097	8.94	-67.5664
8.94504	-17.5097	8.945	-67.5664
8.95004	-17.5097	8.95	-67.5664
8.95504	-17.5136	8.955	-67.5664
8.96004	-17.5136	8.96	-67.5664
8.96504	-17.5136	8.965	-67.5664
8.97004	-17.5136	8.97	-67.5664
8.97504	-17.5175	8.975	-67.5664
8.98004	-17.5175	8.98	-67.6052
8.98504	-17.5175	8.985	-67.5664
8.99004	-17.5175	8.99	-67.6052
8.99504	-17.5214	8.995	-67.6052
9.00004	-17.5214	9	-67.6052
9.00504	-17.5252	9.005	-67.6052
9.01004	-17.5252	9.01	-67.6052
9.01504	-17.5252	9.015	-67.6052
9.02004	-17.5252	9.02	-67.6052
9.02504	-17.5292	9.025	-67.6052
9.03004	-17.5292	9.03	-67.6052
9.03504	-17.5292	9.035	-67.6052
9.04004	-17.5292	9.04	-67.6052
9.04504	-17.533	9.045	-67.6441
9.05004	-17.533	9.05	-67.6441
9.05504	-17.533	9.055	-67.6441
9.06004	-17.5369	9.06	-67.6441
9.06504	-17.5369	9.065	-67.6441
9.07004	-17.5369	9.07	-67.6441
9.07504	-17.5369	9.075	-67.6441
9.08004	-17.5408	9.08	-67.6441
9.08504	-17.5408	9.085	-67.6441
9.09004	-17.5408	9.09	-67.6441
9.09504	-17.5408	9.095	-67.6441
9.10004	-17.5447	9.1	-67.6441
9.10504	-17.5447	9.105	-67.6441
9.11004	-17.5447	9.11	-67.6829
9.11504	-17.5485	9.115	-67.6829
9.12004	-17.5485	9.12	-67.6829
9.12504	-17.5485	9.125	-67.6829
9.13004	-17.5485	9.13	-67.6829
9.13504	-17.5525	9.135	-67.6829
9.14004	-17.5525	9.14	-67.6829
9.14504	-17.5525	9.145	-67.6829
9.15004	-17.5525	9.15	-67.6829
9.15504	-17.5563	9.155	-67.6829
9.16004	-17.5563	9.16	-67.6829
9.16504	-17.5563	9.165	-67.6829
9.17004	-17.5602	9.17	-67.6829
9.17504	-17.5602	9.175	-67.7218
9.18004	-17.5602	9.18	-67.7218
9.18504	-17.5602	9.185	-67.7218
9.19004	-17.5641	9.19	-67.7218
9.19504	-17.5641	9.195	-67.7218
9.20004	-17.5641	9.2	-67.7218
9.20504	-17.568	9.205	-67.7218
9.21004	-17.568	9.21	-67.7218
9.21504	-17.568	9.215	-67.7218
9.22004	-17.5719	9.22	-67.7218
9.22504	-17.5719	9.225	-67.7218
9.23004	-17.5719	9.23	-67.7218
9.23504	-17.5719	9.235	-67.7218
9.24004	-17.5719	9.24	-67.7606
9.24504	-17.5758	9.245	-67.7606
9.25004	-17.5758	9.25	-67.7606
9.25504	-17.5758	9.255	-67.7606
9.26004	-17.5796	9.26	-67.7606
9.26504	-17.5796	9.265	-67.7606
9.27004	-17.5836	9.27	-67.7606
9.27504	-17.5796	9.275	-67.7606
9.28004	-17.5836	9.28	-67.7606
9.28504	-17.5836	9.285	-67.7606
9.29004	-17.5836	9.29	-67.7606
9.29504	-17.5875	9.295	-67.7606
9.30004	-17.5875	9.3	-67.7606
9.30504	-17.5875	9.305	-67.7996
9.31004	-17.5875	9.31	-67.7996
9.31504	-17.5913	9.315	-67.7996
9.32004	-17.5913	9.32	-67.7996
9.32504	-17.5913	9.325	-67.7996
9.33004	-17.5913	9.33	-67.7996
9.33504	-17.5953	9.335	-67.7996
9.34004	-17.5953	9.34	-67.7996
9.34504	-17.5953	9.345	-67.7996
9.35004	-17.5991	9.35	-67.7996
9.35504	-17.5991	9.355	-67.7996
9.36004	-17.5991	9.36	-67.8385
9.36504	-17.6031	9.365	-67.7996
9.37004	-17.6031	9.37	-67.8385
9.37504	-17.6031	9.375	-67.8385
9.38004	-17.6069	9.38	-67.8385
9.38504	-17.6069	9.385	-67.8385
9.39004	-17.6069	9.39	-67.8385
9.39504	-17.6069	9.395	-67.8385
9.40004	-17.6108	9.4	-67.8385
9.40504	-17.6108	9.405	-67.8385
9.41004	-17.6108	9.41	-67.8385
9.41504	-17.6108	9.415	-67.8385
9.42004	-17.6147	9.42	-67.8385
9.42504	-17.6147	9.425	-67.8385
9.43004	-17.6147	9.43	-67.8385
9.43504	-17.6147	9.435	-67.8773
9.44004	-17.6186	9.44	-67.8773
9.44504	-17.6186	9.445	-67.8773
9.45004	-17.6186	9.45	-67.8773
9.45504	-17.6224	9.455	-67.8773
9.46004	-17.6224	9.46	-67.8773
9.46504	-17.6264	9.465	-67.8773
9.47004	-17.6264	9.47	-67.8773
9.47504	-17.6264	9.475	-67.8773
9.48004	-17.6264	9.48	-67.8773
9.48504	-17.6264	9.485	-67.8773
9.49004	-17.6302	9.49	-67.8773
9.49504	-17.6302	9.495	-67.9162
9.50004	-17.6302	9.5	-67.9162
9.50504	-17.6341	9.505	-67.9162
9.51004	-17.6341	9.51	-67.9162
9.51504	-17.6341	9.515	-67.9162
9.52004	-17.6341	9.52	-67.9162
9.52504	-17.6341	9.525	-67.9162
9.53004	-17.638	9.53	-67.9162
9.53504	-17.638	9.535	-67.9162
9.54004	-17.638	9.54	-67.9162
9.54504	-17.6419	9.545	-67.9162
9.55004	-17.6419	9.55	-67.9162
9.55504	-17.6419	9.555	-67.9162
9.56004	-17.6419	9.56	-67.9162
9.56504	-17.6457	9.565	-67.955
9.57004	-17.6457	9.57	-67.955
9.57504	-17.6457	9.575	-67.955
9.58004	-17.6497	9.58	-67.955
9.58504	-17.6497	9.585	-67.955
9.59004	-17.6497	9.59	-67.955
9.59504	-17.6497	9.595	-67.955
9.60004	-17.6497	9.6	-67.955
9.60504	-17.6535	9.605	-67.955
9.61004	-17.6535	9.61	-67.9939
9.61504	-17.6535	9.615	-67.955
9.62004	-17.6575	9.62	-67.955
9.62504	-17.6575	9.625	-67.955
9.63004	-17.6575	9.63	-67.9939
9.63504	-17.6575	9.635	-67.9939
9.64004	-17.6613	9.64	-67.9939
9.64504	-17.6613	9.645	-67.9939
9.65004	-17.6613	9.65	-67.9939
9.65504	-17.6613	9.655	-67.9939
9.66004	-17.6652	9.66	-67.9939
9.66504	-17.6652	9.665	-67.9939
9.67004	-17.6652	9.67	-67.9939
9.67504	-17.669	9.675	-67.9939
9.68004	-17.669	9.68	-67.9939
9.68504	-17.669	9.685	-68.0329
9.69004	-17.669	9.69	-68.0329
9.69504	-17.673	9.695	-68.0329
9.70004	-17.673	9.7	-68.0329
9.70504	-17.673	9.705	-68.0329
9.71004	-17.673	9.71	-68.0329
9.71504	-17.6768	9.715	-68.0329
9.72004	-17.6768	9.72	-68.0329
9.72504	-17.6768	9.725	-68.0329
9.73004	-17.6768	9.73	-68.0329
9.73504	-17.6808	9.735	-68.0329
9.74004	-17.6808	9.74	-68.0329
9.74504	-17.6808	9.745	-68.0717
9.75004	-17.6808	9.75	-68.0717
9.75504	-17.6846	9.755	-68.0717
9.76004	-17.6846	9.76	-68.0717
9.76504	-17.6846	9.765	-68.0717
9.77004	-17.6885	9.77	-68.0717
9.77504	-17.6885	9.775	-68.0717
9.78004	-17.6885	9.78	-68.0717
9.78504	-17.6885	9.785	-68.0717
9.79004	-17.6924	9.79	-68.0717
9.79504	-17.6924	9.795	-68.0717
9.80004	-17.6924	9.8	-68.0717
9.80504	-17.6924	9.805	-68.1106
9.81004	-17.6963	9.81	-68.1106
9.81504	-17.6963	9.815	-68.1106
9.82004	-17.6963	9.82	-68.1106
9.82504	-17.6963	9.825	-68.1106
9.83004	-17.6963	9.83	-68.1106
9.83504	-17.7003	9.835	-68.1106
9.84004	-17.7003	9.84	-68.1106
9.84504	-17.7003	9.845	-68.1106
9.85004	-17.7041	9.85	-68.1106
9.85504	-17.7041	9.855	-68.1106
9.86004	-17.7041	9.86	-68.1106
9.86504	-17.708	9.865	-68.1494
9.87004	-17.708	9.87	-68.1494
9.87504	-17.708	9.875	-68.1494
9.88004	-17.708	9.88	-68.1494
9.88504	-17.7118	9.885	-68.1494
9.89004	-17.7118	9.89	-68.1494
9.89504	-17.7118	9.895	-68.1494
9.90004	-17.7118	9.9	-68.1494
9.90504	-17.7118	9.905	-68.1494
9.91004	-17.7118	9.91	-68.1494
9.91504	-17.7158	9.915	-68.1494
9.92004	-17.7158	9.92	-68.1494
9.92504	-17.7196	9.925	-68.1494
9.93004	-17.7196	9.93	-68.1494
9.93504	-17.7196	9.935	-68.1883
9.94004	-17.7196	9.94	-68.1883
9.94504	-17.7236	9.945	-68.1883
9.95004	-17.7236	9.95	-68.1883
9.95504	-17.7236	9.955	-68.1883
9.96004	-17.7236	9.96	-68.1883
9.96504	-17.7274	9.965	-68.1883
9.97004	-17.7274	9.97	-68.1883
9.97504	-17.7274	9.975	-68.1883
9.98004	-17.7313	9.98	-68.1883
[truncated: 46,005 more rows]
