# Supplementary material for: Production of gas-releasing electrolyte-replenishing Ah-scale zinc metal pouch cells with aqueous gel electrolyte
Source: Nat Commun. 2023 Jul 14;14:4211. doi: 10.1038/s41467-023-39877-5 (PMC10349122; doi:10.1038/s41467-023-39877-5)
Supplement: Supplementary file 4 — Source Data [file 41467_2023_39877_MOESM4_ESM.zip › Figure 4.xlsx]

## Sheet: Figure 4a
	Zn|CarraChi|Zn		Zn|GF|Zn
t (hour)	voltage (V)	t (hour)	voltage (V)
0	-0.0015	0	-0.0598
0	-0.0015	0	-0.0483
0	-0.0514	0.01	-0.0468
0	-0.0508	0.01	-0.0458
0.01	-0.0539	0.01	-0.0452
0.01	-0.0561	0.01	-0.0446
0.01	-0.0579	0.02	-0.044
0.02	-0.0592	0.02	-0.0437
0.02	-0.0604	0.02	-0.0434
0.02	-0.0613	0.03	-0.043
0.02	-0.0623	0.03	-0.0427
0.03	-0.0629	0.03	-0.0424
0.03	-0.0635	0.03	-0.0421
0.03	-0.0638	0.04	-0.0421
0.04	-0.0641	0.04	-0.0415
0.04	-0.0641	0.04	-0.0412
0.04	-0.0644	0.04	-0.0409
0.04	-0.0644	0.05	-0.0409
0.05	-0.0644	0.05	-0.0409
0.05	-0.0644	0.05	-0.0406
0.05	-0.0641	0.06	-0.0403
0.05	-0.0638	0.06	-0.0399
0.06	-0.0635	0.06	-0.0399
0.06	-0.0632	0.06	-0.0396
0.06	-0.0629	0.07	-0.0396
0.07	-0.0626	0.07	-0.0393
0.07	-0.062	0.07	-0.039
0.07	-0.0616	0.07	-0.039
0.07	-0.0613	0.08	-0.0387
0.08	-0.0604	0.08	-0.0384
0.08	-0.0601	0.08	-0.0384
0.08	-0.0595	0.09	-0.0381
0.09	-0.0592	0.09	-0.0381
0.09	-0.0585	0.09	-0.0378
0.09	-0.0582	0.09	-0.0378
0.09	-0.0579	0.1	-0.0375
0.1	-0.057	0.1	-0.0372
0.1	-0.0561	0.1	-0.0372
0.1	-0.0551	0.11	-0.0368
0.1	-0.0548	0.11	-0.0365
0.11	-0.0548	0.11	-0.0365
0.11	-0.0533	0.11	-0.0362
0.11	-0.052	0.12	-0.0362
0.12	-0.0523	0.12	-0.0359
0.12	-0.0523	0.12	-0.0359
0.12	-0.052	0.13	-0.0356
0.12	-0.052	0.13	-0.0353
0.13	-0.0517	0.13	-0.0353
0.13	-0.0517	0.13	-0.035
0.13	-0.0514	0.14	-0.035
0.14	-0.0511	0.14	-0.0347
0.14	-0.0508	0.14	-0.0347
0.14	-0.0508	0.14	-0.0344
0.14	-0.0505	0.15	-0.0337
0.15	-0.0502	0.15	-0.0337
0.15	-0.0499	0.15	-0.0337
0.15	-0.0496	0.16	-0.0334
0.15	-0.0496	0.16	-0.0334
0.16	-0.0492	0.16	-0.0331
0.16	-0.0489	0.16	-0.0331
0.16	-0.0486	0.17	-0.0328
0.17	-0.0486	0.17	-0.0328
0.17	-0.0483	0.17	-0.0325
0.17	-0.048	0.17	-0.0325
0.17	-0.0477	0.18	-0.0322
0.18	-0.0477	0.18	-0.0322
0.18	-0.0474	0.18	-0.0322
0.18	-0.0471	0.19	-0.0319
0.19	-0.0471	0.19	-0.0319
0.19	-0.0468	0.19	-0.0316
0.19	-0.0468	0.19	-0.0316
0.19	-0.0465	0.2	-0.0316
0.2	-0.0461	0.2	-0.0313
0.2	-0.0461	0.2	-0.0313
0.2	-0.0458	0.21	-0.0313
0.2	-0.0455	0.21	-0.031
0.21	-0.0455	0.21	-0.031
0.21	-0.0452	0.21	-0.031
0.21	-0.0452	0.22	-0.0306
0.22	-0.0446	0.22	-0.0306
0.22	-0.0443	0.22	-0.0303
0.22	-0.0443	0.23	-0.0303
0.22	-0.0443	0.23	-0.0303
0.23	-0.044	0.23	-0.0303
0.23	-0.044	0.23	-0.03
0.23	-0.0437	0.24	-0.03
0.24	-0.0437	0.24	-0.03
0.24	-0.0434	0.24	-0.0297
0.24	-0.0434	0.24	-0.0297
0.24	-0.043	0.25	-0.0297
0.25	-0.043	0.25	-0.0297
0.25	-0.043	0.25	-0.0294
0.25	-0.0427	0.26	-0.0294
0.25	-0.0427	0.26	-0.0294
0.26	-0.0427	0.26	-0.0294
0.26	-0.0424	0.26	-0.0291
0.26	-0.0424	0.27	-0.0291
0.27	-0.0424	0.27	-0.0291
0.27	-0.0421	0.27	-0.0291
0.27	-0.0421	0.28	-0.0288
0.27	-0.0421	0.28	-0.0288
0.28	-0.0421	0.28	-0.0288
0.28	-0.0418	0.28	-0.0288
0.28	-0.0418	0.29	-0.0285
0.29	-0.0415	0.29	-0.0285
0.29	-0.0415	0.29	-0.0285
0.29	-0.0415	0.29	-0.0285
0.29	-0.0415	0.3	-0.0285
0.3	-0.0412	0.3	-0.0282
0.3	-0.0412	0.3	-0.0282
0.3	-0.0412	0.31	-0.0282
0.3	-0.0412	0.31	-0.0282
0.31	-0.0409	0.31	-0.0279
0.31	-0.0409	0.31	-0.0279
0.31	-0.0409	0.32	-0.0279
0.32	-0.0409	0.32	-0.0279
0.32	-0.0406	0.32	-0.0279
0.32	-0.0409	0.33	-0.0279
0.32	-0.0406	0.33	-0.0275
0.33	-0.0406	0.33	-0.0275
0.33	-0.0406	0.33	-0.0275
0.33	-0.0406	0.34	-0.0275
0.34	-0.0403	0.34	-0.0275
0.34	-0.0403	0.34	-0.0272
0.34	-0.0403	0.34	-0.0272
0.34	-0.0403	0.35	-0.0272
0.35	-0.0399	0.35	-0.0272
0.35	-0.0399	0.35	-0.0272
0.35	-0.0399	0.36	-0.0272
0.35	-0.0399	0.36	-0.0272
0.36	-0.0399	0.36	-0.0272
0.36	-0.0399	0.36	-0.0269
0.36	-0.0399	0.37	-0.0269
0.37	-0.0399	0.37	-0.0269
0.37	-0.0396	0.37	-0.0269
0.37	-0.0396	0.38	-0.0269
0.37	-0.0396	0.38	-0.0269
0.38	-0.0396	0.38	-0.0269
0.38	-0.0396	0.38	-0.0266
0.38	-0.0396	0.39	-0.0266
0.39	-0.0396	0.39	-0.0266
0.39	-0.0393	0.39	-0.0266
0.39	-0.0393	0.39	-0.0266
0.39	-0.0393	0.4	-0.0266
0.4	-0.0393	0.4	-0.0266
0.4	-0.0393	0.4	-0.026
0.4	-0.0393	0.41	-0.026
0.4	-0.039	0.41	-0.026
0.41	-0.039	0.41	-0.026
0.41	-0.039	0.41	-0.026
0.41	-0.039	0.42	-0.026
0.42	-0.039	0.42	-0.026
0.42	-0.039	0.42	-0.026
0.42	-0.039	0.42	-0.026
0.42	-0.039	0.43	-0.0257
0.43	-0.039	0.43	-0.0257
0.43	-0.039	0.43	-0.0257
0.43	-0.0387	0.44	-0.0257
0.44	-0.0387	0.44	-0.0257
0.44	-0.0387	0.44	-0.0257
0.44	-0.0387	0.44	-0.0257
0.44	-0.039	0.45	-0.0257
0.45	-0.0387	0.45	-0.0254
0.45	-0.0387	0.45	-0.0254
0.45	-0.0387	0.46	-0.0254
0.45	-0.0387	0.46	-0.0254
0.46	-0.0387	0.46	-0.0254
0.46	-0.0387	0.46	-0.0254
0.46	-0.0387	0.47	-0.0254
0.47	-0.0387	0.47	-0.0254
0.47	-0.0387	0.47	-0.0254
0.47	-0.0387	0.47	-0.0251
0.47	-0.0387	0.48	-0.0251
0.48	-0.0387	0.48	-0.0254
0.48	-0.0387	0.48	-0.0251
0.48	-0.0384	0.49	-0.0251
0.49	-0.0384	0.49	-0.0251
0.49	-0.0387	0.49	-0.0251
0.49	-0.0387	0.49	-0.0251
0.49	-0.0384	0.5	-0.0251
0.5	-0.0384	0.5	-0.0251
0.5	-0.0384	0.5	-0.0251
0.5	-0.0384	0.51	-0.0248
0.5	-0.0384	0.51	-0.0251
0.51	-0.0384	0.51	-0.0251
0.51	-0.0384	0.51	-0.0251
0.51	-0.0384	0.52	-0.0248
0.52	-0.0384	0.52	-0.0248
0.52	-0.0384	0.52	-0.0248
0.52	-0.0384	0.53	-0.0248
0.52	-0.0384	0.53	-0.0248
0.53	-0.0381	0.53	-0.0248
0.53	-0.0381	0.53	-0.0248
0.53	-0.0381	0.54	-0.0248
0.54	-0.0381	0.54	-0.0248
0.54	-0.0381	0.54	-0.0248
0.54	-0.0381	0.54	-0.0244
0.54	-0.0381	0.55	-0.0244
0.55	-0.0381	0.55	-0.0244
0.55	-0.0381	0.55	-0.0244
0.55	-0.0381	0.56	-0.0244
0.55	-0.0381	0.56	-0.0244
0.56	-0.0381	0.56	-0.0244
0.56	-0.0378	0.56	-0.0244
0.56	-0.0381	0.57	-0.0244
0.57	-0.0378	0.57	-0.0244
0.57	-0.0378	0.57	-0.0244
0.57	-0.0378	0.57	-0.0244
0.57	-0.0378	0.58	-0.0244
0.58	-0.0378	0.58	-0.0244
0.58	-0.0378	0.58	-0.0244
0.58	-0.0378	0.59	-0.0244
0.59	-0.0378	0.59	-0.0244
0.59	-0.0378	0.59	-0.0241
0.59	-0.0378	0.59	-0.0241
0.59	-0.0378	0.6	-0.0241
0.6	-0.0378	0.6	-0.0241
0.6	-0.0375	0.6	-0.0241
0.6	-0.0375	0.61	-0.0241
0.6	-0.0378	0.61	-0.0241
0.61	-0.0378	0.61	-0.0241
0.61	-0.0375	0.61	-0.0241
0.61	-0.0375	0.62	-0.0241
0.62	-0.0375	0.62	-0.0241
0.62	-0.0375	0.62	-0.0241
0.62	-0.0375	0.63	-0.0241
0.62	-0.0375	0.63	-0.0241
0.63	-0.0375	0.63	-0.0241
0.63	-0.0375	0.63	-0.0241
0.63	-0.0375	0.64	-0.0238
0.64	-0.0375	0.64	-0.0238
0.64	-0.0375	0.64	-0.0238
0.64	-0.0375	0.64	-0.0238
0.64	-0.0375	0.65	-0.0238
0.65	-0.0375	0.65	-0.0238
0.65	-0.0375	0.65	-0.0238
0.65	-0.0375	0.66	-0.0238
0.65	-0.0375	0.66	-0.0238
0.66	-0.0375	0.66	-0.0238
0.66	-0.0375	0.66	-0.0238
0.66	-0.0375	0.67	-0.0238
0.67	-0.0372	0.67	-0.0238
0.67	-0.0375	0.67	-0.0238
0.67	-0.0375	0.68	-0.0238
0.67	-0.0372	0.68	-0.0238
0.68	-0.0372	0.68	-0.0238
0.68	-0.0375	0.68	-0.0238
0.68	-0.0372	0.69	-0.0238
0.69	-0.0372	0.69	-0.0238
0.69	-0.0372	0.69	-0.0235
0.69	-0.0372	0.69	-0.0238
0.69	-0.0372	0.7	-0.0238
0.7	-0.0372	0.7	-0.0235
0.7	-0.0372	0.7	-0.0235
0.7	-0.0372	0.71	-0.0238
0.7	-0.0372	0.71	-0.0235
0.71	-0.0372	0.71	-0.0235
0.71	-0.0372	0.71	-0.0235
0.71	-0.0372	0.72	-0.0235
0.72	-0.0365	0.72	-0.0235
0.72	-0.0365	0.72	-0.0235
0.72	-0.0372	0.72	-0.0235
0.72	-0.0365	0.73	-0.0235
0.73	-0.0365	0.73	-0.0235
0.73	-0.0365	0.73	-0.0235
0.73	-0.0365	0.74	-0.0235
0.74	-0.0365	0.74	-0.0235
0.74	-0.0365	0.74	-0.0235
0.74	-0.0365	0.74	-0.0235
0.74	-0.0365	0.75	-0.0235
0.75	-0.0365	0.75	-0.0235
0.75	-0.0365	0.75	-0.0235
0.75	-0.0365	0.76	-0.0235
0.75	-0.0365	0.76	-0.0235
0.76	-0.0365	0.76	-0.0235
0.76	-0.0365	0.76	-0.0235
0.76	-0.0365	0.77	-0.0232
0.77	-0.0365	0.77	-0.0235
0.77	-0.0365	0.77	-0.0232
0.77	-0.0365	0.78	-0.0232
0.77	-0.0365	0.78	-0.0232
0.78	-0.0362	0.78	-0.0235
0.78	-0.0362	0.78	-0.0235
0.78	-0.0365	0.79	-0.0232
0.79	-0.0365	0.79	-0.0232
0.79	-0.0362	0.79	-0.0232
0.79	-0.0362	0.79	-0.0232
0.79	-0.0362	0.8	-0.0232
0.8	-0.0362	0.8	-0.0232
0.8	-0.0362	0.8	-0.0232
0.8	-0.0362	0.81	-0.0232
0.8	-0.0362	0.81	-0.0232
0.81	-0.0362	0.81	-0.0232
0.81	-0.0362	0.81	-0.0232
0.81	-0.0362	0.82	-0.0232
0.82	-0.0362	0.82	-0.0232
0.82	-0.0362	0.82	-0.0232
0.82	-0.0362	0.82	-0.0232
0.82	-0.0362	0.83	-0.0232
0.83	-0.0362	0.83	-0.0232
0.83	-0.0362	0.83	-0.0232
0.83	-0.0362	0.84	-0.0232
0.84	-0.0362	0.84	-0.0232
0.84	-0.0362	0.84	-0.0232
0.84	-0.0362	0.84	-0.0232
0.84	-0.0362	0.85	-0.0232
0.85	-0.0362	0.85	-0.0232
0.85	-0.0362	0.85	-0.0232
0.85	-0.0362	0.86	-0.0232
0.85	-0.0362	0.86	-0.0232
0.86	-0.0362	0.86	-0.0229
0.86	-0.0362	0.86	-0.0232
0.86	-0.0362	0.87	-0.0232
0.87	-0.0362	0.87	-0.0232
0.87	-0.0359	0.87	-0.0232
0.87	-0.0359	0.88	-0.0232
0.87	-0.0362	0.88	-0.0232
0.88	-0.0362	0.88	-0.0229
0.88	-0.0359	0.88	-0.0232
0.88	-0.0359	0.89	-0.0229
0.89	-0.0359	0.89	-0.0232
0.89	-0.0359	0.89	-0.0229
0.89	-0.0359	0.89	-0.0229
0.89	-0.0359	0.9	-0.0229
0.9	-0.0359	0.9	-0.0229
0.9	-0.0359	0.9	-0.0229
0.9	-0.0359	0.91	-0.0229
0.9	-0.0359	0.91	-0.0229
0.91	-0.0362	0.91	-0.0229
0.91	-0.0359	0.91	-0.0229
0.91	-0.0362	0.92	-0.0229
0.92	-0.0359	0.92	-0.0229
0.92	-0.0359	0.92	-0.0229
0.92	-0.0359	0.93	-0.0229
0.92	-0.0359	0.93	-0.0229
0.93	-0.0359	0.93	-0.0229
0.93	-0.0359	0.93	-0.0229
0.93	-0.0359	0.94	-0.0229
0.94	-0.0359	0.94	-0.0229
0.94	-0.0359	0.94	-0.0229
0.94	-0.0359	0.94	-0.0229
0.94	-0.0359	0.95	-0.0229
0.95	-0.0359	0.95	-0.0229
0.95	-0.0359	0.95	-0.0229
0.95	-0.0359	0.96	-0.0229
0.95	-0.0359	0.96	-0.0229
0.96	-0.0359	0.96	-0.0229
0.96	-0.0359	0.96	-0.0229
0.96	-0.0359	0.97	-0.0229
0.97	-0.0359	0.97	-0.0229
0.97	-0.0359	0.97	-0.0229
0.97	-0.0359	0.97	-0.0229
0.97	-0.0359	0.98	-0.0229
0.98	-0.0356	0.98	-0.0226
0.98	-0.0359	0.98	-0.0229
0.98	-0.0359	0.99	-0.0229
0.99	-0.0356	0.99	-0.0229
0.99	-0.0356	0.99	-0.0229
0.99	-0.0356	0.99	-0.0226
0.99	-0.0356	1	-0.0229
1	-0.0356	1	-0.0226
1	-0.0356	1	0.0031
1	-0.0356	1	0.0114
1	-0.0062	1.01	0.0124
1	0.0151	1.01	0.013
1.01	0.017	1.01	0.0133
1.01	0.0179	1.01	0.0136
1.01	0.0186	1.02	0.0139
1.02	0.0189	1.02	0.0142
1.02	0.0192	1.02	0.0142
1.02	0.0198	1.02	0.0145
1.02	0.0198	1.03	0.0145
1.03	0.0204	1.03	0.0148
1.03	0.0207	1.03	0.0148
1.03	0.0207	1.04	0.0151
1.04	0.0213	1.04	0.0151
1.04	0.0217	1.04	0.0151
1.04	0.022	1.04	0.0155
1.04	0.022	1.05	0.0155
1.05	0.0223	1.05	0.0155
1.05	0.0226	1.05	0.0155
1.05	0.0229	1.06	0.0158
1.05	0.0229	1.06	0.0158
1.06	0.0232	1.06	0.0158
1.06	0.0235	1.06	0.0158
1.06	0.0235	1.07	0.0161
1.07	0.0238	1.07	0.0161
1.07	0.0241	1.07	0.0161
1.07	0.0241	1.07	0.0161
1.07	0.0244	1.08	0.0164
1.08	0.0244	1.08	0.0164
1.08	0.0248	1.08	0.0164
1.08	0.0251	1.09	0.0164
1.09	0.0251	1.09	0.0167
1.09	0.0254	1.09	0.0164
1.09	0.0254	1.09	0.0167
1.09	0.0257	1.1	0.0167
1.1	0.0257	1.1	0.0167
1.1	0.026	1.1	0.0167
1.1	0.026	1.11	0.0167
1.1	0.0263	1.11	0.0167
1.11	0.0266	1.11	0.017
1.11	0.0266	1.11	0.017
1.11	0.0269	1.12	0.017
1.12	0.0269	1.12	0.017
1.12	0.0272	1.12	0.017
1.12	0.0272	1.13	0.017
1.12	0.0275	1.13	0.017
1.13	0.0275	1.13	0.017
1.13	0.0279	1.13	0.017
1.13	0.0279	1.14	0.017
1.14	0.0282	1.14	0.0173
1.14	0.0282	1.14	0.0173
1.14	0.0282	1.14	0.0173
1.14	0.0285	1.15	0.0173
1.15	0.0288	1.15	0.0173
1.15	0.0288	1.15	0.0173
1.15	0.0294	1.16	0.0173
1.15	0.0294	1.16	0.0173
1.16	0.0297	1.16	0.0173
1.16	0.0297	1.16	0.0173
1.16	0.0297	1.17	0.0176
1.17	0.03	1.17	0.0173
1.17	0.03	1.17	0.0176
1.17	0.0303	1.18	0.0176
1.17	0.0303	1.18	0.0176
1.18	0.0306	1.18	0.0176
1.18	0.0306	1.18	0.0176
1.18	0.031	1.19	0.0176
1.19	0.031	1.19	0.0176
1.19	0.031	1.19	0.0176
1.19	0.0313	1.19	0.0176
1.19	0.0313	1.2	0.0176
1.2	0.0316	1.2	0.0176
1.2	0.0316	1.2	0.0176
1.2	0.0319	1.21	0.0176
1.2	0.0319	1.21	0.0176
1.21	0.0322	1.21	0.0176
1.21	0.0322	1.21	0.0176
1.21	0.0322	1.22	0.0176
1.22	0.0325	1.22	0.0179
1.22	0.0325	1.22	0.0176
1.22	0.0328	1.23	0.0179
1.22	0.0328	1.23	0.0179
1.23	0.0328	1.23	0.0179
1.23	0.0331	1.23	0.0179
1.23	0.0331	1.24	0.0179
1.24	0.0331	1.24	0.0179
1.24	0.0334	1.24	0.0179
1.24	0.0334	1.24	0.0179
1.24	0.0337	1.25	0.0179
1.25	0.0337	1.25	0.0179
1.25	0.0341	1.25	0.0179
1.25	0.0341	1.26	0.0179
1.25	0.0341	1.26	0.0179
1.26	0.0341	1.26	0.0179
1.26	0.0341	1.26	0.0179
1.26	0.0344	1.27	0.0179
1.27	0.0344	1.27	0.0179
1.27	0.0347	1.27	0.0179
1.27	0.0347	1.27	0.0179
1.27	0.035	1.28	0.0179
1.28	0.035	1.28	0.0182
1.28	0.035	1.28	0.0182
1.28	0.0353	1.29	0.0182
1.29	0.0353	1.29	0.0182
1.29	0.0356	1.29	0.0182
1.29	0.0356	1.29	0.0182
1.29	0.0356	1.3	0.0182
1.3	0.0356	1.3	0.0182
1.3	0.0359	1.3	0.0182
1.3	0.0359	1.31	0.0182
1.3	0.0359	1.31	0.0182
1.31	0.0362	1.31	0.0182
1.31	0.0362	1.31	0.0182
1.31	0.0362	1.32	0.0182
1.32	0.0365	1.32	0.0182
1.32	0.0365	1.32	0.0182
1.32	0.0365	1.32	0.0189
1.32	0.0372	1.33	0.0189
1.33	0.0372	1.33	0.0189
1.33	0.0372	1.33	0.0189
1.33	0.0372	1.34	0.0189
1.34	0.0375	1.34	0.0189
1.34	0.0375	1.34	0.0189
1.34	0.0378	1.34	0.0189
1.34	0.0378	1.35	0.0189
1.35	0.0378	1.35	0.0189
1.35	0.0381	1.35	0.0189
1.35	0.0381	1.36	0.0189
1.35	0.0384	1.36	0.0189
1.36	0.0384	1.36	0.0189
1.36	0.0384	1.36	0.0189
1.36	0.0384	1.37	0.0189
1.37	0.0384	1.37	0.0192
1.37	0.0387	1.37	0.0192
1.37	0.0387	1.38	0.0192
1.37	0.0387	1.38	0.0192
1.38	0.039	1.38	0.0192
1.38	0.0387	1.38	0.0192
1.38	0.039	1.39	0.0192
1.39	0.039	1.39	0.0192
1.39	0.039	1.39	0.0192
1.39	0.0393	1.39	0.0192
1.39	0.0393	1.4	0.0192
1.4	0.0393	1.4	0.0192
1.4	0.0396	1.4	0.0195
1.4	0.0396	1.41	0.0195
1.4	0.0399	1.41	0.0195
1.41	0.0399	1.41	0.0195
1.41	0.0399	1.41	0.0195
1.41	0.0403	1.42	0.0195
1.42	0.0403	1.42	0.0195
1.42	0.0403	1.42	0.0195
1.42	0.0403	1.43	0.0195
1.42	0.0406	1.43	0.0195
1.43	0.0406	1.43	0.0195
1.43	0.0409	1.43	0.0198
1.43	0.0409	1.44	0.0198
1.44	0.0412	1.44	0.0198
1.44	0.0412	1.44	0.0198
1.44	0.0412	1.44	0.0198
1.44	0.0415	1.45	0.0198
1.45	0.0415	1.45	0.0198
1.45	0.0418	1.45	0.0198
1.45	0.0418	1.46	0.0198
1.45	0.0421	1.46	0.0201
1.46	0.0421	1.46	0.0201
1.46	0.0424	1.46	0.0201
1.46	0.0424	1.47	0.0201
1.47	0.0424	1.47	0.0201
1.47	0.0427	1.47	0.0201
1.47	0.0427	1.48	0.0201
1.47	0.043	1.48	0.0201
1.48	0.043	1.48	0.0204
1.48	0.043	1.48	0.0204
1.48	0.043	1.49	0.0204
1.49	0.0434	1.49	0.0204
1.49	0.0434	1.49	0.0204
1.49	0.0437	1.49	0.0204
1.49	0.0437	1.5	0.0204
1.5	0.0437	1.5	0.0204
1.5	0.044	1.5	0.0207
1.5	0.044	1.51	0.0207
1.5	0.0443	1.51	0.0207
1.51	0.0443	1.51	0.0207
1.51	0.0446	1.51	0.0207
1.51	0.0446	1.52	0.0207
1.52	0.0446	1.52	0.0207
1.52	0.0452	1.52	0.0207
1.52	0.0452	1.52	0.021
1.52	0.0455	1.53	0.021
1.53	0.0455	1.53	0.021
1.53	0.0455	1.53	0.021
1.53	0.0458	1.54	0.021
1.54	0.0461	1.54	0.021
1.54	0.0461	1.54	0.021
1.54	0.0465	1.54	0.0213
1.54	0.0465	1.55	0.0213
1.55	0.0465	1.55	0.0213
1.55	0.0468	1.55	0.0213
1.55	0.0468	1.56	0.0213
1.55	0.0471	1.56	0.0213
1.56	0.0471	1.56	0.0217
1.56	0.0474	1.56	0.0217
1.56	0.0474	1.57	0.0217
1.57	0.0474	1.57	0.0217
1.57	0.0477	1.57	0.0217
1.57	0.0477	1.57	0.0217
1.57	0.0477	1.58	0.022
1.58	0.048	1.58	0.022
1.58	0.0483	1.58	0.022
1.58	0.0483	1.59	0.022
1.59	0.0486	1.59	0.022
1.59	0.0486	1.59	0.022
1.59	0.0486	1.59	0.0223
1.59	0.0489	1.6	0.0223
1.6	0.0492	1.6	0.0223
1.6	0.0492	1.6	0.0223
1.6	0.0492	1.61	0.0223
1.6	0.0496	1.61	0.0223
1.61	0.0496	1.61	0.0223
1.61	0.0499	1.61	0.0226
1.61	0.0499	1.62	0.0226
1.62	0.0502	1.62	0.0226
1.62	0.0502	1.62	0.0226
1.62	0.0502	1.63	0.0226
1.62	0.0505	1.63	0.0226
1.63	0.0505	1.63	0.0229
1.63	0.0505	1.63	0.0229
1.63	0.0508	1.64	0.0229
1.64	0.0508	1.64	0.0229
1.64	0.0511	1.64	0.0229
1.64	0.0511	1.64	0.0232
1.64	0.0511	1.65	0.0232
1.65	0.0514	1.65	0.0232
1.65	0.0514	1.65	0.0232
1.65	0.0514	1.66	0.0232
1.65	0.0517	1.66	0.0235
1.66	0.0517	1.66	0.0235
1.66	0.052	1.66	0.0235
1.66	0.052	1.67	0.0235
1.67	0.052	1.67	0.0235
1.67	0.052	1.67	0.0238
1.67	0.0523	1.68	0.0238
1.67	0.0523	1.68	0.0238
1.68	0.0523	1.68	0.0238
1.68	0.053	1.68	0.0238
1.68	0.053	1.69	0.0241
1.69	0.0533	1.69	0.0241
1.69	0.0533	1.69	0.0241
1.69	0.0533	1.69	0.0241
1.69	0.0533	1.7	0.0244
1.7	0.0536	1.7	0.0244
1.7	0.0536	1.7	0.0244
1.7	0.0536	1.71	0.0248
1.7	0.0539	1.71	0.0248
1.71	0.0536	1.71	0.0248
1.71	0.0539	1.71	0.0248
1.71	0.0536	1.72	0.0251
1.72	0.0539	1.72	0.0251
1.72	0.0539	1.72	0.0251
1.72	0.0536	1.73	0.0251
1.72	0.0536	1.73	0.0254
1.73	0.0536	1.73	0.0254
1.73	0.0536	1.73	0.0257
1.73	0.0536	1.74	0.0257
1.74	0.0536	1.74	0.0257
1.74	0.0536	1.74	0.0257
1.74	0.0536	1.74	0.026
1.74	0.0536	1.75	0.026
1.75	0.0536	1.75	0.026
1.75	0.0533	1.75	0.0266
1.75	0.0533	1.76	0.0266
1.75	0.0533	1.76	0.0266
1.76	0.053	1.76	0.0266
1.76	0.053	1.76	0.0269
1.76	0.0523	1.77	0.0269
1.77	0.0523	1.77	0.0269
1.77	0.0523	1.77	0.0269
1.77	0.0523	1.77	0.0272
1.77	0.052	1.78	0.0272
1.78	0.052	1.78	0.0272
1.78	0.052	1.78	0.0275
1.78	0.0517	1.79	0.0275
1.79	0.0517	1.79	0.0275
1.79	0.0514	1.79	0.0275
1.79	0.0514	1.79	0.0275
1.79	0.0511	1.8	0.0279
1.8	0.0511	1.8	0.0279
1.8	0.0511	1.8	0.0279
1.8	0.0508	1.81	0.0279
1.8	0.0505	1.81	0.0279
1.81	0.0505	1.81	0.0282
1.81	0.0505	1.81	0.0279
1.81	0.0505	1.82	0.0282
1.82	0.0502	1.82	0.0282
1.82	0.0502	1.82	0.0282
1.82	0.0502	1.82	0.0282
1.82	0.0499	1.83	0.0282
1.83	0.0499	1.83	0.0282
1.83	0.0496	1.83	0.0282
1.83	0.0496	1.84	0.0282
1.84	0.0492	1.84	0.0282
1.84	0.0492	1.84	0.0282
1.84	0.0489	1.84	0.0282
1.84	0.0489	1.85	0.0282
1.85	0.0486	1.85	0.0282
1.85	0.0486	1.85	0.0282
1.85	0.0483	1.86	0.0282
1.85	0.0483	1.86	0.0282
1.86	0.0483	1.86	0.0282
1.86	0.048	1.86	0.0282
1.86	0.048	1.87	0.0282
1.87	0.048	1.87	0.0282
1.87	0.0477	1.87	0.0282
1.87	0.0477	1.88	0.0282
1.87	0.0474	1.88	0.0282
1.88	0.0474	1.88	0.0279
1.88	0.0471	1.88	0.0279
1.88	0.0471	1.89	0.0279
1.89	0.0471	1.89	0.0279
1.89	0.0471	1.89	0.0279
1.89	0.0468	1.89	0.0279
1.89	0.0468	1.9	0.0279
1.9	0.0465	1.9	0.0279
1.9	0.0465	1.9	0.0279
1.9	0.0465	1.91	0.0279
1.9	0.0461	1.91	0.0275
1.91	0.0461	1.91	0.0275
1.91	0.0461	1.91	0.0275
1.91	0.0461	1.92	0.0275
1.92	0.0458	1.92	0.0275
1.92	0.0458	1.92	0.0275
1.92	0.0458	1.93	0.0275
1.92	0.0455	1.93	0.0272
1.93	0.0455	1.93	0.0272
1.93	0.0455	1.93	0.0272
1.93	0.0452	1.94	0.0272
1.94	0.0452	1.94	0.0272
1.94	0.0452	1.94	0.0272
1.94	0.0446	1.94	0.0272
1.94	0.0446	1.95	0.0269
1.95	0.0446	1.95	0.0269
1.95	0.0446	1.95	0.0269
1.95	0.0443	1.96	0.0269
1.95	0.0443	1.96	0.0269
1.96	0.0443	1.96	0.0269
1.96	0.0443	1.96	0.0269
1.96	0.044	1.97	0.0269
1.97	0.044	1.97	0.0266
1.97	0.044	1.97	0.0266
1.97	0.044	1.98	0.0266
1.97	0.044	1.98	0.0266
1.98	0.0437	1.98	0.0266
1.98	0.0437	1.98	0.0266
1.98	0.0437	1.99	0.0266
1.99	0.0437	1.99	0.0266
1.99	0.0434	1.99	0.0266
1.99	0.0434	1.99	0.026
1.99	0.0434	2	0.026
2	0.0434	2	0.026
2	0.043	2	0.0024
2	0.043	2	-0.0105
2	-0.0111	2.01	-0.012
2	-0.0303	2.01	-0.0127
2.01	-0.0322	2.01	-0.0133
2.01	-0.0334	2.01	-0.0139
2.01	-0.0344	2.02	-0.0142
2.02	-0.0353	2.02	-0.0148
2.02	-0.0362	2.02	-0.0151
2.02	-0.0372	2.02	-0.0155
2.02	-0.0378	2.03	-0.0158
2.03	-0.0384	2.03	-0.0161
2.03	-0.039	2.03	-0.0161
2.03	-0.0396	2.04	-0.0164
2.04	-0.0399	2.04	-0.0167
2.04	-0.0406	2.04	-0.0167
2.04	-0.0412	2.04	-0.017
2.04	-0.0415	2.05	-0.017
2.05	-0.0418	2.05	-0.0173
2.05	-0.0424	2.05	-0.0173
2.05	-0.0427	2.06	-0.0176
2.05	-0.043	2.06	-0.0176
2.06	-0.0434	2.06	-0.0176
2.06	-0.0437	2.06	-0.0179
2.06	-0.044	2.07	-0.0179
2.07	-0.0443	2.07	-0.0182
2.07	-0.0446	2.07	-0.0182
2.07	-0.0452	2.08	-0.0182
2.07	-0.0452	2.08	-0.0189
2.08	-0.0455	2.08	-0.0189
2.08	-0.0458	2.08	-0.0189
2.08	-0.0461	2.09	-0.0189
2.09	-0.0465	2.09	-0.0189
2.09	-0.0465	2.09	-0.0189
2.09	-0.0468	2.09	-0.0192
2.09	-0.0468	2.1	-0.0192
2.1	-0.0471	2.1	-0.0192
2.1	-0.0471	2.1	-0.0192
2.1	-0.0474	2.11	-0.0192
2.1	-0.0474	2.11	-0.0192
2.11	-0.0477	2.11	-0.0192
2.11	-0.0477	2.11	-0.0195
2.11	-0.0477	2.12	-0.0192
2.12	-0.048	2.12	-0.0192
2.12	-0.048	2.12	-0.0192
2.12	-0.048	2.13	-0.0192
2.12	-0.0483	2.13	-0.0192
2.13	-0.0483	2.13	-0.0192
2.13	-0.0483	2.13	-0.0192
2.13	-0.0486	2.14	-0.0192
2.14	-0.0486	2.14	-0.0192
2.14	-0.0489	2.14	-0.0192
2.14	-0.0489	2.14	-0.0192
2.14	-0.0489	2.15	-0.0192
2.15	-0.0489	2.15	-0.0192
2.15	-0.0489	2.15	-0.0192
2.15	-0.0492	2.16	-0.0189
2.15	-0.0492	2.16	-0.0189
2.16	-0.0492	2.16	-0.0192
2.16	-0.0492	2.16	-0.0189
2.16	-0.0496	2.17	-0.0189
2.17	-0.0496	2.17	-0.0189
2.17	-0.0496	2.17	-0.0189
2.17	-0.0496	2.17	-0.0189
2.17	-0.0496	2.18	-0.0189
2.18	-0.0496	2.18	-0.0189
2.18	-0.0496	2.18	-0.0189
2.18	-0.0496	2.19	-0.0189
2.19	-0.0496	2.19	-0.0189
2.19	-0.0496	2.19	-0.0182
2.19	-0.0499	2.19	-0.0182
2.19	-0.0499	2.2	-0.0182
2.2	-0.0499	2.2	-0.0182
2.2	-0.0499	2.2	-0.0182
2.2	-0.0499	2.21	-0.0182
2.2	-0.0499	2.21	-0.0182
2.21	-0.0499	2.21	-0.0182
2.21	-0.0499	2.21	-0.0182
2.21	-0.0502	2.22	-0.0182
2.22	-0.0502	2.22	-0.0182
2.22	-0.0499	2.22	-0.0182
2.22	-0.0502	2.23	-0.0182
2.22	-0.0502	2.23	-0.0182
2.23	-0.0502	2.23	-0.0182
2.23	-0.0502	2.23	-0.0179
2.23	-0.0502	2.24	-0.0179
2.24	-0.0502	2.24	-0.0182
2.24	-0.0502	2.24	-0.0179
2.24	-0.0502	2.24	-0.0182
2.24	-0.0502	2.25	-0.0179
2.25	-0.0502	2.25	-0.0179
2.25	-0.0502	2.25	-0.0179
2.25	-0.0502	2.26	-0.0179
2.25	-0.0502	2.26	-0.0179
2.26	-0.0502	2.26	-0.0179
2.26	-0.0502	2.26	-0.0179
2.26	-0.0505	2.27	-0.0179
2.27	-0.0505	2.27	-0.0179
2.27	-0.0505	2.27	-0.0179
2.27	-0.0505	2.27	-0.0179
2.27	-0.0505	2.28	-0.0179
2.28	-0.0505	2.28	-0.0179
2.28	-0.0505	2.28	-0.0179
2.28	-0.0505	2.29	-0.0179
2.29	-0.0505	2.29	-0.0179
2.29	-0.0505	2.29	-0.0179
2.29	-0.0505	2.29	-0.0179
2.29	-0.0505	2.3	-0.0179
2.3	-0.0505	2.3	-0.0179
2.3	-0.0505	2.3	-0.0179
2.3	-0.0505	2.31	-0.0179
2.3	-0.0505	2.31	-0.0179
2.31	-0.0505	2.31	-0.0179
2.31	-0.0505	2.31	-0.0179
2.31	-0.0505	2.32	-0.0179
2.32	-0.0505	2.32	-0.0179
2.32	-0.0505	2.32	-0.0179
2.32	-0.0505	2.33	-0.0179
2.32	-0.0505	2.33	-0.0179
2.33	-0.0505	2.33	-0.0179
2.33	-0.0505	2.33	-0.0179
2.33	-0.0505	2.34	-0.0179
2.34	-0.0505	2.34	-0.0179
2.34	-0.0505	2.34	-0.0179
2.34	-0.0505	2.34	-0.0179
2.34	-0.0505	2.35	-0.0176
2.35	-0.0505	2.35	-0.0179
2.35	-0.0505	2.35	-0.0179
2.35	-0.0505	2.36	-0.0179
2.35	-0.0505	2.36	-0.0179
2.36	-0.0505	2.36	-0.0179
2.36	-0.0505	2.36	-0.0179
2.36	-0.0505	2.37	-0.0179
2.37	-0.0505	2.37	-0.0179
2.37	-0.0505	2.37	-0.0179
2.37	-0.0505	2.38	-0.0179
2.37	-0.0502	2.38	-0.0179
2.38	-0.0502	2.38	-0.0179
2.38	-0.0502	2.38	-0.0179
2.38	-0.0502	2.39	-0.0179
2.39	-0.0502	2.39	-0.0179
2.39	-0.0502	2.39	-0.0179
2.39	-0.0502	2.39	-0.0179
2.39	-0.0502	2.4	-0.0179
2.4	-0.0502	2.4	-0.0179
2.4	-0.0502	2.4	-0.0179
2.4	-0.0502	2.41	-0.0179
2.4	-0.0499	2.41	-0.0179
2.41	-0.0499	2.41	-0.0179
2.41	-0.0499	2.41	-0.0182
2.41	-0.0499	2.42	-0.0182
2.42	-0.0499	2.42	-0.0179
2.42	-0.0496	2.42	-0.0182
2.42	-0.0499	2.42	-0.0182
2.42	-0.0496	2.43	-0.0182
2.43	-0.0496	2.43	-0.0182
2.43	-0.0496	2.43	-0.0182
2.43	-0.0496	2.44	-0.0182
2.44	-0.0496	2.44	-0.0182
2.44	-0.0492	2.44	-0.0182
2.44	-0.0492	2.44	-0.0182
2.44	-0.0492	2.45	-0.0182
2.45	-0.0492	2.45	-0.0182
2.45	-0.0489	2.45	-0.0182
2.45	-0.0489	2.46	-0.0182
2.45	-0.0489	2.46	-0.0182
2.46	-0.0489	2.46	-0.0189
2.46	-0.0489	2.46	-0.0182
2.46	-0.0486	2.47	-0.0189
2.47	-0.0486	2.47	-0.0189
2.47	-0.0483	2.47	-0.0189
2.47	-0.0483	2.48	-0.0189
2.47	-0.0483	2.48	-0.0189
2.48	-0.0483	2.48	-0.0189
2.48	-0.0483	2.48	-0.0189
2.48	-0.048	2.49	-0.0189
2.49	-0.048	2.49	-0.0189
2.49	-0.0477	2.49	-0.0189
2.49	-0.0477	2.49	-0.0192
2.49	-0.0477	2.5	-0.0192
2.5	-0.0477	2.5	-0.0192
2.5	-0.0477	2.5	-0.0192
2.5	-0.0474	2.51	-0.0192
2.5	-0.0474	2.51	-0.0192
2.51	-0.0474	2.51	-0.0192
2.51	-0.0471	2.51	-0.0192
2.51	-0.0471	2.52	-0.0192
2.52	-0.0471	2.52	-0.0192
2.52	-0.0468	2.52	-0.0195
2.52	-0.0468	2.52	-0.0195
2.52	-0.0468	2.53	-0.0195
2.53	-0.0468	2.53	-0.0195
2.53	-0.0465	2.53	-0.0195
2.53	-0.0465	2.54	-0.0195
2.54	-0.0465	2.54	-0.0195
2.54	-0.0465	2.54	-0.0195
2.54	-0.0461	2.54	-0.0198
2.54	-0.0461	2.55	-0.0198
2.55	-0.0461	2.55	-0.0198
2.55	-0.0461	2.55	-0.0198
2.55	-0.0458	2.56	-0.0198
2.55	-0.0458	2.56	-0.0198
2.56	-0.0458	2.56	-0.0198
2.56	-0.0458	2.56	-0.0201
2.56	-0.0455	2.57	-0.0201
2.57	-0.0455	2.57	-0.0201
2.57	-0.0455	2.57	-0.0201
2.57	-0.0455	2.58	-0.0201
2.57	-0.0452	2.58	-0.0201
2.58	-0.0452	2.58	-0.0204
2.58	-0.0452	2.58	-0.0204
2.58	-0.0452	2.59	-0.0204
2.59	-0.0446	2.59	-0.0204
2.59	-0.0446	2.59	-0.0204
2.59	-0.0446	2.59	-0.0204
2.59	-0.0446	2.6	-0.0207
2.6	-0.0446	2.6	-0.0207
2.6	-0.0443	2.6	-0.0207
2.6	-0.0443	2.61	-0.0207
2.6	-0.0443	2.61	-0.0207
2.61	-0.0443	2.61	-0.0207
2.61	-0.0443	2.61	-0.0207
2.61	-0.044	2.62	-0.021
2.62	-0.044	2.62	-0.021
2.62	-0.044	2.62	-0.021
2.62	-0.044	2.63	-0.021
2.62	-0.0437	2.63	-0.0213
2.63	-0.0437	2.63	-0.0213
2.63	-0.0437	2.63	-0.0213
2.63	-0.0437	2.64	-0.0213
2.64	-0.0437	2.64	-0.0213
2.64	-0.0437	2.64	-0.0213
2.64	-0.0434	2.64	-0.0217
2.64	-0.0434	2.65	-0.0217
2.65	-0.0434	2.65	-0.0217
2.65	-0.0434	2.65	-0.0217
2.65	-0.0434	2.66	-0.0217
2.65	-0.043	2.66	-0.022
2.66	-0.043	2.66	-0.022
2.66	-0.043	2.66	-0.022
2.66	-0.043	2.67	-0.022
2.67	-0.043	2.67	-0.022
2.67	-0.043	2.67	-0.0223
2.67	-0.0427	2.67	-0.0223
2.67	-0.0427	2.68	-0.0223
2.68	-0.0427	2.68	-0.0223
2.68	-0.0427	2.68	-0.0223
2.68	-0.0424	2.69	-0.0226
2.69	-0.0424	2.69	-0.0226
2.69	-0.0424	2.69	-0.0226
2.69	-0.0424	2.69	-0.0226
2.69	-0.0424	2.7	-0.0226
2.7	-0.0424	2.7	-0.0229
2.7	-0.0424	2.7	-0.0229
2.7	-0.0421	2.71	-0.0229
2.7	-0.0421	2.71	-0.0229
2.71	-0.0421	2.71	-0.0232
2.71	-0.0421	2.71	-0.0232
2.71	-0.0421	2.72	-0.0232
2.72	-0.0421	2.72	-0.0232
2.72	-0.0418	2.72	-0.0232
2.72	-0.0418	2.73	-0.0232
2.72	-0.0418	2.73	-0.0235
2.73	-0.0418	2.73	-0.0235
2.73	-0.0418	2.73	-0.0235
2.73	-0.0418	2.74	-0.0235
2.74	-0.0418	2.74	-0.0235
2.74	-0.0415	2.74	-0.0238
2.74	-0.0415	2.74	-0.0238
2.74	-0.0415	2.75	-0.0238
2.75	-0.0415	2.75	-0.0238
2.75	-0.0415	2.75	-0.0238
2.75	-0.0415	2.76	-0.0238
2.75	-0.0415	2.76	-0.0238
2.76	-0.0412	2.76	-0.0241
2.76	-0.0412	2.76	-0.0241
2.76	-0.0412	2.77	-0.0241
2.77	-0.0412	2.77	-0.0241
2.77	-0.0412	2.77	-0.0241
2.77	-0.0412	2.77	-0.0244
2.77	-0.0412	2.78	-0.0241
2.78	-0.0409	2.78	-0.0244
2.78	-0.0409	2.78	-0.0244
2.78	-0.0409	2.79	-0.0244
2.79	-0.0409	2.79	-0.0244
2.79	-0.0409	2.79	-0.0244
2.79	-0.0409	2.79	-0.0244
2.79	-0.0409	2.8	-0.0244
2.8	-0.0409	2.8	-0.0244
2.8	-0.0406	2.8	-0.0244
2.8	-0.0406	2.81	-0.0244
2.8	-0.0406	2.81	-0.0248
2.81	-0.0406	2.81	-0.0244
2.81	-0.0406	2.81	-0.0248
2.81	-0.0406	2.82	-0.0248
2.82	-0.0406	2.82	-0.0248
2.82	-0.0406	2.82	-0.0248
2.82	-0.0403	2.83	-0.0248
2.82	-0.0403	2.83	-0.0248
2.83	-0.0403	2.83	-0.0248
2.83	-0.0403	2.83	-0.0248
2.83	-0.0403	2.84	-0.0248
2.84	-0.0403	2.84	-0.0248
2.84	-0.0403	2.84	-0.0248
2.84	-0.0403	2.84	-0.0248
2.84	-0.0403	2.85	-0.0248
2.85	-0.0403	2.85	-0.0248
2.85	-0.0399	2.85	-0.0248
2.85	-0.0399	2.86	-0.0251
2.85	-0.0399	2.86	-0.0248
2.86	-0.0399	2.86	-0.0248
2.86	-0.0399	2.86	-0.0248
2.86	-0.0399	2.87	-0.0251
2.87	-0.0399	2.87	-0.0251
2.87	-0.0399	2.87	-0.0248
2.87	-0.0399	2.88	-0.0251
2.87	-0.0396	2.88	-0.0251
2.88	-0.0396	2.88	-0.0251
2.88	-0.0396	2.88	-0.0251
2.88	-0.0396	2.89	-0.0248
2.89	-0.0396	2.89	-0.0248
2.89	-0.0396	2.89	-0.0251
2.89	-0.0396	2.89	-0.0248
2.89	-0.0396	2.9	-0.0248
2.9	-0.0396	2.9	-0.0248
2.9	-0.0396	2.9	-0.0251
2.9	-0.0396	2.91	-0.0248
2.9	-0.0396	2.91	-0.0248
2.91	-0.0396	2.91	-0.0248
2.91	-0.0393	2.91	-0.0251
2.91	-0.0396	2.92	-0.0248
2.92	-0.0393	2.92	-0.0244
2.92	-0.0396	2.92	-0.0244
2.92	-0.0393	2.92	-0.0244
2.92	-0.0393	2.93	-0.0244
2.93	-0.0393	2.93	-0.0244
2.93	-0.0393	2.93	-0.0244
2.93	-0.0393	2.94	-0.0244
2.94	-0.0393	2.94	-0.0244
2.94	-0.0393	2.94	-0.0244
2.94	-0.0393	2.94	-0.0244
2.94	-0.039	2.95	-0.0244
2.95	-0.039	2.95	-0.0244
2.95	-0.039	2.95	-0.0244
2.95	-0.039	2.96	-0.0244
2.95	-0.039	2.96	-0.0244
2.96	-0.039	2.96	-0.0244
2.96	-0.039	2.96	-0.0244
2.96	-0.039	2.97	-0.0244
2.97	-0.039	2.97	-0.0241
2.97	-0.039	2.97	-0.0241
2.97	-0.039	2.98	-0.0241
2.97	-0.039	2.98	-0.0241
2.98	-0.0387	2.98	-0.0241
2.98	-0.039	2.98	-0.0241
2.98	-0.0387	2.99	-0.0241
2.99	-0.0387	2.99	-0.0241
2.99	-0.0387	2.99	-0.0241
2.99	-0.0387	2.99	-0.0241
2.99	-0.0387	3	-0.0241
3	-0.0387	3	-0.0241
3	-0.0387	3	0.0055
3	-0.0387	3	0.0133
3	0.0031	3.01	0.0142
3	0.0198	3.01	0.0145
3.01	0.0217	3.01	0.0148
3.01	0.0226	3.01	0.0151
3.01	0.0232	3.02	0.0155
3.02	0.0238	3.02	0.0155
3.02	0.0244	3.02	0.0158
3.02	0.0251	3.02	0.0158
3.02	0.0254	3.03	0.0158
3.03	0.026	3.03	0.0161
3.03	0.0263	3.03	0.0161
3.03	0.0266	3.04	0.0161
3.04	0.0269	3.04	0.0161
3.04	0.0272	3.04	0.0164
3.04	0.0275	3.04	0.0164
3.04	0.0279	3.05	0.0164
3.05	0.0282	3.05	0.0164
3.05	0.0285	3.05	0.0167
3.05	0.0288	3.06	0.0167
3.05	0.0294	3.06	0.0167
3.06	0.0297	3.06	0.0167
3.06	0.03	3.06	0.017
3.06	0.03	3.07	0.017
3.07	0.0303	3.07	0.017
3.07	0.0306	3.07	0.017
3.07	0.031	3.08	0.017
3.07	0.031	3.08	0.017
3.08	0.0313	3.08	0.017
3.08	0.0313	3.08	0.017
3.08	0.0316	3.09	0.0173
3.09	0.0319	3.09	0.0173
3.09	0.0322	3.09	0.0173
3.09	0.0322	3.09	0.0173
3.09	0.0325	3.1	0.0173
3.1	0.0325	3.1	0.0173
3.1	0.0328	3.1	0.0173
3.1	0.0331	3.11	0.0173
3.1	0.0331	3.11	0.0173
3.11	0.0334	3.11	0.0173
3.11	0.0334	3.11	0.0173
3.11	0.0337	3.12	0.0176
3.12	0.0341	3.12	0.0176
3.12	0.0341	3.12	0.0176
3.12	0.0344	3.13	0.0176
3.12	0.0344	3.13	0.0176
3.13	0.0347	3.13	0.0176
3.13	0.035	3.13	0.0176
3.13	0.035	3.14	0.0176
3.14	0.0353	3.14	0.0176
3.14	0.0353	3.14	0.0176
3.14	0.0356	3.14	0.0176
3.14	0.0359	3.15	0.0176
3.15	0.0359	3.15	0.0176
3.15	0.0362	3.15	0.0176
3.15	0.0362	3.16	0.0176
3.15	0.0365	3.16	0.0176
3.16	0.0365	3.16	0.0176
3.16	0.0372	3.16	0.0176
3.16	0.0372	3.17	0.0176
3.17	0.0375	3.17	0.0176
3.17	0.0375	3.17	0.0176
3.17	0.0378	3.17	0.0176
3.17	0.0378	3.18	0.0176
3.18	0.0381	3.18	0.0173
3.18	0.0381	3.18	0.0173
3.18	0.0384	3.19	0.0176
3.19	0.0384	3.19	0.0176
3.19	0.0387	3.19	0.0173
3.19	0.0387	3.19	0.0173
3.19	0.039	3.2	0.0173
3.2	0.039	3.2	0.0173
3.2	0.0393	3.2	0.0173
3.2	0.0393	3.21	0.0173
3.2	0.0396	3.21	0.0173
3.21	0.0396	3.21	0.0173
3.21	0.0399	3.21	0.0173
3.21	0.0399	3.22	0.0173
3.22	0.0399	3.22	0.0173
3.22	0.0403	3.22	0.0173
3.22	0.0403	3.23	0.0173
3.22	0.0403	3.23	0.0173
3.23	0.0406	3.23	0.0173
3.23	0.0406	3.23	0.0173
3.23	0.0409	3.24	0.0173
3.24	0.0409	3.24	0.0173
3.24	0.0409	3.24	0.0173
3.24	0.0412	3.24	0.0173
3.24	0.0412	3.25	0.0173
3.25	0.0415	3.25	0.0173
3.25	0.0415	3.25	0.0173
3.25	0.0415	3.26	0.0173
3.25	0.0415	3.26	0.0173
3.26	0.0418	3.26	0.0173
3.26	0.0418	3.26	0.0173
3.26	0.0418	3.27	0.0173
3.27	0.0421	3.27	0.0173
3.27	0.0421	3.27	0.0173
3.27	0.0424	3.27	0.0173
3.27	0.0424	3.28	0.0173
3.28	0.0424	3.28	0.0173
3.28	0.0424	3.28	0.0173
3.28	0.0424	3.29	0.0173
3.29	0.0427	3.29	0.0173
3.29	0.0427	3.29	0.0173
3.29	0.0427	3.29	0.0173
3.29	0.043	3.3	0.0173
3.3	0.043	3.3	0.0173
3.3	0.043	3.3	0.0173
3.3	0.043	3.31	0.0173
3.3	0.043	3.31	0.0173
3.31	0.0434	3.31	0.0173
3.31	0.0434	3.31	0.0173
3.31	0.0434	3.32	0.0173
3.32	0.0434	3.32	0.0173
3.32	0.0434	3.32	0.0173
3.32	0.0437	3.33	0.0173
3.32	0.0437	3.33	0.0173
3.33	0.0437	3.33	0.0173
3.33	0.0437	3.33	0.0173
3.33	0.044	3.34	0.0173
3.34	0.044	3.34	0.0173
3.34	0.044	3.34	0.0173
3.34	0.044	3.34	0.0173
3.34	0.044	3.35	0.0173
3.35	0.0443	3.35	0.0173
3.35	0.0443	3.35	0.0173
3.35	0.0443	3.36	0.0173
3.35	0.0443	3.36	0.0176
3.36	0.0443	3.36	0.0173
3.36	0.0446	3.36	0.0176
3.36	0.0446	3.37	0.0176
3.37	0.0446	3.37	0.0176
3.37	0.0446	3.37	0.0173
3.37	0.0452	3.38	0.0176
3.37	0.0452	3.38	0.0173
3.38	0.0452	3.38	0.0176
3.38	0.0452	3.38	0.0176
3.38	0.0452	3.39	0.0176
3.39	0.0452	3.39	0.0176
3.39	0.0455	3.39	0.0176
3.39	0.0455	3.39	0.0176
3.39	0.0455	3.4	0.0176
3.4	0.0455	3.4	0.0176
3.4	0.0455	3.4	0.0176
3.4	0.0455	3.41	0.0176
3.4	0.0458	3.41	0.0176
3.41	0.0458	3.41	0.0176
3.41	0.0458	3.41	0.0176
3.41	0.0458	3.42	0.0176
3.42	0.0458	3.42	0.0176
3.42	0.0458	3.42	0.0176
3.42	0.0461	3.42	0.0176
3.42	0.0461	3.43	0.0176
3.43	0.0461	3.43	0.0176
3.43	0.0461	3.43	0.0176
3.43	0.0461	3.44	0.0176
3.44	0.0461	3.44	0.0176
3.44	0.0465	3.44	0.0176
3.44	0.0465	3.44	0.0176
3.44	0.0465	3.45	0.0176
3.45	0.0465	3.45	0.0179
3.45	0.0465	3.45	0.0179
3.45	0.0468	3.46	0.0179
3.45	0.0468	3.46	0.0179
3.46	0.0468	3.46	0.0179
3.46	0.0468	3.46	0.0179
3.46	0.0468	3.47	0.0179
3.47	0.0471	3.47	0.0179
3.47	0.0471	3.47	0.0179
3.47	0.0471	3.48	0.0179
3.47	0.0471	3.48	0.0179
3.48	0.0471	3.48	0.0179
3.48	0.0471	3.48	0.0179
3.48	0.0471	3.49	0.0179
3.49	0.0474	3.49	0.0179
3.49	0.0474	3.49	0.0179
3.49	0.0474	3.49	0.0182
3.49	0.0474	3.5	0.0182
3.5	0.0474	3.5	0.0182
3.5	0.0474	3.5	0.0182
3.5	0.0477	3.51	0.0182
3.5	0.0477	3.51	0.0182
3.51	0.0477	3.51	0.0182
3.51	0.0477	3.51	0.0182
3.51	0.0477	3.52	0.0182
3.52	0.048	3.52	0.0182
3.52	0.048	3.52	0.0182
3.52	0.048	3.52	0.0182
3.52	0.048	3.53	0.0189
3.53	0.0483	3.53	0.0189
3.53	0.048	3.53	0.0189
3.53	0.0483	3.54	0.0189
3.54	0.0483	3.54	0.0189
3.54	0.0483	3.54	0.0189
3.54	0.0483	3.54	0.0189
3.54	0.0486	3.55	0.0189
3.55	0.0483	3.55	0.0189
3.55	0.0486	3.55	0.0192
3.55	0.0486	3.56	0.0189
3.55	0.0486	3.56	0.0192
3.56	0.0486	3.56	0.0192
3.56	0.0486	3.56	0.0192
3.56	0.0486	3.57	0.0192
3.57	0.0489	3.57	0.0192
3.57	0.0489	3.57	0.0192
3.57	0.0489	3.58	0.0192
3.57	0.0489	3.58	0.0192
3.58	0.0489	3.58	0.0195
3.58	0.0489	3.58	0.0195
3.58	0.0489	3.59	0.0195
3.59	0.0489	3.59	0.0195
3.59	0.0489	3.59	0.0195
3.59	0.0489	3.59	0.0195
3.59	0.0489	3.6	0.0195
3.6	0.0492	3.6	0.0198
3.6	0.0492	3.6	0.0198
3.6	0.0492	3.61	0.0198
3.6	0.0492	3.61	0.0198
3.61	0.0492	3.61	0.0198
3.61	0.0496	3.61	0.0198
3.61	0.0492	3.62	0.0201
3.62	0.0496	3.62	0.0201
3.62	0.0496	3.62	0.0201
3.62	0.0496	3.63	0.0201
3.62	0.0496	3.63	0.0201
3.63	0.0496	3.63	0.0204
3.63	0.0496	3.63	0.0204
3.63	0.0499	3.64	0.0204
3.64	0.0499	3.64	0.0204
3.64	0.0499	3.64	0.0204
3.64	0.0499	3.64	0.0207
3.64	0.0499	3.65	0.0207
3.65	0.0499	3.65	0.0207
3.65	0.0502	3.65	0.0207
3.65	0.0502	3.66	0.021
3.65	0.0502	3.66	0.021
3.66	0.0502	3.66	0.021
3.66	0.0502	3.66	0.021
3.66	0.0502	3.67	0.0213
3.67	0.0502	3.67	0.0213
3.67	0.0502	3.67	0.0213
3.67	0.0502	3.67	0.0217
3.67	0.0505	3.68	0.0217
3.68	0.0505	3.68	0.0217
3.68	0.0505	3.68	0.0217
3.68	0.0502	3.69	0.022
3.69	0.0502	3.69	0.022
3.69	0.0505	3.69	0.022
3.69	0.0505	3.69	0.0223
3.69	0.0505	3.7	0.0223
3.7	0.0505	3.7	0.0223
3.7	0.0505	3.7	0.0226
3.7	0.0505	3.71	0.0226
3.7	0.0505	3.71	0.0226
3.71	0.0505	3.71	0.0229
3.71	0.0505	3.71	0.0229
3.71	0.0505	3.72	0.0232
3.72	0.0505	3.72	0.0232
3.72	0.0505	3.72	0.0232
3.72	0.0505	3.73	0.0235
3.72	0.0505	3.73	0.0235
3.73	0.0505	3.73	0.0238
3.73	0.0505	3.73	0.0238
3.73	0.0505	3.74	0.0238
3.74	0.0505	3.74	0.0241
3.74	0.0505	3.74	0.0241
3.74	0.0505	3.74	0.0244
3.74	0.0505	3.75	0.0244
3.75	0.0505	3.75	0.0248
3.75	0.0502	3.75	0.0248
3.75	0.0502	3.76	0.0251
3.75	0.0502	3.76	0.0251
3.76	0.0502	3.76	0.0251
3.76	0.0502	3.76	0.0254
3.76	0.0502	3.77	0.0254
3.77	0.0502	3.77	0.0257
3.77	0.0502	3.77	0.0257
3.77	0.0502	3.77	0.026
3.77	0.0502	3.78	0.026
3.78	0.0502	3.78	0.026
3.78	0.0502	3.78	0.0266
3.78	0.0499	3.79	0.0266
3.79	0.0499	3.79	0.0269
3.79	0.0499	3.79	0.0269
3.79	0.0499	3.79	0.0269
3.79	0.0499	3.8	0.0269
3.8	0.0499	3.8	0.0272
3.8	0.0499	3.8	0.0272
3.8	0.0499	3.81	0.0272
3.8	0.0496	3.81	0.0272
3.81	0.0499	3.81	0.0272
3.81	0.0496	3.81	0.0272
3.81	0.0496	3.82	0.0275
3.82	0.0496	3.82	0.0275
3.82	0.0496	3.82	0.0275
3.82	0.0496	3.83	0.0275
3.82	0.0496	3.83	0.0275
3.83	0.0496	3.83	0.0275
3.83	0.0492	3.83	0.0275
3.83	0.0492	3.84	0.0275
3.84	0.0492	3.84	0.0275
3.84	0.0492	3.84	0.0275
3.84	0.0492	3.84	0.0275
3.84	0.0492	3.85	0.0275
3.85	0.0489	3.85	0.0275
3.85	0.0489	3.85	0.0275
3.85	0.0489	3.86	0.0275
3.85	0.0489	3.86	0.0275
3.86	0.0489	3.86	0.0275
3.86	0.0489	3.86	0.0272
3.86	0.0486	3.87	0.0272
3.87	0.0486	3.87	0.0272
3.87	0.0486	3.87	0.0272
3.87	0.0486	3.88	0.0272
3.87	0.0486	3.88	0.0272
3.88	0.0486	3.88	0.0272
3.88	0.0486	3.88	0.0269
3.88	0.0483	3.89	0.0269
3.89	0.0483	3.89	0.0269
3.89	0.0483	3.89	0.0269
3.89	0.0483	3.89	0.0269
3.89	0.0483	3.9	0.0266
3.9	0.0483	3.9	0.0266
3.9	0.0483	3.9	0.0266
3.9	0.0483	3.91	0.0266
3.9	0.048	3.91	0.0266
3.91	0.048	3.91	0.0266
3.91	0.048	3.91	0.026
3.91	0.048	3.92	0.026
3.92	0.048	3.92	0.026
3.92	0.048	3.92	0.026
3.92	0.0477	3.92	0.026
3.92	0.0477	3.93	0.026
3.93	0.0477	3.93	0.0257
3.93	0.0477	3.93	0.0257
3.93	0.0477	3.94	0.0257
3.94	0.0477	3.94	0.0257
3.94	0.0474	3.94	0.0257
3.94	0.0474	3.94	0.0257
3.94	0.0474	3.95	0.0257
3.95	0.0474	3.95	0.0257
3.95	0.0474	3.95	0.0254
3.95	0.0471	3.96	0.0254
3.95	0.0471	3.96	0.0254
3.96	0.0471	3.96	0.0254
3.96	0.0471	3.96	0.0254
3.96	0.0471	3.97	0.0254
3.97	0.0471	3.97	0.0254
3.97	0.0468	3.97	0.0254
3.97	0.0468	3.98	0.0251
3.97	0.0468	3.98	0.0251
3.98	0.0468	3.98	0.0251
3.98	0.0468	3.98	0.0251
3.98	0.0468	3.99	0.0251
3.99	0.0465	3.99	0.0251
3.99	0.0465	3.99	0.0251
3.99	0.0465	3.99	0.0251
3.99	0.0465	4	0.0248
4	0.0465	4	0.0251
4	0.0465	4	0.0003
4	0.0465	4	-0.0096
4	-0.0133	4.01	-0.0105
4	-0.0322	4.01	-0.0114
4.01	-0.0341	4.01	-0.012
4.01	-0.0353	4.01	-0.0124
4.01	-0.0362	4.02	-0.013
4.02	-0.0372	4.02	-0.0133
4.02	-0.0378	4.02	-0.0136
4.02	-0.0384	4.03	-0.0139
4.02	-0.039	4.03	-0.0142
4.03	-0.0393	4.03	-0.0142
4.03	-0.0396	4.03	-0.0145
4.03	-0.0399	4.04	-0.0145
4.04	-0.0403	4.04	-0.0148
4.04	-0.0406	4.04	-0.0148
4.04	-0.0406	4.04	-0.0151
4.04	-0.0409	4.05	-0.0151
4.05	-0.0409	4.05	-0.0151
4.05	-0.0412	4.05	-0.0155
4.05	-0.0412	4.06	-0.0155
4.05	-0.0415	4.06	-0.0158
4.06	-0.0415	4.06	-0.0158
4.06	-0.0415	4.06	-0.0158
4.06	-0.0418	4.07	-0.0158
4.07	-0.0418	4.07	-0.0161
4.07	-0.0418	4.07	-0.0161
4.07	-0.0418	4.08	-0.0161
4.07	-0.0421	4.08	-0.0161
4.08	-0.0421	4.08	-0.0164
4.08	-0.0421	4.08	-0.0164
4.08	-0.0421	4.09	-0.0164
4.09	-0.0421	4.09	-0.0164
4.09	-0.0421	4.09	-0.0164
4.09	-0.0421	4.09	-0.0164
4.09	-0.0424	4.1	-0.0164
4.1	-0.0424	4.1	-0.0167
4.1	-0.0424	4.1	-0.0167
4.1	-0.0424	4.11	-0.0167
4.1	-0.0421	4.11	-0.0167
4.11	-0.0424	4.11	-0.0167
4.11	-0.0421	4.11	-0.0167
4.11	-0.0424	4.12	-0.0167
4.12	-0.0421	4.12	-0.0167
4.12	-0.0421	4.12	-0.0167
4.12	-0.0421	4.13	-0.0167
4.12	-0.0421	4.13	-0.0167
4.13	-0.0421	4.13	-0.0167
4.13	-0.0421	4.13	-0.0167
4.13	-0.0421	4.14	-0.0167
4.14	-0.0421	4.14	-0.0167
4.14	-0.0421	4.14	-0.0167
4.14	-0.0421	4.14	-0.0167
4.14	-0.0421	4.15	-0.0167
4.15	-0.0421	4.15	-0.0167
4.15	-0.0418	4.15	-0.0164
4.15	-0.0418	4.16	-0.0164
4.15	-0.0418	4.16	-0.0164
4.16	-0.0418	4.16	-0.0164
4.16	-0.0418	4.16	-0.0164
4.16	-0.0418	4.17	-0.0164
4.17	-0.0418	4.17	-0.0164
4.17	-0.0418	4.17	-0.0164
4.17	-0.0418	4.17	-0.0164
4.17	-0.0418	4.18	-0.0164
4.18	-0.0418	4.18	-0.0164
4.18	-0.0418	4.18	-0.0161
4.18	-0.0418	4.19	-0.0161
4.19	-0.0418	4.19	-0.0161
4.19	-0.0418	4.19	-0.0161
4.19	-0.0418	4.19	-0.0161
4.19	-0.0415	4.2	-0.0161
4.2	-0.0415	4.2	-0.0161
4.2	-0.0418	4.2	-0.0161
4.2	-0.0415	4.21	-0.0161
4.2	-0.0415	4.21	-0.0161
4.21	-0.0415	4.21	-0.0161
4.21	-0.0415	4.21	-0.0158
4.21	-0.0415	4.22	-0.0158
4.22	-0.0415	4.22	-0.0158
4.22	-0.0415	4.22	-0.0158
4.22	-0.0415	4.22	-0.0158
4.22	-0.0415	4.23	-0.0158
4.23	-0.0415	4.23	-0.0158
4.23	-0.0415	4.23	-0.0158
4.23	-0.0415	4.24	-0.0158
4.24	-0.0415	4.24	-0.0158
4.24	-0.0415	4.24	-0.0158
4.24	-0.0415	4.24	-0.0158
4.24	-0.0415	4.25	-0.0158
4.25	-0.0415	4.25	-0.0158
4.25	-0.0415	4.25	-0.0158
4.25	-0.0415	4.26	-0.0158
4.25	-0.0415	4.26	-0.0158
4.26	-0.0415	4.26	-0.0158
4.26	-0.0415	4.26	-0.0158
4.26	-0.0418	4.27	-0.0158
4.27	-0.0418	4.27	-0.0158
4.27	-0.0418	4.27	-0.0158
4.27	-0.0418	4.28	-0.0158
4.27	-0.0418	4.28	-0.0158
4.28	-0.0418	4.28	-0.0158
4.28	-0.0418	4.28	-0.0158
4.28	-0.0418	4.29	-0.0158
4.29	-0.0418	4.29	-0.0158
4.29	-0.0418	4.29	-0.0158
4.29	-0.0418	4.29	-0.0158
4.29	-0.0418	4.3	-0.0158
4.3	-0.0418	4.3	-0.0158
4.3	-0.0418	4.3	-0.0158
4.3	-0.0418	4.31	-0.0158
4.3	-0.0418	4.31	-0.0158
4.31	-0.0418	4.31	-0.0158
4.31	-0.0418	4.31	-0.0158
4.31	-0.0421	4.32	-0.0158
4.32	-0.0421	4.32	-0.0158
4.32	-0.0421	4.32	-0.0158
4.32	-0.0421	4.33	-0.0158
4.32	-0.0421	4.33	-0.0158
4.33	-0.0421	4.33	-0.0158
4.33	-0.0421	4.33	-0.0158
4.33	-0.0424	4.34	-0.0158
4.34	-0.0424	4.34	-0.0158
4.34	-0.0424	4.34	-0.0158
4.34	-0.0424	4.34	-0.0158
4.34	-0.0424	4.35	-0.0158
4.35	-0.0424	4.35	-0.0158
4.35	-0.0424	4.35	-0.0158
4.35	-0.0427	4.36	-0.0158
4.35	-0.0427	4.36	-0.0158
4.36	-0.0427	4.36	-0.0158
4.36	-0.0427	4.36	-0.0158
4.36	-0.0427	4.37	-0.0158
4.37	-0.0427	4.37	-0.0161
4.37	-0.0427	4.37	-0.0161
4.37	-0.043	4.38	-0.0161
4.37	-0.043	4.38	-0.0161
4.38	-0.043	4.38	-0.0161
4.38	-0.043	4.38	-0.0161
4.38	-0.0434	4.39	-0.0161
4.39	-0.0434	4.39	-0.0161
4.39	-0.0434	4.39	-0.0161
4.39	-0.0434	4.39	-0.0161
4.39	-0.0434	4.4	-0.0161
4.4	-0.0437	4.4	-0.0161
4.4	-0.0437	4.4	-0.0161
4.4	-0.0437	4.41	-0.0161
4.4	-0.0437	4.41	-0.0161
4.41	-0.0437	4.41	-0.0161
4.41	-0.044	4.41	-0.0161
4.41	-0.044	4.42	-0.0161
4.42	-0.044	4.42	-0.0161
4.42	-0.044	4.42	-0.0161
4.42	-0.0443	4.42	-0.0161
4.42	-0.0443	4.43	-0.0164
4.43	-0.0443	4.43	-0.0161
4.43	-0.0443	4.43	-0.0161
4.43	-0.0443	4.44	-0.0161
4.44	-0.0446	4.44	-0.0161
4.44	-0.0446	4.44	-0.0164
4.44	-0.0446	4.44	-0.0164
4.44	-0.0446	4.45	-0.0164
4.45	-0.0446	4.45	-0.0164
4.45	-0.0446	4.45	-0.0164
4.45	-0.0452	4.46	-0.0164
4.45	-0.0452	4.46	-0.0164
4.46	-0.0452	4.46	-0.0164
4.46	-0.0452	4.46	-0.0164
4.46	-0.0455	4.47	-0.0164
4.47	-0.0455	4.47	-0.0164
4.47	-0.0455	4.47	-0.0164
4.47	-0.0455	4.47	-0.0164
4.47	-0.0455	4.48	-0.0164
4.48	-0.0455	4.48	-0.0164
4.48	-0.0458	4.48	-0.0164
4.48	-0.0458	4.49	-0.0164
4.49	-0.0458	4.49	-0.0164
4.49	-0.0458	4.49	-0.0167
4.49	-0.0458	4.49	-0.0167
4.49	-0.0458	4.5	-0.0167
4.5	-0.0461	4.5	-0.0167
4.5	-0.0461	4.5	-0.0167
4.5	-0.0461	4.51	-0.0167
4.5	-0.0461	4.51	-0.0167
4.51	-0.0461	4.51	-0.0167
4.51	-0.0461	4.51	-0.0167
4.51	-0.0465	4.52	-0.0167
4.52	-0.0465	4.52	-0.0167
4.52	-0.0465	4.52	-0.0167
4.52	-0.0465	4.53	-0.0167
4.52	-0.0465	4.53	-0.0167
4.53	-0.0465	4.53	-0.017
4.53	-0.0468	4.53	-0.017
4.53	-0.0468	4.54	-0.017
4.54	-0.0468	4.54	-0.017
4.54	-0.0468	4.54	-0.017
4.54	-0.0468	4.54	-0.017
4.54	-0.0471	4.55	-0.017
4.55	-0.0471	4.55	-0.017
4.55	-0.0471	4.55	-0.017
4.55	-0.0471	4.56	-0.017
4.55	-0.0471	4.56	-0.017
4.56	-0.0471	4.56	-0.017
4.56	-0.0471	4.56	-0.0173
4.56	-0.0471	4.57	-0.0173
4.57	-0.0474	4.57	-0.0173
4.57	-0.0474	4.57	-0.0173
4.57	-0.0474	4.58	-0.0173
4.57	-0.0474	4.58	-0.0173
4.58	-0.0474	4.58	-0.0173
4.58	-0.0474	4.58	-0.0173
4.58	-0.0474	4.59	-0.0176
4.59	-0.0474	4.59	-0.0176
4.59	-0.0474	4.59	-0.0176
4.59	-0.0474	4.59	-0.0176
4.59	-0.0474	4.6	-0.0176
4.6	-0.0474	4.6	-0.0176
4.6	-0.0474	4.6	-0.0176
4.6	-0.0474	4.61	-0.0176
4.6	-0.0474	4.61	-0.0176
4.61	-0.0477	4.61	-0.0179
4.61	-0.0474	4.61	-0.0179
4.61	-0.0474	4.62	-0.0179
4.62	-0.0474	4.62	-0.0179
4.62	-0.0474	4.62	-0.0179
4.62	-0.0474	4.63	-0.0179
4.62	-0.0474	4.63	-0.0182
4.63	-0.0474	4.63	-0.0182
4.63	-0.0474	4.63	-0.0182
4.63	-0.0474	4.64	-0.0182
4.64	-0.0474	4.64	-0.0182
4.64	-0.0474	4.64	-0.0182
4.64	-0.0474	4.64	-0.0182
4.64	-0.0474	4.65	-0.0182
4.65	-0.0474	4.65	-0.0189
4.65	-0.0474	4.65	-0.0189
4.65	-0.0471	4.66	-0.0189
4.65	-0.0471	4.66	-0.0189
4.66	-0.0471	4.66	-0.0189
4.66	-0.0471	4.66	-0.0192
4.66	-0.0471	4.67	-0.0192
4.67	-0.0471	4.67	-0.0192
4.67	-0.0471	4.67	-0.0192
4.67	-0.0468	4.67	-0.0192
4.67	-0.0468	4.68	-0.0192
4.68	-0.0468	4.68	-0.0195
4.68	-0.0468	4.68	-0.0195
4.68	-0.0468	4.69	-0.0195
4.69	-0.0468	4.69	-0.0195
4.69	-0.0465	4.69	-0.0198
4.69	-0.0465	4.69	-0.0198
4.69	-0.0465	4.7	-0.0198
4.7	-0.0465	4.7	-0.0198
4.7	-0.0465	4.7	-0.0198
4.7	-0.0465	4.71	-0.0201
4.7	-0.0461	4.71	-0.0201
4.71	-0.0461	4.71	-0.0201
4.71	-0.0461	4.71	-0.0201
4.71	-0.0461	4.72	-0.0204
4.72	-0.0461	4.72	-0.0204
4.72	-0.0458	4.72	-0.0204
4.72	-0.0458	4.72	-0.0204
4.72	-0.0458	4.73	-0.0204
4.73	-0.0458	4.73	-0.0207
4.73	-0.0458	4.73	-0.0207
4.73	-0.0458	4.74	-0.0207
4.74	-0.0455	4.74	-0.0207
4.74	-0.0455	4.74	-0.021
4.74	-0.0455	4.74	-0.021
4.74	-0.0455	4.75	-0.021
4.75	-0.0455	4.75	-0.021
4.75	-0.0452	4.75	-0.0213
4.75	-0.0452	4.76	-0.0213
4.75	-0.0452	4.76	-0.0213
4.76	-0.0452	4.76	-0.0213
4.76	-0.0452	4.76	-0.0217
4.76	-0.0446	4.77	-0.0217
4.77	-0.0446	4.77	-0.0217
4.77	-0.0446	4.77	-0.0217
4.77	-0.0446	4.78	-0.022
4.77	-0.0446	4.78	-0.022
4.78	-0.0446	4.78	-0.022
4.78	-0.0443	4.78	-0.0223
4.78	-0.0443	4.79	-0.0223
4.79	-0.0443	4.79	-0.0223
4.79	-0.0443	4.79	-0.022
4.79	-0.0443	4.79	-0.022
4.79	-0.0443	4.8	-0.022
4.8	-0.0443	4.8	-0.022
4.8	-0.044	4.8	-0.022
4.8	-0.044	4.81	-0.0223
4.8	-0.044	4.81	-0.0223
4.81	-0.044	4.81	-0.0223
4.81	-0.044	4.81	-0.0226
4.81	-0.044	4.82	-0.0226
4.82	-0.0437	4.82	-0.0226
4.82	-0.0437	4.82	-0.0229
4.82	-0.0437	4.83	-0.0229
4.82	-0.0437	4.83	-0.0229
4.83	-0.0437	4.83	-0.0232
4.83	-0.0437	4.83	-0.0232
4.83	-0.0434	4.84	-0.0232
4.84	-0.0434	4.84	-0.0235
4.84	-0.0434	4.84	-0.0235
4.84	-0.0434	4.84	-0.0235
4.84	-0.0434	4.85	-0.0235
4.85	-0.0434	4.85	-0.0238
4.85	-0.0434	4.85	-0.0238
4.85	-0.0434	4.86	-0.0238
4.85	-0.0434	4.86	-0.0238
4.86	-0.043	4.86	-0.0241
4.86	-0.043	4.86	-0.0241
4.86	-0.043	4.87	-0.0241
4.87	-0.043	4.87	-0.0241
4.87	-0.043	4.87	-0.0241
4.87	-0.043	4.88	-0.0244
4.87	-0.043	4.88	-0.0244
4.88	-0.043	4.88	-0.0244
4.88	-0.0427	4.88	-0.0244
4.88	-0.0427	4.89	-0.0244
4.89	-0.0427	4.89	-0.0244
4.89	-0.0427	4.89	-0.0248
4.89	-0.0427	4.89	-0.0248
4.89	-0.0427	4.9	-0.0248
4.9	-0.0427	4.9	-0.0248
4.9	-0.0424	4.9	-0.0248
4.9	-0.0424	4.91	-0.0251
4.9	-0.0424	4.91	-0.0251
4.91	-0.0424	4.91	-0.0251
4.91	-0.0424	4.91	-0.0248
4.91	-0.0424	4.92	-0.0251
4.92	-0.0424	4.92	-0.0251
4.92	-0.0424	4.92	-0.0251
4.92	-0.0424	4.92	-0.0251
4.92	-0.0424	4.93	-0.0251
4.93	-0.0424	4.93	-0.0251
4.93	-0.0421	4.93	-0.0251
4.93	-0.0421	4.94	-0.0251
4.94	-0.0421	4.94	-0.0251
4.94	-0.0421	4.94	-0.0251
4.94	-0.0421	4.94	-0.0251
4.94	-0.0421	4.95	-0.0251
4.95	-0.0421	4.95	-0.0251
4.95	-0.0421	4.95	-0.0251
4.95	-0.0421	4.96	-0.0251
4.95	-0.0418	4.96	-0.0251
4.96	-0.0418	4.96	-0.0251
4.96	-0.0418	4.96	-0.0251
4.96	-0.0418	4.97	-0.0254
4.97	-0.0418	4.97	-0.0254
4.97	-0.0418	4.97	-0.0251
4.97	-0.0418	4.97	-0.0251
4.97	-0.0418	4.98	-0.0254
4.98	-0.0418	4.98	-0.0251
4.98	-0.0415	4.98	-0.0254
4.98	-0.0415	4.99	-0.0254
4.99	-0.0415	4.99	-0.0251
4.99	-0.0415	4.99	-0.0251
4.99	-0.0415	4.99	-0.0251
4.99	-0.0415	5	-0.0251
5	-0.0415	5	-0.0251
5	-0.0415	5	0.0055
5	-0.0415	5	0.0148
5	0.0043	5.01	0.0155
5	0.0229	5.01	0.0161
5.01	0.0244	5.01	0.0161
5.01	0.0254	5.01	0.0164
5.01	0.0263	5.02	0.0164
5.02	0.0269	5.02	0.0164
5.02	0.0275	5.02	0.0164
5.02	0.0279	5.03	0.0167
5.02	0.0285	5.03	0.0167
5.03	0.0288	5.03	0.0167
5.03	0.0297	5.03	0.0167
5.03	0.03	5.04	0.0167
5.04	0.0303	5.04	0.0167
5.04	0.0306	5.04	0.017
5.04	0.0313	5.04	0.017
5.04	0.0313	5.05	0.017
5.05	0.0316	5.05	0.017
5.05	0.0319	5.05	0.017
5.05	0.0322	5.06	0.017
5.05	0.0325	5.06	0.017
5.06	0.0325	5.06	0.017
5.06	0.0328	5.06	0.0173
5.06	0.0331	5.07	0.0173
5.07	0.0331	5.07	0.0173
5.07	0.0334	5.07	0.0173
5.07	0.0334	5.08	0.0173
5.07	0.0337	5.08	0.0173
5.08	0.0341	5.08	0.0173
5.08	0.0341	5.08	0.0173
5.08	0.0344	5.09	0.0173
5.09	0.0344	5.09	0.0173
5.09	0.0347	5.09	0.0173
5.09	0.0347	5.09	0.0173
5.09	0.035	5.1	0.0173
5.1	0.0353	5.1	0.0173
5.1	0.0353	5.1	0.0173
5.1	0.0356	5.11	0.0173
5.1	0.0356	5.11	0.0173
5.11	0.0359	5.11	0.0173
5.11	0.0359	5.11	0.0173
5.11	0.0362	5.12	0.017
5.12	0.0365	5.12	0.017
5.12	0.0365	5.12	0.017
5.12	0.0372	5.13	0.017
5.12	0.0372	5.13	0.017
5.13	0.0375	5.13	0.017
5.13	0.0375	5.13	0.017
5.13	0.0375	5.14	0.017
5.14	0.0378	5.14	0.017
5.14	0.0381	5.14	0.017
5.14	0.0381	5.14	0.0167
5.14	0.0384	5.15	0.0167
5.15	0.0384	5.15	0.0167
5.15	0.0387	5.15	0.0167
5.15	0.0387	5.16	0.0167
5.15	0.0387	5.16	0.0167
5.16	0.039	5.16	0.0167
5.16	0.039	5.16	0.0167
5.16	0.0393	5.17	0.0167
5.17	0.0393	5.17	0.0167
5.17	0.0393	5.17	0.0164
5.17	0.0396	5.17	0.0164
5.17	0.0396	5.18	0.0164
5.18	0.0396	5.18	0.0164
5.18	0.0396	5.18	0.0164
5.18	0.0399	5.19	0.0164
5.19	0.0399	5.19	0.0164
5.19	0.0399	5.19	0.0164
5.19	0.0403	5.19	0.0164
5.19	0.0403	5.2	0.0164
5.2	0.0403	5.2	0.0164
5.2	0.0403	5.2	0.0164
5.2	0.0403	5.21	0.0164
5.2	0.0403	5.21	0.0164
5.21	0.0406	5.21	0.0164
5.21	0.0406	5.21	0.0164
5.21	0.0406	5.22	0.0164
5.22	0.0406	5.22	0.0161
5.22	0.0406	5.22	0.0161
5.22	0.0406	5.22	0.0161
5.22	0.0406	5.23	0.0161
5.23	0.0406	5.23	0.0161
5.23	0.0406	5.23	0.0161
5.23	0.0406	5.24	0.0161
5.24	0.0406	5.24	0.0161
5.24	0.0406	5.24	0.0161
5.24	0.0406	5.24	0.0161
5.24	0.0406	5.25	0.0161
5.25	0.0406	5.25	0.0161
5.25	0.0406	5.25	0.0161
5.25	0.0406	5.26	0.0161
5.25	0.0406	5.26	0.0161
5.26	0.0406	5.26	0.0161
5.26	0.0406	5.26	0.0161
5.26	0.0406	5.27	0.0161
5.27	0.0406	5.27	0.0161
5.27	0.0406	5.27	0.0161
5.27	0.0403	5.28	0.0161
5.27	0.0406	5.28	0.0161
5.28	0.0406	5.28	0.0161
5.28	0.0406	5.28	0.0164
5.28	0.0403	5.29	0.0164
5.29	0.0403	5.29	0.0164
5.29	0.0406	5.29	0.0164
5.29	0.0403	5.29	0.0161
5.29	0.0403	5.3	0.0164
5.3	0.0406	5.3	0.0164
5.3	0.0403	5.3	0.0164
5.3	0.0406	5.31	0.0164
5.3	0.0406	5.31	0.0164
5.31	0.0406	5.31	0.0164
5.31	0.0406	5.31	0.0164
5.31	0.0406	5.32	0.0164
5.32	0.0406	5.32	0.0164
5.32	0.0406	5.32	0.0164
5.32	0.0406	5.33	0.0164
5.32	0.0406	5.33	0.0164
5.33	0.0406	5.33	0.0164
5.33	0.0406	5.33	0.0164
5.33	0.0406	5.34	0.0164
5.34	0.0406	5.34	0.0164
5.34	0.0406	5.34	0.0164
5.34	0.0406	5.34	0.0164
5.34	0.0406	5.35	0.0164
5.35	0.0406	5.35	0.0164
5.35	0.0406	5.35	0.0164
5.35	0.0406	5.36	0.0164
5.35	0.0406	5.36	0.0164
5.36	0.0406	5.36	0.0164
5.36	0.0406	5.36	0.0164
5.36	0.0409	5.37	0.0164
5.37	0.0409	5.37	0.0164
5.37	0.0409	5.37	0.0164
5.37	0.0409	5.38	0.0164
5.37	0.0409	5.38	0.0167
5.38	0.0409	5.38	0.0167
5.38	0.0409	5.38	0.0167
5.38	0.0409	5.39	0.0167
5.39	0.0409	5.39	0.0167
5.39	0.0412	5.39	0.0167
5.39	0.0412	5.39	0.0167
5.39	0.0412	5.4	0.0167
5.4	0.0412	5.4	0.0167
5.4	0.0412	5.4	0.0167
5.4	0.0412	5.41	0.0167
5.4	0.0412	5.41	0.0167
5.41	0.0412	5.41	0.0167
5.41	0.0412	5.41	0.0167
5.41	0.0415	5.42	0.0167
5.42	0.0415	5.42	0.0167
5.42	0.0415	5.42	0.0167
5.42	0.0415	5.42	0.0167
5.42	0.0415	5.43	0.0167
5.43	0.0415	5.43	0.017
5.43	0.0415	5.43	0.017
5.43	0.0418	5.44	0.0167
5.44	0.0415	5.44	0.017
5.44	0.0418	5.44	0.017
5.44	0.0418	5.44	0.017
5.44	0.0418	5.45	0.017
5.45	0.0418	5.45	0.017
5.45	0.0418	5.45	0.017
5.45	0.0418	5.46	0.017
5.45	0.0421	5.46	0.017
5.46	0.0421	5.46	0.017
5.46	0.0421	5.46	0.017
5.46	0.0421	5.47	0.017
5.47	0.0421	5.47	0.017
5.47	0.0424	5.47	0.017
5.47	0.0424	5.47	0.0173
5.47	0.0424	5.48	0.017
5.48	0.0424	5.48	0.0173
5.48	0.0424	5.48	0.0173
5.48	0.0424	5.49	0.0173
5.49	0.0424	5.49	0.0173
5.49	0.0427	5.49	0.0173
5.49	0.0427	5.49	0.0173
5.49	0.0427	5.5	0.0173
5.5	0.0427	5.5	0.0173
5.5	0.0427	5.5	0.0173
5.5	0.0427	5.51	0.0173
5.5	0.0427	5.51	0.0173
5.51	0.0427	5.51	0.0173
5.51	0.0427	5.51	0.0173
5.51	0.043	5.52	0.0176
5.52	0.043	5.52	0.0173
5.52	0.043	5.52	0.0176
5.52	0.043	5.53	0.0176
5.52	0.0434	5.53	0.0176
5.53	0.0434	5.53	0.0176
5.53	0.0434	5.53	0.0176
[truncated: 57,203 more rows]

## Sheet: Figure 4b
	Zn|CarraChi|Zn
t (hour)	voltage (V)
0	-0.0099
0	-0.0099
0	-0.1174
0.01	-0.1147
0.01	-0.1137
0.01	-0.1131
0.01	-0.1125
0.02	-0.1122
0.02	-0.1116
0.02	-0.1109
0.03	-0.1103
0.03	-0.11
0.03	-0.1094
0.03	-0.1091
0.04	-0.1085
0.04	-0.1078
0.04	-0.1075
0.04	-0.1072
0.05	-0.1066
0.05	-0.1063
0.05	-0.106
0.06	-0.1057
0.06	-0.1054
0.06	-0.105
0.06	-0.1047
0.07	-0.1044
0.07	-0.1044
0.07	-0.1041
0.07	-0.1038
0.08	-0.1038
0.08	-0.1038
0.08	-0.1035
0.09	-0.1032
0.09	-0.1029
0.09	-0.1029
0.09	-0.1029
0.1	-0.1026
0.1	-0.1026
0.1	-0.1026
0.11	-0.1023
0.11	-0.1019
0.11	-0.1019
0.11	-0.1019
0.12	-0.1019
0.12	-0.1016
0.12	-0.1016
0.13	-0.1016
0.13	-0.1016
0.13	-0.1013
0.13	-0.1013
0.14	-0.1013
0.14	-0.1013
0.14	-0.101
0.14	-0.1013
0.15	-0.1013
0.15	-0.1013
0.15	-0.101
0.16	-0.101
0.16	-0.1013
0.16	-0.101
0.16	-0.101
0.17	-0.1013
0.17	-0.101
0.17	-0.1013
0.17	-0.1013
0.18	-0.1013
0.18	-0.1013
0.18	-0.1013
0.19	-0.1016
0.19	-0.1013
0.19	-0.1016
0.19	-0.1019
0.2	-0.1016
0.2	-0.1019
0.2	-0.1019
0.21	-0.1023
0.21	-0.1023
0.21	-0.1023
0.21	-0.1026
0.22	-0.1023
0.22	-0.1026
0.22	-0.1026
0.23	-0.1029
0.23	-0.1029
0.23	-0.1032
0.23	-0.1032
0.24	-0.1032
0.24	-0.1032
0.24	-0.1032
0.24	-0.1035
0.25	-0.1032
0.25	-0.1032
0.25	-0.1035
0.26	-0.1035
0.26	-0.1035
0.26	-0.1038
0.26	-0.1035
0.27	-0.1035
0.27	-0.1038
0.27	-0.1038
0.28	-0.1038
0.28	-0.1038
0.28	-0.1041
0.28	-0.1041
0.29	-0.1041
0.29	-0.1041
0.29	-0.1041
0.29	-0.1041
0.3	-0.1044
0.3	-0.1044
0.3	-0.1044
0.31	-0.1044
0.31	-0.1047
0.31	-0.1047
0.31	-0.1047
0.32	-0.1047
0.32	-0.105
0.32	-0.105
0.33	-0.105
0.33	-0.105
0.33	-0.1054
0.33	-0.1054
0.34	-0.1054
0.34	-0.1057
0.34	-0.1057
0.34	-0.106
0.35	-0.106
0.35	-0.106
0.35	-0.106
0.36	-0.1063
0.36	-0.1063
0.36	-0.1063
0.36	-0.1066
0.37	-0.1069
0.37	-0.1069
0.37	-0.1072
0.38	-0.1072
0.38	-0.1075
0.38	-0.1075
0.38	-0.1078
0.39	-0.1078
0.39	-0.1078
0.39	-0.1078
0.39	-0.1078
0.4	-0.1078
0.4	-0.1081
0.4	-0.1078
0.41	-0.1081
0.41	-0.1081
0.41	-0.1081
0.41	-0.1081
0.42	-0.1081
0.42	-0.1085
0.42	-0.1085
0.42	-0.1085
0.43	-0.1085
0.43	-0.1085
0.43	-0.1091
0.44	-0.1091
0.44	-0.1091
0.44	-0.1094
0.44	-0.1091
0.45	-0.1094
0.45	-0.1094
0.45	-0.1094
0.46	-0.1094
0.46	-0.1094
0.46	-0.1094
0.46	-0.1094
0.47	-0.1094
0.47	-0.1094
0.47	-0.1094
0.47	-0.1094
0.48	-0.1094
0.48	-0.1094
0.48	-0.1091
0.49	-0.1094
0.49	-0.1091
0.49	-0.1091
0.49	-0.1091
0.5	-0.1091
0.5	-0.1091
0.5	-0.1091
0.51	-0.1094
0.51	-0.1094
0.51	-0.1094
0.51	-0.1094
0.52	-0.1094
0.52	-0.1094
0.52	-0.1094
0.53	-0.1091
0.53	-0.1091
0.53	-0.1091
0.53	-0.1091
0.54	-0.1091
0.54	-0.1085
0.54	-0.1091
0.54	-0.1091
0.55	-0.1091
0.55	-0.1085
0.55	-0.1085
0.56	-0.1085
0.56	-0.1085
0.56	-0.1085
0.56	-0.1085
0.57	-0.1085
0.57	-0.1085
0.57	-0.1085
0.57	-0.1085
0.58	-0.1085
0.58	-0.1085
0.58	-0.1085
0.59	-0.1085
0.59	-0.1085
0.59	-0.1081
0.59	-0.1081
0.6	-0.1085
0.6	-0.1085
0.6	-0.1081
0.61	-0.1081
0.61	-0.1081
0.61	-0.1081
0.61	-0.1081
0.62	-0.1081
0.62	-0.1081
0.62	-0.1081
0.63	-0.1081
0.63	-0.1081
0.63	-0.1081
0.63	-0.1081
0.64	-0.1081
0.64	-0.1081
0.64	-0.1078
0.64	-0.1081
0.65	-0.1078
0.65	-0.1078
0.65	-0.1078
0.66	-0.1078
0.66	-0.1078
0.66	-0.1078
0.66	-0.1078
0.67	-0.1078
0.67	-0.1075
0.67	-0.1075
0.68	-0.1078
0.68	-0.1075
0.68	-0.1075
0.68	-0.1075
0.69	-0.1078
0.69	-0.1075
0.69	-0.1075
0.69	-0.1075
0.7	-0.1075
0.7	-0.1075
0.7	-0.1072
0.71	-0.1075
0.71	-0.1075
0.71	-0.1075
0.71	-0.1075
0.72	-0.1075
0.72	-0.1075
0.72	-0.1072
0.72	-0.1075
0.73	-0.1075
0.73	-0.1075
0.73	-0.1075
0.74	-0.1075
0.74	-0.1072
0.74	-0.1075
0.74	-0.1075
0.75	-0.1075
0.75	-0.1072
0.75	-0.1075
0.76	-0.1075
0.76	-0.1075
0.76	-0.1075
0.76	-0.1078
0.77	-0.1078
0.77	-0.1075
0.77	-0.1078
0.78	-0.1078
0.78	-0.1075
0.78	-0.1075
0.78	-0.1075
0.79	-0.1075
0.79	-0.1075
0.79	-0.1075
0.79	-0.1075
0.8	-0.1075
0.8	-0.1075
0.8	-0.1075
0.81	-0.1075
0.81	-0.1075
0.81	-0.1075
0.81	-0.1075
0.82	-0.1072
0.82	-0.1075
0.82	-0.1072
0.82	-0.1075
0.83	-0.1072
0.83	-0.1072
0.83	-0.1075
0.84	-0.1072
0.84	-0.1072
0.84	-0.1072
0.84	-0.1072
0.85	-0.1072
0.85	-0.1072
0.85	-0.1069
0.86	-0.1069
0.86	-0.1069
0.86	-0.1069
0.86	-0.1069
0.87	-0.1069
0.87	-0.1066
0.87	-0.1066
0.88	-0.1066
0.88	-0.1066
0.88	-0.1066
0.88	-0.1066
0.89	-0.1066
0.89	-0.1066
0.89	-0.1069
0.89	-0.1069
0.9	-0.1069
0.9	-0.1072
0.9	-0.1072
0.91	-0.1072
0.91	-0.1072
0.91	-0.1072
0.91	-0.1072
0.92	-0.1072
0.92	-0.1072
0.92	-0.1072
0.93	-0.1072
0.93	-0.1072
0.93	-0.1072
0.93	-0.1072
0.94	-0.1072
0.94	-0.1072
0.94	-0.1072
0.94	-0.1072
0.95	-0.1072
0.95	-0.1072
0.95	-0.1072
0.96	-0.1072
0.96	-0.1075
0.96	-0.1075
0.96	-0.1075
0.97	-0.1075
0.97	-0.1075
0.97	-0.1072
0.97	-0.1072
0.98	-0.1072
0.98	-0.1072
0.98	-0.1072
0.99	-0.1072
0.99	-0.1072
0.99	-0.1072
0.99	-0.1072
1	-0.1072
1	-0.1072
1	-0.1072
1.01	-0.1072
1.01	-0.1072
1.01	-0.1072
1.01	-0.1072
1.02	-0.1072
1.02	-0.1072
1.02	-0.1069
1.02	-0.1069
1.03	-0.1069
1.03	-0.1072
1.03	-0.1069
1.04	-0.1069
1.04	-0.1069
1.04	-0.1069
1.04	-0.1069
1.05	-0.1069
1.05	-0.1069
1.05	-0.1069
1.06	-0.1069
1.06	-0.1069
1.06	-0.1069
1.06	-0.1069
1.07	-0.1069
1.07	-0.1069
1.07	-0.1069
1.07	-0.1069
1.08	-0.1069
1.08	-0.1069
1.08	-0.1069
1.09	-0.1069
1.09	-0.1069
1.09	-0.1072
1.09	-0.1072
1.1	-0.1072
1.1	-0.1072
1.1	-0.1072
1.11	-0.1072
1.11	-0.1072
1.11	-0.1072
1.11	-0.1072
1.12	-0.1072
1.12	-0.1072
1.12	-0.1069
1.13	-0.1069
1.13	-0.1069
1.13	-0.1066
1.13	-0.1069
1.14	-0.1066
1.14	-0.1066
1.14	-0.1066
1.14	-0.1066
1.15	-0.1066
1.15	-0.1066
1.15	-0.1066
1.16	-0.1066
1.16	-0.1066
1.16	-0.1066
1.16	-0.1066
1.17	-0.1066
1.17	-0.1066
1.17	-0.1066
1.18	-0.1066
1.18	-0.1063
1.18	-0.1066
1.18	-0.1066
1.19	-0.1066
1.19	-0.1066
1.19	-0.1066
1.19	-0.1066
1.2	-0.1066
1.2	-0.1069
1.2	-0.1069
1.21	-0.1069
1.21	-0.1069
1.21	-0.1069
1.21	-0.1069
1.22	-0.1069
1.22	-0.1069
1.22	-0.1069
1.23	-0.1069
1.23	-0.1069
1.23	-0.1069
1.23	-0.1069
1.24	-0.1069
1.24	-0.1069
1.24	-0.1069
1.24	-0.1069
1.25	-0.1069
1.25	-0.1069
1.25	-0.1069
1.26	-0.1069
1.26	-0.1069
1.26	-0.1069
1.26	-0.1069
1.27	-0.1069
1.27	-0.1069
1.27	-0.1069
1.27	-0.1069
1.28	-0.1069
1.28	-0.1069
1.28	-0.1069
1.29	-0.1069
1.29	-0.1069
1.29	-0.1069
1.29	-0.1069
1.3	-0.1072
1.3	-0.1072
1.3	-0.1072
1.31	-0.1072
1.31	-0.1069
1.31	-0.1072
1.31	-0.1072
1.32	-0.1072
1.32	-0.1069
1.32	-0.1069
1.32	-0.1072
1.33	-0.1069
1.33	-0.1072
1.33	-0.1072
1.34	-0.1072
1.34	-0.1072
1.34	-0.1069
1.34	-0.1072
1.35	-0.1069
1.35	-0.1069
1.35	-0.1069
1.36	-0.1069
1.36	-0.1069
1.36	-0.1069
1.36	-0.1069
1.37	-0.1069
1.37	-0.1069
1.37	-0.1069
1.38	-0.1066
1.38	-0.1069
1.38	-0.1069
1.38	-0.1069
1.39	-0.1066
1.39	-0.1069
1.39	-0.1069
1.39	-0.1069
1.4	-0.1069
1.4	-0.1069
1.4	-0.1072
1.41	-0.1072
1.41	-0.1075
1.41	-0.1078
1.41	-0.1075
1.42	-0.1072
1.42	-0.1072
1.42	-0.1072
1.43	-0.1075
1.43	-0.1072
1.43	-0.1072
1.43	-0.1075
1.44	-0.1075
1.44	-0.1078
1.44	-0.1078
1.44	-0.1075
1.45	-0.1075
1.45	-0.1075
1.45	-0.1075
1.46	-0.1075
1.46	-0.1075
1.46	-0.1078
1.46	-0.1078
1.47	-0.1075
1.47	-0.1078
1.47	-0.1078
1.48	-0.1078
1.48	-0.1081
1.48	-0.1081
1.48	-0.1078
1.49	-0.1078
1.49	-0.1078
1.49	-0.1081
1.49	-0.1078
1.5	-0.1078
1.5	-0.1081
1.5	-0.1078
1.51	-0.1081
1.51	-0.1081
1.51	-0.1078
1.51	-0.1081
1.52	-0.1081
1.52	-0.1078
1.52	-0.1078
1.52	-0.1078
1.53	-0.1078
1.53	-0.1075
1.53	-0.1075
1.54	-0.1075
1.54	-0.1075
1.54	-0.1075
1.54	-0.1075
1.55	-0.1078
1.55	-0.1075
1.55	-0.1075
1.56	-0.1078
1.56	-0.1078
1.56	-0.1075
1.56	-0.1078
1.57	-0.1075
1.57	-0.1078
1.57	-0.1078
1.57	-0.1075
1.58	-0.1075
1.58	-0.1075
1.58	-0.1075
1.59	-0.1075
1.59	-0.1075
1.59	-0.1075
1.59	-0.1075
1.6	-0.1075
1.6	-0.1075
1.6	-0.1075
1.61	-0.1075
1.61	-0.1075
1.61	-0.1075
1.61	-0.1075
1.62	-0.1075
1.62	-0.1072
1.62	-0.1072
1.63	-0.1072
1.63	-0.1072
1.63	-0.1072
1.63	-0.1072
1.64	-0.1072
1.64	-0.1075
1.64	-0.1072
1.64	-0.1072
1.65	-0.1072
1.65	-0.1072
1.65	-0.1069
1.66	-0.1069
1.66	-0.1069
1.66	-0.1069
1.66	-0.1069
1.67	-0.1069
1.67	-0.1066
1.67	-0.1066
1.68	-0.1066
1.68	-0.1066
1.68	-0.1066
1.68	-0.1066
1.69	-0.1066
1.69	-0.1069
1.69	-0.1066
1.69	-0.1066
1.7	-0.1069
1.7	-0.1072
1.7	-0.1072
1.71	-0.1069
1.71	-0.1069
1.71	-0.1069
1.71	-0.1069
1.72	-0.1069
1.72	-0.1066
1.72	-0.1066
1.73	-0.1066
1.73	-0.1066
1.73	-0.1066
1.73	-0.1063
1.74	-0.1063
1.74	-0.1063
1.74	-0.1066
1.74	-0.1066
1.75	-0.1066
1.75	-0.1066
1.75	-0.1069
1.76	-0.1069
1.76	-0.1069
1.76	-0.1066
1.76	-0.1066
1.77	-0.1066
1.77	-0.1066
1.77	-0.1066
1.77	-0.1063
1.78	-0.1066
1.78	-0.1066
1.78	-0.1063
1.79	-0.1063
1.79	-0.1063
1.79	-0.1063
1.79	-0.106
1.8	-0.1063
1.8	-0.106
1.8	-0.106
1.81	-0.1063
1.81	-0.106
1.81	-0.1063
1.81	-0.1063
1.82	-0.1066
1.82	-0.1063
1.82	-0.106
1.82	-0.106
1.83	-0.106
1.83	-0.106
1.83	-0.106
1.84	-0.1063
1.84	-0.106
1.84	-0.1063
1.84	-0.1063
1.85	-0.1063
1.85	-0.1066
1.85	-0.1066
1.86	-0.1069
1.86	-0.1069
1.86	-0.1066
1.86	-0.1063
1.87	-0.1066
1.87	-0.1066
1.87	-0.1066
1.88	-0.1063
1.88	-0.1063
1.88	-0.1066
1.88	-0.1066
1.89	-0.1066
1.89	-0.1066
1.89	-0.1063
1.89	-0.1063
1.9	-0.1063
1.9	-0.1063
1.9	-0.1063
1.91	-0.1063
1.91	-0.1063
1.91	-0.106
1.91	-0.1063
1.92	-0.1063
1.92	-0.1063
1.92	-0.106
1.93	-0.1063
1.93	-0.1063
1.93	-0.1063
1.93	-0.1063
1.94	-0.106
1.94	-0.106
1.94	-0.106
1.94	-0.106
1.95	-0.106
1.95	-0.1057
1.95	-0.1057
1.96	-0.1057
1.96	-0.1057
1.96	-0.1057
1.96	-0.1054
1.97	-0.1057
1.97	-0.1057
1.97	-0.1054
1.98	-0.1054
1.98	-0.1054
1.98	-0.1054
1.98	-0.1054
1.99	-0.1054
1.99	-0.1054
1.99	-0.1054
1.99	-0.1054
2	-0.1057
2	-0.1057
2	-0.106
2.01	-0.106
2.01	-0.106
2.01	-0.106
2.01	-0.1057
2.02	-0.1057
2.02	-0.1057
2.02	-0.106
2.02	-0.106
2.03	-0.1057
2.03	-0.1057
2.03	-0.106
2.04	-0.106
2.04	-0.1063
2.04	-0.106
2.04	-0.1063
2.05	-0.1063
2.05	-0.106
2.05	-0.1063
2.06	-0.1063
2.06	-0.1063
2.06	-0.1063
2.06	-0.1063
2.07	-0.1063
2.07	-0.1063
2.07	-0.106
2.08	-0.106
2.08	-0.1063
2.08	-0.1063
2.08	-0.1063
2.09	-0.1063
2.09	-0.1063
2.09	-0.1063
2.09	-0.1063
2.1	-0.1063
2.1	-0.1063
2.1	-0.1063
2.11	-0.1063
2.11	-0.1063
2.11	-0.1063
2.11	-0.1063
2.12	-0.1063
2.12	-0.1063
2.12	-0.1063
2.13	-0.1063
2.13	-0.1063
2.13	-0.1063
2.13	-0.1063
2.14	-0.1063
2.14	-0.1063
2.14	-0.1063
2.14	-0.1063
2.15	-0.1063
2.15	-0.1063
2.15	-0.1063
2.16	-0.1063
2.16	-0.1063
2.16	-0.106
2.16	-0.1063
2.17	-0.1063
2.17	-0.1063
2.17	-0.1063
2.17	-0.1063
2.18	-0.1063
2.18	-0.1063
2.18	-0.1063
2.19	-0.1063
2.19	-0.1063
2.19	-0.1063
2.19	-0.1063
2.2	-0.1063
2.2	-0.1063
2.2	-0.1063
2.21	-0.1063
2.21	-0.1063
2.21	-0.1066
2.21	-0.1063
2.22	-0.1066
2.22	-0.1063
2.22	-0.1066
2.23	-0.1063
2.23	-0.1066
2.23	-0.1066
2.23	-0.1066
2.24	-0.1063
2.24	-0.1066
2.24	-0.1066
2.24	-0.1063
2.25	-0.1066
2.25	-0.1066
2.25	-0.1066
2.26	-0.1066
2.26	-0.1066
2.26	-0.1066
2.26	-0.1066
2.27	-0.1066
2.27	-0.1066
2.27	-0.1066
2.27	-0.1066
2.28	-0.1066
2.28	-0.1066
2.28	-0.1066
2.29	-0.1066
2.29	-0.1066
2.29	-0.1066
2.29	-0.1066
2.3	-0.1066
2.3	-0.1066
2.3	-0.1066
2.31	-0.1066
2.31	-0.1066
2.31	-0.1066
2.31	-0.1066
2.32	-0.1066
2.32	-0.1066
2.32	-0.1066
2.33	-0.1066
2.33	-0.1066
2.33	-0.1066
2.33	-0.1066
2.34	-0.1066
2.34	-0.1066
2.34	-0.1066
2.34	-0.1066
2.35	-0.1069
2.35	-0.1069
2.35	-0.1066
2.36	-0.1069
2.36	-0.1069
2.36	-0.1069
2.36	-0.1069
2.37	-0.1072
2.37	-0.1072
2.37	-0.1075
2.38	-0.1072
2.38	-0.1072
2.38	-0.1072
2.38	-0.1072
2.39	-0.1072
2.39	-0.1072
2.39	-0.1072
2.39	-0.1072
2.4	-0.1072
2.4	-0.1075
2.4	-0.1075
2.41	-0.1075
2.41	-0.1075
2.41	-0.1075
2.41	-0.1075
2.42	-0.1072
2.42	-0.1075
2.42	-0.1072
2.42	-0.1072
2.43	-0.1072
2.43	-0.1072
2.43	-0.1072
2.44	-0.1072
2.44	-0.1072
2.44	-0.1069
2.44	-0.1069
2.45	-0.1069
2.45	-0.1069
2.45	-0.1069
2.46	-0.1072
2.46	-0.1072
2.46	-0.1072
2.46	-0.1075
2.47	-0.1072
2.47	-0.1075
2.47	-0.1078
2.48	-0.1078
2.48	-0.1078
2.48	-0.1081
2.48	-0.1085
2.49	-0.1085
2.49	-0.1085
2.49	-0.1085
2.49	-0.1085
2.5	-0.1085
2.5	-0.1081
2.5	-0.1081
2.51	-0.1081
2.51	-0.1081
2.51	-0.1081
2.51	-0.1085
2.52	-0.1085
2.52	-0.1085
2.52	-0.1085
2.52	-0.1091
2.53	-0.1091
2.53	-0.1094
2.53	-0.1094
2.54	-0.1091
2.54	-0.1091
2.54	-0.1091
2.54	-0.1091
2.55	-0.1091
2.55	-0.1091
2.55	-0.1091
2.56	-0.1085
2.56	-0.1091
2.56	-0.1085
2.56	-0.1085
2.57	-0.1085
2.57	-0.1085
2.57	-0.1085
2.58	-0.1085
2.58	-0.1085
2.58	-0.1091
2.58	-0.1091
2.59	-0.1091
2.59	-0.1094
2.59	-0.1094
2.59	-0.1094
2.6	-0.1097
2.6	-0.1094
2.6	-0.1097
2.61	-0.1097
2.61	-0.1097
2.61	-0.1097
2.61	-0.1097
2.62	-0.11
2.62	-0.11
2.62	-0.11
2.63	-0.11
2.63	-0.11
2.63	-0.11
2.63	-0.11
2.64	-0.11
2.64	-0.1103
2.64	-0.11
2.64	-0.11
2.65	-0.11
2.65	-0.11
2.65	-0.1103
2.66	-0.11
2.66	-0.1103
2.66	-0.1103
2.66	-0.11
2.67	-0.1103
2.67	-0.1103
2.67	-0.1103
2.67	-0.11
2.68	-0.1103
2.68	-0.1103
2.68	-0.1106
2.69	-0.1106
2.69	-0.1106
2.69	-0.1106
2.69	-0.1106
2.7	-0.1106
2.7	-0.1106
2.7	-0.1106
2.71	-0.1106
2.71	-0.1109
2.71	-0.1106
2.71	-0.1106
2.72	-0.1106
2.72	-0.1106
2.72	-0.1106
2.73	-0.1106
2.73	-0.1106
2.73	-0.1106
2.73	-0.1109
2.74	-0.1109
2.74	-0.1109
2.74	-0.1109
2.74	-0.1109
2.75	-0.1109
2.75	-0.1109
2.75	-0.1112
2.76	-0.1112
2.76	-0.1112
2.76	-0.1112
2.76	-0.1116
2.77	-0.1116
2.77	-0.1116
2.77	-0.1116
2.77	-0.1116
2.78	-0.1119
2.78	-0.1119
2.78	-0.1122
2.79	-0.1122
2.79	-0.1122
2.79	-0.1125
2.79	-0.1128
2.8	-0.1125
2.8	-0.1128
2.8	-0.1131
2.81	-0.1131
2.81	-0.1134
2.81	-0.1134
2.81	-0.1134
2.82	-0.1137
2.82	-0.114
2.82	-0.114
2.83	-0.114
2.83	-0.1143
2.83	-0.1143
2.83	-0.114
2.84	-0.1143
2.84	-0.1147
2.84	-0.1143
2.84	-0.1147
2.85	-0.1147
2.85	-0.115
2.85	-0.115
2.86	-0.1153
2.86	-0.115
2.86	-0.1153
2.86	-0.1156
2.87	-0.1156
2.87	-0.1159
2.87	-0.1162
2.88	-0.1168
2.88	-0.1168
2.88	-0.1168
2.88	-0.1168
2.89	-0.1168
2.89	-0.1171
2.89	-0.1171
2.89	-0.1171
2.9	-0.1171
2.9	-0.1171
2.9	-0.1171
2.91	-0.1171
2.91	-0.1171
2.91	-0.1171
2.91	-0.1171
2.92	-0.1174
2.92	-0.1178
2.92	-0.1178
2.92	-0.1181
2.93	-0.1181
2.93	-0.1181
2.93	-0.1184
2.94	-0.1184
2.94	-0.1184
2.94	-0.1184
2.94	-0.1187
2.95	-0.1184
2.95	-0.1184
2.95	-0.1184
2.96	-0.1187
2.96	-0.119
2.96	-0.119
2.96	-0.1187
2.97	-0.119
2.97	-0.119
2.97	-0.1193
2.98	-0.1193
2.98	-0.1193
2.98	-0.1196
2.98	-0.1193
2.99	-0.1193
2.99	-0.1193
2.99	-0.1196
2.99	-0.1196
3	-0.1196
3	-0.1196
3	-0.1199
3.01	-0.1196
3.01	-0.1196
3.01	-0.1199
3.01	-0.1199
3.02	-0.1199
3.02	-0.1202
3.02	-0.1202
3.02	-0.1202
3.03	-0.1202
3.03	-0.1202
3.03	-0.1205
3.04	-0.1205
3.04	-0.1202
3.04	-0.1202
3.04	-0.1205
3.05	-0.1202
3.05	-0.1202
3.05	-0.1202
3.06	-0.1202
3.06	-0.1202
3.06	-0.1199
3.06	-0.1199
3.07	-0.1199
3.07	-0.1199
3.07	-0.1199
3.08	-0.1196
3.08	-0.1193
3.08	-0.1193
3.08	-0.1193
3.09	-0.1193
3.09	-0.1196
3.09	-0.1196
3.09	-0.1196
3.1	-0.1193
3.1	-0.1193
3.1	-0.1193
3.11	-0.1193
3.11	-0.119
3.11	-0.1193
3.11	-0.1193
3.12	-0.119
3.12	-0.119
3.12	-0.119
3.13	-0.119
3.13	-0.119
3.13	-0.1193
3.13	-0.119
3.14	-0.119
3.14	-0.119
3.14	-0.119
3.14	-0.119
3.15	-0.119
3.15	-0.1193
3.15	-0.1193
3.16	-0.1193
3.16	-0.119
3.16	-0.119
3.16	-0.119
3.17	-0.119
3.17	-0.119
3.17	-0.119
3.17	-0.119
3.18	-0.119
3.18	-0.1193
3.18	-0.1193
3.19	-0.119
3.19	-0.119
3.19	-0.119
3.19	-0.119
3.2	-0.1187
3.2	-0.1187
3.2	-0.1187
3.21	-0.1187
3.21	-0.1187
3.21	-0.1187
3.21	-0.1187
3.22	-0.1187
3.22	-0.1187
3.22	-0.1187
3.23	-0.1187
3.23	-0.1184
3.23	-0.1187
3.23	-0.1184
3.24	-0.1181
3.24	-0.1181
3.24	-0.1181
3.24	-0.1184
3.25	-0.1181
3.25	-0.1181
3.25	-0.1181
3.26	-0.1181
3.26	-0.1181
3.26	-0.1181
3.26	-0.1181
3.27	-0.1181
3.27	-0.1181
3.27	-0.1181
3.27	-0.1181
3.28	-0.1181
3.28	-0.1178
3.28	-0.1178
3.29	-0.1178
3.29	-0.1178
3.29	-0.1178
3.29	-0.1178
3.3	-0.1174
3.3	-0.1171
3.3	-0.1174
3.31	-0.1174
3.31	-0.1171
3.31	-0.1171
3.31	-0.1171
3.32	-0.1171
3.32	-0.1171
3.32	-0.1171
3.33	-0.1171
3.33	-0.1174
3.33	-0.1178
3.33	-0.1178
3.34	-0.1174
3.34	-0.1178
3.34	-0.1174
3.34	-0.1174
3.35	-0.1174
3.35	-0.1174
3.35	-0.1174
3.36	-0.1178
3.36	-0.1178
3.36	-0.1178
3.36	-0.1178
3.37	-0.1178
3.37	-0.1178
3.37	-0.1178
3.38	-0.1178
3.38	-0.1178
3.38	-0.1178
3.38	-0.1174
3.39	-0.1174
3.39	-0.1174
3.39	-0.1174
3.39	-0.1178
3.4	-0.1178
3.4	-0.1178
3.4	-0.1178
3.41	-0.1178
3.41	-0.1178
3.41	-0.1181
3.41	-0.1178
3.42	-0.1178
3.42	-0.1174
3.42	-0.1174
3.42	-0.1174
3.43	-0.1178
3.43	-0.1174
3.43	-0.1171
3.44	-0.1168
3.44	-0.1168
3.44	-0.1168
3.44	-0.1168
3.45	-0.1168
3.45	-0.1168
3.45	-0.1168
3.46	-0.1162
3.46	-0.1162
3.46	-0.1159
3.46	-0.1162
3.47	-0.1159
3.47	-0.1159
3.47	-0.1159
3.48	-0.1159
3.48	-0.1156
3.48	-0.1156
3.48	-0.1156
3.49	-0.1156
3.49	-0.1156
3.49	-0.1159
3.49	-0.1156
3.5	-0.1156
3.5	-0.1159
3.5	-0.1156
3.51	-0.1159
3.51	-0.1159
3.51	-0.1156
3.51	-0.1156
3.52	-0.1159
3.52	-0.1156
3.52	-0.1156
3.52	-0.1153
3.53	-0.1153
3.53	-0.1153
3.53	-0.1153
3.54	-0.1153
3.54	-0.1153
3.54	-0.115
3.54	-0.115
3.55	-0.1153
3.55	-0.1153
3.55	-0.115
3.56	-0.115
3.56	-0.115
3.56	-0.115
3.56	-0.115
3.57	-0.1147
3.57	-0.1147
3.57	-0.1147
3.58	-0.1147
3.58	-0.1147
3.58	-0.1143
3.58	-0.1143
3.59	-0.114
3.59	-0.1137
3.59	-0.114
3.59	-0.1137
3.6	-0.114
3.6	-0.114
3.6	-0.114
3.61	-0.114
3.61	-0.114
3.61	-0.1143
3.61	-0.114
3.62	-0.1143
3.62	-0.1143
3.62	-0.1143
3.63	-0.114
3.63	-0.114
3.63	-0.114
3.63	-0.1143
3.64	-0.1137
3.64	-0.1137
3.64	-0.1137
3.64	-0.1137
3.65	-0.1137
3.65	-0.1137
3.65	-0.1137
3.66	-0.1137
3.66	-0.1134
3.66	-0.1134
3.66	-0.1131
3.67	-0.1131
3.67	-0.1131
3.67	-0.1128
3.67	-0.1131
3.68	-0.1128
3.68	-0.1125
3.68	-0.1125
3.69	-0.1125
3.69	-0.1122
3.69	-0.1119
3.69	-0.1119
3.7	-0.1119
3.7	-0.1119
3.7	-0.1116
3.71	-0.1112
3.71	-0.1112
3.71	-0.1112
3.71	-0.1109
3.72	-0.1109
3.72	-0.1109
3.72	-0.1109
3.73	-0.1109
3.73	-0.1112
3.73	-0.1112
3.73	-0.1112
3.74	-0.1109
3.74	-0.1112
3.74	-0.1109
3.74	-0.1106
3.75	-0.1106
3.75	-0.1106
3.75	-0.1106
3.76	-0.1103
3.76	-0.1103
3.76	-0.1103
3.76	-0.1106
3.77	-0.1106
3.77	-0.1106
3.77	-0.1106
3.77	-0.1106
3.78	-0.1106
3.78	-0.1106
3.78	-0.1103
3.79	-0.1106
3.79	-0.1106
3.79	-0.1103
3.79	-0.1103
3.8	-0.1103
3.8	-0.1103
3.8	-0.1103
3.81	-0.11
3.81	-0.1103
3.81	-0.11
3.81	-0.11
3.82	-0.11
3.82	-0.11
3.82	-0.1097
3.83	-0.1097
3.83	-0.1097
3.83	-0.1097
3.83	-0.1097
3.84	-0.1097
3.84	-0.1097
3.84	-0.1094
3.84	-0.1094
3.85	-0.1094
3.85	-0.1094
3.85	-0.1094
3.86	-0.1094
3.86	-0.1094
3.86	-0.1094
3.86	-0.1094
3.87	-0.1091
3.87	-0.1091
3.87	-0.1091
3.88	-0.1085
3.88	-0.1091
3.88	-0.1085
3.88	-0.1085
3.89	-0.1085
3.89	-0.1085
3.89	-0.1085
3.89	-0.1085
3.9	-0.1081
3.9	-0.1085
3.9	-0.1081
3.91	-0.1081
3.91	-0.1078
3.91	-0.1078
3.91	-0.1078
3.92	-0.1078
3.92	-0.1078
3.92	-0.1078
3.92	-0.1078
3.93	-0.1078
3.93	-0.1075
3.93	-0.1075
3.94	-0.1075
3.94	-0.1075
3.94	-0.1075
3.94	-0.1072
3.95	-0.1072
3.95	-0.1069
3.95	-0.1069
3.96	-0.1069
3.96	-0.1069
3.96	-0.1072
3.96	-0.1069
3.97	-0.1069
3.97	-0.1069
3.97	-0.1069
3.98	-0.1069
3.98	-0.1066
3.98	-0.1069
3.98	-0.1066
3.99	-0.1069
3.99	-0.1066
3.99	-0.1066
3.99	-0.1063
4	-0.1063
4	-0.1063
4	-0.1063
4.01	-0.1063
4.01	-0.106
4.01	-0.106
4.01	-0.1063
4.02	-0.106
4.02	-0.106
4.02	-0.106
4.03	-0.1063
4.03	-0.106
4.03	-0.106
4.03	-0.106
4.04	-0.1057
4.04	-0.1057
4.04	-0.1057
4.04	-0.1057
4.05	-0.1057
4.05	-0.1057
4.05	-0.1057
4.06	-0.1057
4.06	-0.1057
4.06	-0.1057
4.06	-0.1057
4.07	-0.1057
4.07	-0.1054
4.07	-0.1054
4.08	-0.1054
4.08	-0.105
4.08	-0.105
4.08	-0.105
4.09	-0.1047
4.09	-0.1047
4.09	-0.1047
4.09	-0.105
4.1	-0.105
4.1	-0.105
4.1	-0.1054
4.11	-0.105
4.11	-0.105
4.11	-0.105
4.11	-0.105
4.12	-0.105
4.12	-0.1047
4.12	-0.105
4.13	-0.105
4.13	-0.1047
4.13	-0.1047
4.13	-0.1047
4.14	-0.105
4.14	-0.1047
4.14	-0.1047
4.14	-0.1047
4.15	-0.1047
4.15	-0.105
4.15	-0.1047
4.16	-0.1044
4.16	-0.1044
4.16	-0.1047
4.16	-0.1047
4.17	-0.1044
4.17	-0.1047
4.17	-0.1047
4.17	-0.1047
4.18	-0.1047
4.18	-0.1044
4.18	-0.1047
4.19	-0.1044
4.19	-0.1047
4.19	-0.1044
4.19	-0.1044
4.2	-0.1044
4.2	-0.1044
4.2	-0.1044
4.21	-0.1044
4.21	-0.1044
4.21	-0.1044
4.21	-0.1044
4.22	-0.1044
4.22	-0.1044
4.22	-0.1041
4.22	-0.1041
4.23	-0.1041
4.23	-0.1041
4.23	-0.1041
4.24	-0.1041
4.24	-0.1041
4.24	-0.1041
4.24	-0.1041
4.25	-0.1041
4.25	-0.1041
4.25	-0.1041
4.26	-0.1038
4.26	-0.1038
4.26	-0.1041
4.26	-0.1038
4.27	-0.1038
4.27	-0.1038
4.27	-0.1038
4.28	-0.1038
4.28	-0.1038
4.28	-0.1038
4.28	-0.1038
4.29	-0.1038
4.29	-0.1038
4.29	-0.1038
4.29	-0.1038
4.3	-0.1038
4.3	-0.1041
4.3	-0.1038
4.31	-0.1038
4.31	-0.1038
4.31	-0.1038
4.31	-0.1038
4.32	-0.1035
4.32	-0.1035
4.32	-0.1038
4.33	-0.1035
4.33	-0.1038
4.33	-0.1038
4.33	-0.1038
4.34	-0.1041
4.34	-0.1041
4.34	-0.1041
4.34	-0.1044
4.35	-0.1044
4.35	-0.1044
4.35	-0.1047
4.36	-0.1047
4.36	-0.1047
4.36	-0.1047
4.36	-0.1047
4.37	-0.1047
4.37	-0.1047
4.37	-0.105
4.38	-0.1047
4.38	-0.105
4.38	-0.105
4.38	-0.105
4.39	-0.105
4.39	-0.1047
4.39	-0.1047
4.39	-0.1047
4.4	-0.1047
4.4	-0.1047
4.4	-0.1044
4.41	-0.1047
4.41	-0.1044
4.41	-0.1044
4.41	-0.1044
4.42	-0.1044
4.42	-0.1044
4.42	-0.1041
4.42	-0.1044
4.43	-0.1041
4.43	-0.1041
4.43	-0.1041
4.44	-0.1041
4.44	-0.1038
4.44	-0.1041
4.44	-0.1041
4.45	-0.1038
4.45	-0.1038
4.45	-0.1041
4.46	-0.1041
4.46	-0.1041
4.46	-0.1041
4.46	-0.1038
4.47	-0.1038
4.47	-0.1038
4.47	-0.1038
4.47	-0.1038
4.48	-0.1041
4.48	-0.1041
4.48	-0.1038
4.49	-0.1038
4.49	-0.1041
4.49	-0.1041
4.49	-0.1041
4.5	-0.1041
4.5	-0.1038
4.5	-0.1041
4.51	-0.1041
4.51	-0.1041
4.51	-0.1041
4.51	-0.1041
4.52	-0.1041
4.52	-0.1041
4.52	-0.1041
4.53	-0.1041
4.53	-0.1041
4.53	-0.1041
4.53	-0.1041
4.54	-0.1044
4.54	-0.1044
4.54	-0.1044
4.54	-0.1044
4.55	-0.1044
4.55	-0.1044
4.55	-0.1044
4.56	-0.1044
4.56	-0.1044
4.56	-0.1044
4.56	-0.1044
4.57	-0.1044
4.57	-0.1044
4.57	-0.1044
4.58	-0.1044
4.58	-0.1044
4.58	-0.1044
4.58	-0.1044
4.59	-0.1044
4.59	-0.1044
4.59	-0.1044
4.59	-0.1044
4.6	-0.1044
4.6	-0.1044
4.6	-0.1044
4.61	-0.1044
4.61	-0.1044
4.61	-0.1044
4.61	-0.1044
4.62	-0.1044
4.62	-0.1044
4.62	-0.1044
4.63	-0.1044
4.63	-0.1044
4.63	-0.1047
4.63	-0.1047
4.64	-0.1044
4.64	-0.1047
4.64	-0.1047
4.64	-0.1047
4.65	-0.1047
4.65	-0.1047
4.65	-0.1047
4.66	-0.1047
4.66	-0.1047
4.66	-0.1047
4.66	-0.1047
4.67	-0.105
4.67	-0.105
4.67	-0.105
4.67	-0.105
4.68	-0.1047
4.68	-0.105
4.68	-0.1047
4.69	-0.1047
4.69	-0.1047
4.69	-0.1047
4.69	-0.1047
4.7	-0.1047
4.7	-0.1047
4.7	-0.1047
4.71	-0.1047
4.71	-0.1047
4.71	-0.1047
4.71	-0.1047
4.72	-0.1047
4.72	-0.105
4.72	-0.1047
4.72	-0.105
4.73	-0.1047
4.73	-0.1047
4.73	-0.1047
4.74	-0.105
4.74	-0.105
4.74	-0.105
4.74	-0.105
4.75	-0.105
4.75	-0.105
4.75	-0.105
4.76	-0.105
4.76	-0.105
4.76	-0.105
4.76	-0.105
4.77	-0.105
4.77	-0.105
4.77	-0.105
4.78	-0.105
4.78	-0.105
4.78	-0.105
4.78	-0.105
4.79	-0.105
4.79	-0.105
4.79	-0.105
4.79	-0.105
4.8	-0.105
4.8	-0.105
4.8	-0.105
4.81	-0.105
4.81	-0.105
4.81	-0.105
4.81	-0.105
4.82	-0.105
4.82	-0.105
4.82	-0.105
4.83	-0.105
4.83	-0.1047
4.83	-0.1047
4.83	-0.105
4.84	-0.1047
4.84	-0.105
4.84	-0.105
4.84	-0.105
4.85	-0.105
4.85	-0.105
4.85	-0.105
4.86	-0.105
4.86	-0.105
4.86	-0.1047
4.86	-0.105
4.87	-0.105
4.87	-0.105
4.87	-0.105
4.88	-0.105
4.88	-0.105
4.88	-0.105
4.88	-0.105
4.89	-0.105
4.89	-0.105
4.89	-0.105
4.89	-0.105
4.9	-0.105
4.9	-0.105
4.9	-0.105
4.91	-0.105
4.91	-0.1054
4.91	-0.1054
4.91	-0.1054
4.92	-0.1054
4.92	-0.1054
4.92	-0.1054
4.92	-0.1054
4.93	-0.1054
4.93	-0.1054
4.93	-0.1054
4.94	-0.1054
4.94	-0.1054
4.94	-0.1054
4.94	-0.1054
4.95	-0.1054
4.95	-0.1054
4.95	-0.1054
4.96	-0.1057
4.96	-0.1057
4.96	-0.1054
4.96	-0.1054
4.97	-0.1054
4.97	-0.1054
4.97	-0.1057
4.97	-0.1057
4.98	-0.1057
4.98	-0.1057
4.98	-0.1057
4.99	-0.1057
4.99	-0.1057
4.99	-0.1057
4.99	-0.1057
5	-0.1057
5	-0.106
5	-0.1057
5.01	-0.1057
5.01	-0.1057
5.01	-0.1057
5.01	-0.1057
5.02	-0.1057
5.02	-0.1057
5.02	-0.1057
5.03	-0.1057
5.03	-0.1057
5.03	-0.106
5.03	-0.106
5.04	-0.1057
5.04	-0.1057
5.04	-0.106
5.04	-0.1057
5.05	-0.106
5.05	-0.106
5.05	-0.106
5.06	-0.106
5.06	-0.106
5.06	-0.106
5.06	-0.1063
5.07	-0.106
5.07	-0.1063
5.07	-0.106
5.08	-0.106
5.08	-0.106
5.08	-0.106
5.08	-0.106
5.09	-0.106
5.09	-0.106
5.09	-0.106
5.09	-0.106
5.1	-0.1057
5.1	-0.1054
5.1	-0.1057
5.11	-0.1057
5.11	-0.1057
5.11	-0.1057
5.11	-0.106
5.12	-0.106
5.12	-0.106
5.12	-0.1057
5.13	-0.106
5.13	-0.1057
5.13	-0.106
5.13	-0.1057
5.14	-0.106
5.14	-0.1057
5.14	-0.106
5.14	-0.106
5.15	-0.106
5.15	-0.106
5.15	-0.106
5.16	-0.1057
5.16	-0.106
5.16	-0.106
5.16	-0.106
5.17	-0.106
5.17	-0.106
5.17	-0.1057
5.17	-0.1057
5.18	-0.1057
5.18	-0.106
5.18	-0.106
5.19	-0.106
5.19	-0.106
5.19	-0.106
5.19	-0.106
5.2	-0.106
5.2	-0.106
5.2	-0.1057
5.21	-0.1057
5.21	-0.106
5.21	-0.106
5.21	-0.1057
5.22	-0.106
5.22	-0.106
5.22	-0.106
5.22	-0.106
5.23	-0.106
5.23	-0.106
5.23	-0.106
5.24	-0.106
5.24	-0.106
5.24	-0.106
5.24	-0.106
5.25	-0.106
5.25	-0.106
5.25	-0.106
5.26	-0.106
5.26	-0.106
5.26	-0.106
5.26	-0.1057
5.27	-0.106
5.27	-0.1057
5.27	-0.1057
5.28	-0.106
5.28	-0.106
5.28	-0.106
5.28	-0.106
5.29	-0.106
5.29	-0.1063
5.29	-0.106
5.29	-0.106
5.3	-0.106
5.3	-0.106
5.3	-0.106
5.31	-0.106
5.31	-0.106
5.31	-0.106
5.31	-0.1063
5.32	-0.1063
5.32	-0.106
5.32	-0.106
5.33	-0.106
5.33	-0.1063
5.33	-0.106
5.33	-0.106
5.34	-0.106
5.34	-0.1063
5.34	-0.1063
5.34	-0.1063
5.35	-0.106
5.35	-0.1063
5.35	-0.1063
5.36	-0.1063
5.36	-0.1063
5.36	-0.1063
5.36	-0.1063
5.37	-0.106
5.37	-0.1063
5.37	-0.1063
5.38	-0.106
5.38	-0.1063
5.38	-0.106
5.38	-0.106
5.39	-0.1063
5.39	-0.106
5.39	-0.1063
5.39	-0.1063
5.4	-0.1063
5.4	-0.1063
5.4	-0.106
5.41	-0.1063
5.41	-0.106
5.41	-0.106
5.41	-0.106
5.42	-0.106
5.42	-0.1063
5.42	-0.1063
5.42	-0.106
5.43	-0.1063
5.43	-0.1063
5.43	-0.1063
5.44	-0.1066
5.44	-0.1066
5.44	-0.1066
5.44	-0.1063
5.45	-0.1066
5.45	-0.1066
5.45	-0.1063
5.46	-0.1063
5.46	-0.1066
5.46	-0.1063
5.46	-0.1063
5.47	-0.1063
5.47	-0.1063
5.47	-0.1063
5.47	-0.1066
5.48	-0.1066
5.48	-0.1066
5.48	-0.1066
5.49	-0.1066
5.49	-0.1066
5.49	-0.1069
5.49	-0.1066
5.5	-0.1066
5.5	-0.1066
5.5	-0.1066
5.51	-0.1066
5.51	-0.1066
5.51	-0.1066
5.51	-0.1069
5.52	-0.1069
5.52	-0.1069
5.52	-0.1069
5.53	-0.1069
5.53	-0.1066
5.53	-0.1069
5.53	-0.1066
5.54	-0.1069
5.54	-0.1069
5.54	-0.1069
5.54	-0.1069
[truncated: 62,820 more rows]

## Sheet: Figure 4d
CE
	Zn|CarraChi|Cu		Zn|GF|Cu
cycle number	CE (%)	cycle number	CE (%)
1	90.417	1	82.59
2	95.694	2	90.44
3	98.75	3	95
4	99.306	4	96.68
5	97.917	5	97.83
6	98.472	6	98.1
7	98.194	7	98.8
8	98.472	8	98.98
9	98.194	9	99.28
10	98.472	10	99.26
11	98.333	11	99.36
12	98.472	12	98.93
13	98.472	13	98.85
14	98.472	14	99.02
15	98.75	15	98.4
16	98.333	16	98.62
17	99.167	17	98.82
18	98.75	18	98.86
19	98.75	19	98.75
20	98.75	20	98.9
21	98.889	21	98.75
22	99.028	22	98.61
23	98.75	23	98.84
24	99.306	24	98.91
25	98.889	25	99.2
26	99.028	26	98.96
27	99.028	27	98.77
28	99.028	28	99.19
29	99.028	29	98.85
30	99.028	30	99.13
31	99.167	31	98.85
32	99.167	32	99.09
33	99.167	33	98.88
34	99.167	34	98.83
35	99.167	35	99.26
36	99.167	36	99.21
37	99.306	37	98.83
38	99.167	38	99.02
39	99.306	39	99.25
40	99.028	40	99.08
41	99.167	41	99.02
42	99.167	42	99.19
43	99.028	43	98.94
44	99.306	44	99.41
45	99.306	45	99.09
46	99.167	46	99.19
47	99.167	47	98.98
48	99.444	48	99.28
49	99.167	49	99.38
50	99.167	50	99.04
51	99.306	51	99.51
52	99.167	52	99.07
53	99.306	53	99.35
54	99.167	54	99.18
55	99.306	55	99.26
56	99.167	56	99.37
57	99.444	57	99.21
58	99.167	58	99.47
59	99.306	59	99.28
60	99.306	60	99.32
61	99.306	61	99.42
62	99.167	62	99.03
63	99.167	63	99.25
64	99.306	64	99.54
65	99.444	65	99.38
66	99.306	66	99.1
67	99.444	67	99.29
68	99.306	68	99.14
69	99.167	69	99.12
70	99.306	70	99.4
71	99.444	71	99.3
72	99.306	72	99.15
73	99.306	73	99.53
74	99.306	74	99.56
75	99.167	75	99.44
76	99.583	76	104.51
77	99.306	77	99.17
78	99.306	78	99.41
79	99.444	79	99.44
80	99.306	80	99.43
81	99.444	81	99.17
82	99.306	82	99.25
83	99.306	83	99.33
84	99.306	84	99.53
85	99.444	85	99.2
86	99.306	86	84.06
87	99.306
88	99.306
89	99.444
90	99.306
91	99.444
92	99.306
93	99.444
94	99.444
95	99.306
96	99.444
97	99.444
98	99.444
99	99.306
100	99.306
101	99.583
102	99.306
103	99.444
104	99.306
105	99.444
106	99.444
107	99.444
108	99.306
109	99.444
110	99.583
111	99.306
112	99.444
113	99.306
114	99.306
115	99.444
116	99.167
117	99.444
118	99.444
119	99.306
120	99.444
121	99.444
122	99.444
123	99.306
124	99.444
125	99.444
126	99.444
127	99.444
128	99.444
129	99.444
130	99.444
131	99.444
132	99.444
133	99.444
134	99.306
135	99.306
136	99.444
137	99.444
138	99.583
139	99.306
140	99.444
141	99.444
142	99.444
143	99.444
144	99.444
145	99.583
146	99.306
147	99.444
148	99.444
149	99.583
150	99.306
151	99.583
152	99.306
153	99.444
154	99.583
155	99.306
156	99.583
157	99.306
158	99.583
159	99.306
160	99.583
161	99.444
162	99.444
163	99.444
164	99.306
165	99.306
166	99.583
167	99.306
168	99.583
169	99.167
170	99.444
171	99.444
172	99.444
173	99.583
174	99.306
175	99.444
176	99.444
177	99.444
178	99.444
179	99.306
180	99.583
181	99.306
182	99.444
183	99.444
184	99.306
185	99.444
186	99.444
187	99.444
188	99.306
189	99.583
190	99.444
191	99.028
192	99.167
193	99.167
194	99.306
195	99.306
196	99.444
197	99.306
198	99.583
199	99.444
200	99.444
201	99.583
202	99.306
203	99.583
204	99.444
205	99.444
206	99.444
207	99.583
208	99.444
209	99.444
210	99.444
211	99.444
212	99.583
213	99.444
214	99.444
215	99.444
216	99.444
217	99.583
218	99.583
219	99.444
220	99.583
221	99.583
222	99.583
223	99.583
224	99.444
225	99.583
226	99.583
227	99.444
228	99.444
229	99.583
230	99.444
231	99.583
232	99.583
233	99.583
234	99.444
235	99.444
236	99.583
237	99.444
238	99.722
239	99.444
240	99.583
241	99.583
242	99.583
243	99.583
244	99.444
245	99.583
246	99.583
247	99.444
248	99.444
249	99.583
250	99.583
251	99.444
252	99.583
253	99.583
254	99.583
255	99.583
256	99.583
257	99.583
258	99.583
259	99.583
260	99.444
261	99.583
262	99.583
263	99.444
264	99.444
265	99.583
266	99.583
267	99.306
268	99.583
269	99.583
270	99.583
271	99.583
272	99.444
273	99.583
274	99.444
275	99.583
276	99.444
277	99.583
278	99.583
279	99.444
280	99.583
281	99.583
282	99.583
283	99.583
284	99.306
285	99.861
286	99.444
287	99.583
288	99.583
289	99.583
290	99.722
291	99.444
292	99.583
293	99.722
294	99.722
295	99.722
296	99.583
297	99.583
298	99.444
299	99.722
300	99.444
301	99.444
302	99.861
303	99.722
304	99.722
305	99.583
306	99.583
307	99.722
308	99.722
309	99.583
310	99.583
311	99.444
312	99.722
313	99.444
314	99.583
315	99.444
316	99.722
317	99.444
318	99.722
319	99.583
320	99.445
321	99.583
322	99.445
323	99.583
324	99.444
325	99.722
326	99.444
327	99.583
328	99.583
329	99.444
330	99.583
331	99.583
332	99.444
333	99.583
334	99.583
335	99.583
336	99.444
337	99.444
338	99.444
339	99.722
340	99.583
341	99.861
342	99.583
343	99.444
344	99.583
345	99.583
346	99.722
347	99.444
348	99.722
349	99.583
350	99.861
351	99.722
352	99.444
353	99.583
354	99.722
355	99.722
356	99.583
357	99.444
358	99.444
359	100
360	99.583
361	99.444
362	99.583
363	99.444
364	99.583
365	99.583
366	99.722
367	99.583
368	99.583
369	99.861
370	99.444
371	99.444
372	99.583
373	99.306
374	99.445
375	99.722
376	99.722
377	99.722
378	99.722
379	99.583
380	99.444
381	99.583
382	99.722
383	99.583
384	99.583
385	99.583
386	99.444
387	99.444
388	99.722
389	99.583
390	99.722
391	99.444
392	99.722
393	99.861
394	99.583
395	99.722
396	99.444
397	100
398	99.722
399	99.583
400	99.583
401	99.722
402	100.001
403	99.723
404	100
405	99.306
406	99.584
407	99.444
408	99.722
409	99.722
410	99.722
411	99.722
412	99.583
413	99.583
414	99.583
415	99.306
416	99.445
417	99.583
418	99.722
419	100
420	99.306
421	99.722
422	99.861
423	99.861
424	99.861
425	99.583
426	99.444
427	99.861
428	99.445
429	99.305
430	99.862
431	99.584
432	99.861
433	99.722
434	100
435	99.445
436	99.723
437	99.584
438	99.168
439	98.89
440	99.722
441	99.167
442	99.306
443	99.306
444	99.584
445	99.723
446	99.167
447	99.306
448	99.584
449	99.167
450	99.305
451	99.863
452	99.446
453	99.723
454	99.862
455	99.723
456	99.723
457	99.587
458	99.306
459	98.889
460	99.305
461	99.45
462	99.448
463	99.307
464	99.308
465	99.307
466	99.583
467	99.722
468	99.445
469	99.861
470	99.446
471	100
472	99.445
473	99.861
474	99.723
475	99.446
476	99.724
477	99.585
478	99.861
479	99.862
480	99.726
481	99.73
482	100.003
483	99.584
484	99.862
485	99.584
486	99.865
487	99.448
488	100.001
489	100.003
490	99.587
491	99.865
492	99.724
493	99.862
494	99.724
495	99.587
496	99.725
497	99.723
498	99.861
499	99.584
500	99.722
501	99.309
502	99.587
503	99.861
504	99.583
505	99.583
506	99.584
507	99.445
508	99.028
509	99.444
510	99.306
511	99.722
512	99.861
513	99.167
514	99.722
515	99.445
516	99.583
517	99.583
518	99.722
519	99.861
520	99.862
521	99.445
522	99.584
523	99.861
524	99.585
525	99.862
526	99.448
527	99.725
528	99.584
529	99.723
530	100
531	100.002
532	99.445
533	99.583
534	99.445
535	99.444
536	99.862
537	99.722
538	99.167
539	99.862
540	99.722
541	99.445
542	99.723
543	99.445
544	99.585
545	99.584
546	99.306
547	99.445
548	99.445
549	99.445
550	99.306
551	99.861
552	99.861
553	99.028
554	99.723
555	99.723
556	99.862
557	99.585
558	99.724
559	99.723
560	99.309
561	99.03
562	100.14
563	99.029
564	99.722
565	100.002
566	100.279
567	99.862
568	99.722
569	99.861
570	99.583
571	99.445
572	99.723
573	99.723
574	99.445
575	99.723
576	99.722
577	99.584
578	99.722
579	100
580	100.279
581	99.585
582	99.584
583	99.862
584	99.028
585	99.724
586	99.168
587	99.585
588	99.445
589	99.584
590	99.445
591	99.584
592	100
593	99.861
594	99.445
595	99.723
596	99.862
597	100
598	100
599	99.861
600	99.584

## Sheet: Figure 4e
Voltage profile
	1st		100th		200th		400th		600th
capacity (mAh cm-2)	voltage (V)	capacity (mAh cm-2)	voltage (V)	capacity (mAh cm-2)	voltage (V)	capacity (mAh cm-2)	voltage (V)	capacity (mAh cm-2)	voltage (V)
0	-0.1041	0	0.0406	0	0.0409	0	0.0427	0	0.0424
0.01389	-0.0936	0.01389	0.0496	0.01389	0.0508	0.01389	0.0523	0.01389	0.0533
0.02777	-0.0905	0.02777	0.0533	0.02777	0.0545	0.02777	0.0558	0.02777	0.0579
0.04166	-0.0883	0.04166	0.0545	0.04166	0.0561	0.04166	0.0573	0.04166	0.0604
0.05554	-0.0868	0.05554	0.0545	0.05554	0.0561	0.05554	0.0576	0.05554	0.0616
0.06943	-0.0852	0.06955	0.0542	0.06955	0.0558	0.06955	0.0576	0.06955	0.0623
0.08331	-0.084	0.08344	0.0536	0.08344	0.0551	0.08344	0.0576	0.08344	0.0626
0.09732	-0.0824	0.09732	0.0533	0.09732	0.0551	0.09732	0.0576	0.09732	0.0626
0.11121	-0.0815	0.11121	0.053	0.11121	0.0548	0.11121	0.0573	0.11121	0.0626
0.1251	-0.0806	0.1251	0.0527	0.1251	0.0545	0.1251	0.0573	0.1251	0.0626
0.13898	-0.0796	0.13898	0.0527	0.13898	0.0545	0.13898	0.0573	0.13898	0.0626
0.15287	-0.0787	0.15287	0.053	0.15287	0.0545	0.15287	0.0573	0.15287	0.0626
0.16675	-0.0781	0.16675	0.053	0.16675	0.0548	0.16675	0.0573	0.16675	0.0626
0.18064	-0.0778	0.18064	0.0533	0.18064	0.0548	0.18064	0.0573	0.18064	0.0623
0.19452	-0.0771	0.19452	0.0533	0.19452	0.0551	0.19465	0.0576	0.19465	0.0626
0.20841	-0.0765	0.20841	0.0536	0.20854	0.0554	0.20854	0.0576	0.20854	0.0626
0.22229	-0.0762	0.22242	0.0539	0.22242	0.0558	0.22242	0.0579	0.22242	0.0629
0.23618	-0.0756	0.23631	0.0545	0.23631	0.0561	0.23631	0.0582	0.23631	0.0629
0.25006	-0.075	0.25019	0.0548	0.25019	0.0564	0.25019	0.0585	0.25019	0.0632
0.26408	-0.0747	0.26408	0.0551	0.26408	0.057	0.26408	0.0585	0.26408	0.0632
0.27796	-0.0744	0.27796	0.0558	0.27796	0.0573	0.27796	0.0589	0.27796	0.0635
0.29185	-0.0737	0.29185	0.0561	0.29185	0.0576	0.29185	0.0595	0.29185	0.0638
0.30573	-0.0734	0.30573	0.0567	0.30573	0.0582	0.30573	0.0598	0.30573	0.0641
0.31962	-0.0731	0.31962	0.057	0.31962	0.0589	0.31975	0.0604	0.31975	0.0644
0.3335	-0.0728	0.3335	0.0576	0.33363	0.0595	0.33363	0.0607	0.33363	0.0644
0.34739	-0.0725	0.34739	0.0582	0.34752	0.0601	0.34752	0.0613	0.34752	0.0651
0.36127	-0.0722	0.3614	0.0589	0.3614	0.0607	0.3614	0.0616	0.3614	0.0654
0.37516	-0.0722	0.37529	0.0598	0.37529	0.0613	0.37529	0.062	0.37529	0.0657
0.38904	-0.0719	0.38917	0.0604	0.38917	0.062	0.38917	0.0626	0.38917	0.066
0.40293	-0.0716	0.40306	0.061	0.40306	0.0626	0.40306	0.0632	0.40306	0.0663
0.41682	-0.0713	0.41694	0.0616	0.41694	0.0632	0.41694	0.0635	0.41694	0.0666
0.43083	-0.0709	0.43083	0.0626	0.43083	0.0638	0.43083	0.0641	0.43083	0.0672
0.44471	-0.0706	0.44471	0.0632	0.44471	0.0644	0.44484	0.0644	0.44484	0.0678
0.4586	-0.0706	0.4586	0.0638	0.4586	0.0651	0.45873	0.0651	0.45873	0.0682
0.47248	-0.0703	0.47248	0.0647	0.47261	0.066	0.47261	0.0654	0.47261	0.0685
0.48637	-0.07	0.48637	0.0657	0.4865	0.0666	0.4865	0.066	0.4865	0.0691
0.50025	-0.07	0.50038	0.0666	0.50038	0.0678	0.50038	0.0666	0.50038	0.0694
0.51414	-0.0697	0.51427	0.0678	0.51427	0.0688	0.51427	0.0675	0.51427	0.0697
0.52803	-0.0694	0.52815	0.0688	0.52815	0.0697	0.52815	0.0678	0.52815	0.0703
0.54191	-0.0694	0.54204	0.0697	0.54204	0.0706	0.54204	0.0688	0.54204	0.0709
0.5558	-0.0691	0.55592	0.0709	0.55592	0.0716	0.55592	0.0694	0.55592	0.0716
0.56968	-0.0691	0.56981	0.0719	0.56981	0.0725	0.56994	0.07	0.56994	0.0719
0.58369	-0.0688	0.58369	0.0731	0.58369	0.0734	0.58382	0.0706	0.58382	0.0725
0.59758	-0.0685	0.59758	0.0744	0.59758	0.0747	0.59771	0.0716	0.59771	0.0731
0.61146	-0.0685	0.61146	0.0759	0.61159	0.0762	0.61159	0.0722	0.61159	0.0737
0.62535	-0.0682	0.62535	0.0771	0.62548	0.0775	0.62548	0.0731	0.62548	0.0744
0.63924	-0.0682	0.63936	0.0787	0.63936	0.0784	0.63936	0.074	0.63936	0.0753
0.65312	-0.0678	0.65325	0.0802	0.65325	0.0799	0.65325	0.0753	0.65325	0.0762
0.66701	-0.0678	0.66713	0.0821	0.66713	0.0812	0.66713	0.0759	0.66713	0.0768
0.68089	-0.0672	0.68102	0.0843	0.68102	0.083	0.68102	0.0768	0.68102	0.0778
0.69478	-0.0672	0.6949	0.0864	0.6949	0.0843	0.69503	0.0778	0.69503	0.0784
0.70866	-0.0669	0.70879	0.0889	0.70879	0.0861	0.70892	0.079	0.70892	0.0796
0.72255	-0.0669	0.72268	0.0917	0.72268	0.0877	0.7228	0.0802	0.7228	0.0806
0.73643	-0.0669	0.73656	0.0945	0.73656	0.0899	0.73669	0.0815	0.73669	0.0818
0.75032	-0.0666	0.75045	0.0973	0.75057	0.0926	0.75057	0.0833	0.75057	0.083
0.76433	-0.0666	0.76433	0.1007	0.76446	0.0957	0.76446	0.0849	0.76446	0.0846
0.77822	-0.0663	0.77822	0.1035	0.77834	0.0995	0.77834	0.0871	0.77834	0.0864
0.7921	-0.0663	0.79223	0.1072	0.79223	0.1035	0.79223	0.0895	0.79223	0.0886
0.80599	-0.066	0.80611	0.1103	0.80611	0.1088	0.80611	0.093	0.80611	0.0917
0.81987	-0.066	0.82	0.1134	0.82	0.1134	0.82013	0.0973	0.82013	0.0951
0.83376	-0.066	0.83389	0.1171	0.83389	0.1184	0.83401	0.1032	0.83401	0.1007
0.84764	-0.0657	0.84777	0.1209	0.84777	0.123	0.8479	0.1112	0.8479	0.1078
0.86153	-0.0657	0.86166	0.1252	0.86166	0.1277	0.86178	0.1193	0.86178	0.1168
0.87541	-0.0657	0.87554	0.1298	0.87554	0.1329	0.87567	0.1267	0.87567	0.1249
0.8893	-0.0654	0.88943	0.136	0.88955	0.1388	0.88955	0.1342	0.88955	0.1323
0.90318	-0.0654	0.90331	0.1435	0.90344	0.1453	0.90344	0.1435	0.90344	0.1407
0.91707	-0.0654	0.9172	0.1519	0.91732	0.1543	0.91732	0.1581	0.91732	0.1556
0.93108	-0.0654	0.93108	0.1633	0.93121	0.1664	0.93121	0.1847	0.93121	0.1866
0.94497	-0.0651	0.9451	0.1791	0.9451	0.1872	0.94522	0.2387	0.94522	0.243
0.95885	-0.0651	0.95898	0.2095	0.95898	0.2349	0.95911	0.3168	0.95911	0.3196
0.97274	-0.0651	0.97287	0.314	0.97287	0.3311	0.97299	0.4665	0.97299	0.5546
0.98662	-0.0651	0.98675	0.9802	0.98675	0.9709	0.98688	0.9821	0.98688	0.983
1.00051	-0.0651	0.99223	1.0004	0.99516	1.0019	0.99516	1.001	0.99656	1.0013
--		--		--		--		--
0	0.0272	0	0.0009	0	-0.0074	0	-0.0086	0	-0.0089
0.01389	0.0344	0.01389	-0.0468	0.01389	-0.048	0.01389	-0.0465	0.01389	-0.0449
0.02777	0.0387	0.02777	-0.0533	0.02777	-0.0542	0.02777	-0.0505	0.02777	-0.0489
0.04166	0.0418	0.04166	-0.0638	0.04166	-0.0651	0.04166	-0.0545	0.04166	-0.0523
0.05554	0.0443	0.05554	-0.0762	0.05554	-0.0775	0.05554	-0.0604	0.05554	-0.0561
0.06955	0.0461	0.06943	-0.0778	0.06943	-0.0806	0.06943	-0.07	0.06943	-0.0616
0.08344	0.0474	0.08331	-0.0762	0.08331	-0.0806	0.08331	-0.0771	0.08331	-0.0691
0.09732	0.0486	0.09732	-0.0744	0.09732	-0.0796	0.09732	-0.0802	0.09732	-0.074
0.11121	0.0496	0.11121	-0.0728	0.11121	-0.0784	0.11121	-0.0812	0.11121	-0.0775
0.1251	0.0505	0.1251	-0.0716	0.1251	-0.0771	0.1251	-0.0815	0.1251	-0.0793
0.13898	0.0511	0.13898	-0.07	0.13898	-0.0762	0.13898	-0.0812	0.13898	-0.0802
0.15287	0.0523	0.15287	-0.0691	0.15287	-0.075	0.15287	-0.0806	0.15287	-0.0806
0.16675	0.0527	0.16675	-0.0682	0.16675	-0.0744	0.16675	-0.0796	0.16675	-0.0806
0.18064	0.0533	0.18064	-0.0669	0.18064	-0.0737	0.18064	-0.0793	0.18064	-0.0799
0.19465	0.0539	0.19452	-0.0663	0.19452	-0.0734	0.19452	-0.0787	0.19452	-0.0799
0.20854	0.0545	0.20841	-0.0654	0.20841	-0.0728	0.20841	-0.0781	0.20841	-0.0793
0.22242	0.0551	0.22229	-0.0651	0.22229	-0.0725	0.22229	-0.0778	0.22229	-0.079
0.23631	0.0554	0.23618	-0.0644	0.23618	-0.0722	0.23618	-0.0775	0.23618	-0.0787
0.25019	0.0561	0.25006	-0.0641	0.25006	-0.0719	0.25006	-0.0771	0.25006	-0.0784
0.26408	0.0564	0.26408	-0.0638	0.26408	-0.0719	0.26408	-0.0771	0.26408	-0.0781
0.27796	0.057	0.27796	-0.0635	0.27796	-0.0716	0.27796	-0.0768	0.27796	-0.0781
0.29185	0.0573	0.29185	-0.0635	0.29185	-0.0716	0.29185	-0.0765	0.29185	-0.0778
0.30573	0.0579	0.30573	-0.0635	0.30573	-0.0713	0.30573	-0.0765	0.30573	-0.0778
0.31975	0.0585	0.31962	-0.0635	0.31962	-0.0713	0.31962	-0.0765	0.31962	-0.0778
0.33363	0.0589	0.3335	-0.0635	0.3335	-0.0713	0.3335	-0.0765	0.3335	-0.0778
0.34752	0.0598	0.34739	-0.0635	0.34739	-0.0709	0.34739	-0.0765	0.34739	-0.0778
0.3614	0.0604	0.36127	-0.0635	0.36127	-0.0713	0.36127	-0.0765	0.36127	-0.0778
0.37529	0.061	0.37516	-0.0638	0.37516	-0.0713	0.37516	-0.0768	0.37516	-0.0778
0.38917	0.0616	0.38904	-0.0638	0.38904	-0.0713	0.38904	-0.0768	0.38904	-0.0781
0.40306	0.0623	0.40293	-0.0641	0.40293	-0.0713	0.40293	-0.0768	0.40293	-0.0781
0.41694	0.0629	0.41682	-0.0644	0.41682	-0.0713	0.41682	-0.0768	0.41682	-0.0784
0.43083	0.0635	0.43083	-0.0644	0.43083	-0.0716	0.43083	-0.0771	0.43083	-0.0781
0.44484	0.0644	0.44471	-0.0647	0.44471	-0.0716	0.44471	-0.0775	0.44471	-0.0784
0.45873	0.0651	0.4586	-0.0651	0.4586	-0.0716	0.4586	-0.0775	0.4586	-0.0787
0.47261	0.066	0.47248	-0.0651	0.47248	-0.0719	0.47248	-0.0775	0.47248	-0.079
0.4865	0.0666	0.48637	-0.0654	0.48637	-0.0719	0.48637	-0.0778	0.48637	-0.079
0.50038	0.0678	0.50025	-0.066	0.50025	-0.0722	0.50025	-0.0781	0.50025	-0.079
0.51427	0.0688	0.51414	-0.0663	0.51414	-0.0725	0.51414	-0.0784	0.51414	-0.0793
0.52815	0.0697	0.52803	-0.0666	0.52803	-0.0725	0.52803	-0.0787	0.52803	-0.0796
0.54204	0.0706	0.54191	-0.0669	0.54191	-0.0728	0.54191	-0.0787	0.54191	-0.0799
0.55592	0.0719	0.5558	-0.0672	0.5558	-0.0731	0.5558	-0.079	0.5558	-0.0802
0.56994	0.0728	0.56968	-0.0678	0.56968	-0.0731	0.56968	-0.0796	0.56968	-0.0802
0.58382	0.074	0.58369	-0.0682	0.58369	-0.0734	0.58369	-0.0796	0.58369	-0.0809
0.59771	0.0756	0.59758	-0.0685	0.59758	-0.0737	0.59758	-0.0799	0.59758	-0.0809
0.61159	0.0765	0.61146	-0.0688	0.61146	-0.074	0.61146	-0.0802	0.61146	-0.0812
0.62548	0.0781	0.62535	-0.0694	0.62535	-0.0744	0.62535	-0.0806	0.62535	-0.0815
0.63936	0.0793	0.63924	-0.0697	0.63924	-0.0747	0.63924	-0.0809	0.63924	-0.0815
0.65325	0.0806	0.65312	-0.07	0.65312	-0.075	0.65312	-0.0812	0.65312	-0.0821
0.66713	0.0818	0.66701	-0.0706	0.66701	-0.0756	0.66701	-0.0815	0.66701	-0.0824
0.68102	0.0837	0.68089	-0.0709	0.68089	-0.0759	0.68089	-0.0818	0.68089	-0.0827
0.69503	0.0855	0.69478	-0.0713	0.69478	-0.0762	0.69478	-0.0824	0.69478	-0.0837
0.70892	0.0871	0.70866	-0.0719	0.70866	-0.0768	0.70866	-0.0827	0.70866	-0.0837
0.7228	0.0892	0.72255	-0.0722	0.72255	-0.0771	0.72255	-0.0833	0.72255	-0.084
0.73669	0.092	0.73643	-0.0728	0.73643	-0.0775	0.73643	-0.0837	0.73643	-0.0846
0.75057	0.0948	0.75032	-0.0731	0.75032	-0.0781	0.75032	-0.084	0.75032	-0.0852
0.76446	0.0982	0.76433	-0.0737	0.76433	-0.0784	0.76433	-0.0843	0.76433	-0.0855
0.77834	0.1032	0.77822	-0.0744	0.77822	-0.0787	0.77822	-0.0849	0.77822	-0.0858
0.79223	0.11	0.7921	-0.0747	0.7921	-0.079	0.7921	-0.0852	0.7921	-0.0864
0.80611	0.1184	0.80599	-0.0756	0.80599	-0.0796	0.80599	-0.0858	0.80599	-0.0874
0.82013	0.1298	0.81987	-0.0762	0.81987	-0.0802	0.81987	-0.0861	0.81987	-0.0877
0.83401	0.1478	0.83376	-0.0768	0.83376	-0.0809	0.83376	-0.0868	0.83376	-0.0883
0.8479	0.1757	0.84764	-0.0775	0.84764	-0.0815	0.84764	-0.0871	0.84764	-0.0889
0.86178	0.2303	0.86153	-0.0781	0.86153	-0.0821	0.86153	-0.0877	0.86153	-0.0895
0.87567	0.4321	0.87541	-0.0787	0.87541	-0.0827	0.87541	-0.0883	0.87541	-0.0902
0.88955	0.8454	0.8893	-0.0793	0.8893	-0.0837	0.8893	-0.0886	0.8893	-0.0908
0.90064	1.0022	0.90318	-0.0799	0.90318	-0.0843	0.90318	-0.0895	0.90318	-0.092
		0.91707	-0.0806	0.91707	-0.0849	0.91707	-0.0899	0.91707	-0.0926
		0.93108	-0.0812	0.93108	-0.0855	0.93108	-0.0905	0.93108	-0.093
		0.94497	-0.0818	0.94497	-0.0861	0.94497	-0.0908	0.94497	-0.0939
		0.95885	-0.0824	0.95885	-0.0864	0.95885	-0.0914	0.95885	-0.0939
		0.97274	-0.0827	0.97274	-0.0868	0.97274	-0.0914	0.97274	-0.0939
		0.98662	-0.0833	0.98662	-0.0864	0.98662	-0.0908	0.98662	-0.0936
		1.00051	-0.0833	1.00051	-0.0861	1.00051	-0.0902	1.00051	-0.0933

## Sheet: Figure 4g
Zn|CarraChi|Zn
t(hour)	voltage
0	0
0	0
0	-0.9638
0.01	-0.7978
0.02	-0.7641
0.03	-0.7504
0.04	-0.7188
0.04	-0.7071
0.05	-0.6636
0.06	-0.6442
0.07	-0.6403
0.08	-0.6355
0.09	-0.6279
0.09	-0.6145
0.1	-0.6066
0.11	-0.5989
0.12	-0.5942
0.13	-0.65
0.14	-0.6428
0.14	-0.6213
0.15	-0.617
0.16	-0.6142
0.17	-0.612
0.18	-0.6102
0.19	-0.6087
0.19	-0.6068
0.2	-0.6052
0.21	-0.6031
0.22	-0.6018
0.23	-0.6005
0.24	-0.5997
0.24	-0.5987
0.25	-0.5979
0.26	-0.5966
0.27	-0.5958
0.28	-0.595
0.29	-0.5936
0.29	-0.5928
0.3	-0.5918
0.31	-0.591
0.32	-0.5903
0.33	-0.5897
0.34	-0.5887
0.34	-0.5882
0.35	-0.5881
0.36	-0.5879
0.37	-0.5876
0.38	-0.5873
0.39	-0.5868
0.39	-0.5866
0.4	-0.586
0.41	-0.5855
0.42	-0.5849
0.43	-0.584
0.44	-0.5839
0.44	-0.5832
0.45	-0.5829
0.46	-0.5826
0.47	-0.5823
0.48	-0.5821
0.49	-0.5819
0.49	-0.5815
0.5	-0.581
0.51	-0.5802
0.52	-0.5795
0.53	-0.5794
0.54	-0.5792
0.54	-0.579
0.55	-0.5786
0.56	-0.5781
0.57	-0.5779
0.58	-0.5776
0.59	-0.5769
0.59	-0.5769
0.6	-0.5768
0.61	-0.5766
0.62	-0.5763
0.63	-0.5761
0.64	-0.576
0.64	-0.5757
0.65	-0.5755
0.66	-0.5752
0.67	-0.5748
0.68	-0.5745
0.69	-0.5745
0.69	-0.5745
0.7	-0.5748
0.71	-0.5747
0.72	-0.5744
0.73	-0.5742
0.74	-0.5739
0.74	-0.5737
0.75	-0.5732
0.76	-0.5728
0.77	-0.5726
0.78	-0.5726
0.79	-0.5724
0.79	-0.5721
0.8	-0.5718
0.81	-0.5713
0.82	-0.571
0.83	-0.5711
0.84	-0.5708
0.84	-0.5705
0.85	-0.5703
0.86	-0.5702
0.87	-0.5702
0.88	-0.5697
0.89	-0.5697
0.89	-0.5694
0.9	-0.5694
0.91	-0.569
0.92	-0.569
0.93	-0.5689
0.94	-0.5684
0.94	-0.5684
0.95	-0.5681
0.96	-0.5678
0.97	-0.5678
0.98	-0.5669
0.99	-0.5665
0.99	-0.5665
1	-0.5657
1.01	-0.565
1.02	-0.5648
1.03	-0.564
1.04	-0.5634
1.04	-0.5629
1.05	-0.5628
1.06	-0.5623
1.07	-0.5621
1.08	-0.5618
1.09	-0.5615
1.09	-0.561
1.1	-0.5607
1.11	-0.5603
1.12	-0.5602
1.13	-0.56
1.14	-0.5598
1.14	-0.5597
1.15	-0.5597
1.16	-0.5597
1.17	-0.5597
1.18	-0.5595
1.19	-0.5595
1.19	-0.5592
1.2	-0.5586
1.21	-0.5584
1.22	-0.5582
1.23	-0.5577
1.24	-0.5571
1.24	-0.5571
1.25	-0.5569
1.26	-0.5569
1.27	-0.5569
1.28	-0.5569
1.29	-0.5571
1.29	-0.5569
1.3	-0.5568
1.31	-0.5565
1.32	-0.5565
1.33	-0.5563
1.34	-0.5565
1.34	-0.5558
1.35	-0.5557
1.36	-0.5555
1.37	-0.5553
1.38	-0.5552
1.39	-0.555
1.39	-0.555
1.4	-0.5547
1.41	-0.5548
1.42	-0.5547
1.43	-0.5544
1.44	-0.5544
1.44	-0.5544
1.45	-0.5544
1.46	-0.5545
1.47	-0.5545
1.48	-0.5544
1.49	-0.5544
1.49	-0.554
1.5	-0.5542
1.51	-0.554
1.52	-0.5539
1.53	-0.5537
1.54	-0.5536
1.54	-0.5534
1.55	-0.5536
1.56	-0.5536
1.57	-0.5537
1.58	-0.5537
1.59	-0.5537
1.59	-0.5532
1.6	-0.5531
1.61	-0.5527
1.62	-0.5526
1.63	-0.5524
1.64	-0.5521
1.64	-0.5518
1.65	-0.5519
1.66	-0.5518
1.67	-0.5519
1.68	-0.5519
1.69	-0.5519
1.69	-0.5518
1.7	-0.5516
1.71	-0.5515
1.72	-0.5515
1.73	-0.5511
1.74	-0.551
1.74	-0.5508
1.75	-0.551
1.76	-0.5508
1.77	-0.5507
1.78	-0.5508
1.79	-0.5508
1.79	-0.5505
1.8	-0.5503
1.81	-0.55
1.82	-0.5498
1.83	-0.5498
1.84	-0.55
1.84	-0.5502
1.85	-0.5502
1.86	-0.5502
1.87	-0.55
1.88	-0.5502
1.89	-0.5503
1.89	-0.5505
1.9	-0.5508
1.91	-0.551
1.92	-0.5511
1.93	-0.5511
1.94	-0.5507
1.94	-0.5505
1.95	-0.5505
1.96	-0.5503
1.97	-0.5505
1.98	-0.5505
1.99	-0.55
1.99	-0.5498
2	-0.55
2.01	-0.55
2.02	-0.5502
2.03	-0.5502
2.04	-0.55
2.04	-0.5497
2.05	-0.5497
2.06	-0.5497
2.07	-0.5497
2.08	-0.5497
2.09	-0.5497
2.09	-0.549
2.1	-0.5489
2.11	-0.5487
2.12	-0.5487
2.13	-0.5486
2.14	-0.5487
2.14	-0.5484
2.15	-0.5484
2.16	-0.5482
2.17	-0.5484
2.18	-0.5482
2.19	-0.5482
2.19	-0.5484
2.2	-0.5482
2.21	-0.5482
2.22	-0.5481
2.23	-0.5481
2.24	-0.5479
2.24	-0.5476
2.25	-0.5474
2.26	-0.5469
2.27	-0.5466
2.28	-0.5463
2.29	-0.5463
2.29	-0.546
2.3	-0.5458
2.31	-0.5456
2.32	-0.5456
2.33	-0.5455
2.34	-0.5453
2.34	-0.5455
2.35	-0.5453
2.36	-0.5453
2.37	-0.5452
2.38	-0.5452
2.39	-0.5279
2.39	-0.4995
2.4	-0.4934
2.41	-0.4908
2.42	-0.4879
2.43	-0.4858
2.44	-0.4852
2.44	-0.4845
2.45	-0.4839
2.46	-0.4832
2.47	-0.4827
2.48	-0.4822
2.49	-0.4819
2.49	-0.4816
2.5	-0.4816
2.51	-0.4813
2.52	-0.4813
2.53	-0.4813
2.54	-0.4811
2.54	-0.481
2.55	-0.4806
2.56	-0.4808
2.57	-0.4806
2.58	-0.4805
2.59	-0.4805
2.59	-0.4805
2.6	-0.4802
2.61	-0.48
2.62	-0.48
2.63	-0.4798
2.64	-0.4797
2.64	-0.4795
2.65	-0.4795
2.66	-0.4793
2.67	-0.4793
2.68	-0.4792
2.69	-0.479
2.69	-0.479
2.7	-0.479
2.71	-0.4787
2.72	-0.4787
2.73	-0.4785
2.74	-0.4785
2.74	-0.4784
2.75	-0.4784
2.76	-0.4782
2.77	-0.4782
2.78	-0.4782
2.79	-0.4782
2.79	-0.4782
2.8	-0.4782
2.81	-0.4782
2.82	-0.4782
2.83	-0.4782
2.84	-0.4782
2.84	-0.4782
2.85	-0.4781
2.86	-0.4781
2.87	-0.4781
2.88	-0.4781
2.89	-0.4781
2.89	-0.4781
2.9	-0.4781
2.91	-0.4781
2.92	-0.4779
2.93	-0.4779
2.94	-0.4779
2.94	-0.4781
2.95	-0.4781
2.96	-0.4782
2.97	-0.4782
2.98	-0.4782
2.99	-0.4781
2.99	-0.4781
3	-0.4781
3.01	-0.4782
3.02	-0.4784
3.03	-0.4785
3.04	-0.4787
3.04	-0.4785
3.05	-0.4785
3.06	-0.4785
3.07	-0.4785
3.08	-0.4784
3.09	-0.4785
3.09	-0.4787
3.1	-0.4787
3.11	-0.4789
3.12	-0.4787
3.13	-0.4787
3.14	-0.4789
3.14	-0.4787
3.15	-0.4787
3.16	-0.4785
3.17	-0.4787
3.18	-0.4789
3.19	-0.4787
3.19	-0.4787
3.2	-0.4787
3.21	-0.4789
3.22	-0.4789
3.23	-0.4789
3.24	-0.4789
3.24	-0.479
3.25	-0.479
3.26	-0.4793
3.27	-0.4792
3.28	-0.4793
3.29	-0.4792
3.29	-0.4792
3.3	-0.4792
3.31	-0.479
3.32	-0.479
3.33	-0.479
3.34	-0.479
3.34	-0.479
3.35	-0.479
3.36	-0.479
3.37	-0.4789
3.38	-0.4787
3.39	-0.4789
3.39	-0.4785
3.4	-0.4787
3.41	-0.4787
3.42	-0.4787
3.43	-0.4787
3.44	-0.4787
3.44	-0.4785
3.45	-0.4785
3.46	-0.4787
3.47	-0.4785
3.48	-0.4787
3.49	-0.4784
3.49	-0.4782
3.5	-0.4784
3.51	-0.4782
3.52	-0.4784
3.53	-0.4784
3.54	-0.4784
3.54	-0.4784
3.55	-0.4785
3.56	-0.4785
3.57	-0.4784
3.58	-0.4785
3.59	-0.4785
3.59	-0.4785
3.6	-0.4789
3.6	0.4752
3.61	0.4696
3.62	0.4667
3.63	0.4657
3.64	0.4651
3.64	0.4638
3.65	0.463
3.66	0.4611
3.67	0.4596
3.68	0.458
3.69	0.457
3.69	0.4561
3.7	0.4544
3.71	0.4533
3.72	0.4523
3.73	0.4515
3.74	0.4502
3.74	0.4496
3.75	0.4488
3.76	0.4481
3.77	0.4472
3.78	0.4465
3.79	0.4459
3.79	0.4451
3.8	0.4446
3.81	0.4438
3.82	0.4435
3.83	0.443
3.84	0.4427
3.84	0.4422
3.85	0.4419
3.86	0.4415
3.87	0.4412
3.88	0.4407
3.89	0.4404
3.89	0.4402
3.9	0.4399
3.91	0.4399
3.92	0.4394
3.93	0.4393
3.94	0.4391
3.94	0.4388
3.95	0.4385
3.96	0.4383
3.97	0.4378
3.98	0.4377
3.99	0.4373
3.99	0.4372
4	0.4369
4.01	0.4369
4.02	0.4367
4.03	0.4364
4.04	0.436
4.04	0.4357
4.05	0.4356
4.06	0.4354
4.07	0.4352
4.08	0.4351
4.09	0.4348
4.09	0.4343
4.1	0.4344
4.11	0.4343
4.12	0.4339
4.13	0.4339
4.14	0.4338
4.14	0.4338
4.15	0.4336
4.16	0.4335
4.17	0.4333
4.18	0.433
4.19	0.4328
4.19	0.4325
4.2	0.4323
4.21	0.4322
4.22	0.4319
4.23	0.4317
4.24	0.4315
4.24	0.4314
4.25	0.4312
4.26	0.4309
4.27	0.4306
4.28	0.4304
4.29	0.4302
4.29	0.4301
4.3	0.4298
4.31	0.4296
4.32	0.4294
4.33	0.4294
4.34	0.4293
4.34	0.4291
4.35	0.4289
4.36	0.4288
4.37	0.4288
4.38	0.4288
4.39	0.4286
4.39	0.4286
4.4	0.4285
4.41	0.4285
4.42	0.4285
4.43	0.4281
4.44	0.4281
4.44	0.4281
4.45	0.4278
4.46	0.4277
4.47	0.4277
4.48	0.4275
4.49	0.4273
4.49	0.4272
4.5	0.4272
4.51	0.4269
4.52	0.427
4.53	0.4269
4.54	0.4269
4.54	0.4267
4.55	0.4265
4.56	0.4265
4.57	0.4265
4.58	0.4265
4.59	0.4265
4.59	0.4265
4.6	0.4262
4.61	0.4262
4.62	0.4262
4.63	0.426
4.64	0.4259
4.64	0.4259
4.65	0.4257
4.66	0.4256
4.67	0.4254
4.68	0.4254
4.69	0.4254
4.69	0.4251
4.7	0.4251
4.71	0.4248
4.72	0.4246
4.73	0.4246
4.74	0.4244
4.74	0.4244
4.75	0.4243
4.76	0.4241
4.77	0.4241
4.78	0.4241
4.79	0.4241
4.79	0.4241
4.8	0.4239
4.81	0.4238
4.82	0.4239
4.83	0.4239
4.84	0.4238
4.84	0.4239
4.85	0.4238
4.86	0.4239
4.87	0.4238
4.88	0.4239
4.89	0.4238
4.89	0.4236
4.9	0.4236
4.91	0.4236
4.92	0.4238
4.93	0.4238
4.94	0.4238
4.94	0.4239
4.95	0.4238
4.96	0.4239
4.97	0.4238
4.98	0.4238
4.99	0.4239
4.99	0.4239
5	0.4239
5.01	0.4239
5.02	0.4239
5.03	0.4239
5.04	0.4239
5.04	0.4239
5.05	0.4239
5.06	0.4239
5.07	0.4239
5.08	0.4239
5.09	0.4239
5.09	0.4239
5.1	0.4239
5.11	0.4239
5.12	0.4238
5.13	0.4238
5.14	0.4236
5.14	0.4236
5.15	0.4236
5.16	0.4235
5.17	0.4235
5.18	0.4235
5.19	0.4235
5.19	0.4235
5.2	0.4236
5.21	0.4235
5.22	0.4235
5.23	0.4235
5.24	0.4236
5.24	0.4235
5.25	0.4233
5.26	0.4236
5.27	0.4233
5.28	0.4235
5.29	0.4233
5.29	0.4231
5.3	0.4231
5.31	0.4231
5.32	0.4231
5.33	0.423
5.34	0.423
5.34	0.4228
5.35	0.423
5.36	0.4228
5.37	0.4227
5.38	0.4227
5.39	0.4227
5.39	0.4227
5.4	0.4225
5.41	0.4227
5.42	0.4225
5.43	0.4223
5.44	0.4225
5.44	0.4223
5.45	0.4225
5.46	0.4225
5.47	0.4227
5.48	0.4227
5.49	0.4225
5.49	0.4225
5.5	0.4223
5.51	0.4225
5.52	0.4223
5.53	0.4225
5.54	0.4225
5.54	0.4223
5.55	0.4225
5.56	0.4225
5.57	0.4227
5.58	0.4225
5.59	0.4223
5.59	0.4225
5.6	0.4225
5.61	0.4225
5.62	0.4225
5.63	0.4227
5.64	0.4225
5.64	0.4225
5.65	0.4225
5.66	0.4225
5.67	0.4223
5.68	0.4223
5.69	0.4225
5.69	0.4225
5.7	0.4227
5.71	0.4227
5.72	0.4227
5.73	0.4227
5.74	0.4227
5.74	0.4227
5.75	0.4227
5.76	0.4228
5.77	0.4228
5.78	0.423
5.79	0.423
5.79	0.423
5.8	0.4231
5.81	0.423
5.82	0.4231
5.83	0.4233
5.84	0.4233
5.84	0.4233
5.85	0.4233
5.86	0.4233
5.87	0.4233
5.88	0.4233
5.89	0.4233
5.89	0.4233
5.9	0.4233
5.91	0.4233
5.92	0.4233
5.93	0.4233
5.94	0.4233
5.94	0.4233
5.95	0.4233
5.96	0.4235
5.97	0.4233
5.98	0.4235
5.99	0.4235
5.99	0.4235
6	0.4235
6.01	0.4235
6.02	0.4233
6.03	0.4233
6.04	0.4235
6.04	0.4233
6.05	0.4233
6.06	0.4233
6.07	0.4233
6.08	0.4231
6.09	0.4231
6.09	0.4231
6.1	0.423
6.11	0.423
6.12	0.423
6.13	0.423
6.14	0.423
6.14	0.423
6.15	0.4228
6.16	0.4228
6.17	0.4228
6.18	0.4228
6.19	0.423
6.19	0.4228
6.2	0.4228
6.21	0.4228
6.22	0.423
6.23	0.423
6.24	0.423
6.24	0.4228
6.25	0.423
6.26	0.4228
6.27	0.4228
6.28	0.4228
6.29	0.4228
6.29	0.4228
6.3	0.4228
6.31	0.4228
6.32	0.4228
6.33	0.4228
6.34	0.4227
6.34	0.4228
6.35	0.4228
6.36	0.4227
6.37	0.4227
6.38	0.4227
6.39	0.4227
6.39	0.4227
6.4	0.4227
6.41	0.4228
6.42	0.4228
6.43	0.4228
6.44	0.4228
6.44	0.4228
6.45	0.4228
6.46	0.4228
6.47	0.4228
6.48	0.4228
6.49	0.4228
6.49	0.4227
6.5	0.4228
6.51	0.4227
6.52	0.4227
6.53	0.4227
6.54	0.4227
6.54	0.4228
6.55	0.4227
6.56	0.4227
6.57	0.4227
6.58	0.4227
6.59	0.4228
6.59	0.4227
6.6	0.4227
6.61	0.4228
6.62	0.4227
6.63	0.4227
6.64	0.4227
6.64	0.4227
6.65	0.4227
6.66	0.4225
6.67	0.4227
6.68	0.4227
6.69	0.4227
6.69	0.4228
6.7	0.4227
6.71	0.4225
6.72	0.4227
6.73	0.4227
6.74	0.4227
6.74	0.4227
6.75	0.4227
6.76	0.4227
6.77	0.4227
6.78	0.4225
6.79	0.4227
6.79	0.4227
6.8	0.4225
6.81	0.4225
6.82	0.4225
6.83	0.4225
6.84	0.4225
6.84	0.4225
6.85	0.4225
6.86	0.4225
6.87	0.4225
6.88	0.4225
6.89	0.4225
6.89	0.4227
6.9	0.4227
6.91	0.4227
6.92	0.4227
6.93	0.4227
6.94	0.4227
6.94	0.4227
6.95	0.4228
6.96	0.4227
6.97	0.4227
6.98	0.4228
6.99	0.4227
6.99	0.4228
7	0.4227
7.01	0.4227
7.02	0.4228
7.03	0.4228
7.04	0.4228
7.04	0.4228
7.05	0.4227
7.06	0.4227
7.07	0.4228
7.08	0.4228
7.09	0.4228
7.09	0.423
7.1	0.423
7.11	0.423
7.12	0.4228
7.13	0.4228
7.14	0.423
7.14	0.423
7.15	0.423
7.16	0.423
7.17	0.423
7.18	0.4231
7.19	0.4231
7.19	0.4231
7.2	0.423
7.2	-0.4232
7.21	-0.4232
7.22	-0.4232
7.23	-0.4232
7.24	-0.4234
7.24	-0.4232
7.25	-0.4234
7.26	-0.4234
7.27	-0.4234
7.28	-0.4234
7.29	-0.4234
7.29	-0.4234
7.3	-0.4234
7.31	-0.4235
7.32	-0.4234
7.33	-0.4235
7.34	-0.4234
7.34	-0.4234
7.35	-0.4234
7.36	-0.4234
7.37	-0.4234
7.38	-0.4234
7.39	-0.4235
7.39	-0.4234
7.4	-0.4235
7.41	-0.4234
7.42	-0.4235
7.43	-0.4235
7.44	-0.4235
7.44	-0.4237
7.45	-0.4237
7.46	-0.4237
7.47	-0.4237
7.48	-0.4237
7.49	-0.4239
7.49	-0.4239
7.5	-0.424
7.51	-0.4239
7.52	-0.424
7.53	-0.424
7.54	-0.4242
7.54	-0.4242
7.55	-0.4243
7.56	-0.4243
7.57	-0.4243
7.58	-0.4245
7.59	-0.4245
7.59	-0.4245
7.6	-0.4247
7.61	-0.4245
7.62	-0.4245
7.63	-0.4247
7.64	-0.4247
7.64	-0.4248
7.65	-0.425
7.66	-0.4248
7.67	-0.4248
7.68	-0.4248
7.69	-0.4248
7.69	-0.425
7.7	-0.4251
7.71	-0.4253
7.72	-0.4253
7.73	-0.4255
7.74	-0.4255
7.74	-0.4255
7.75	-0.4255
7.76	-0.4256
7.77	-0.4255
7.78	-0.4256
7.79	-0.4256
7.79	-0.4258
7.8	-0.4258
7.81	-0.4258
7.82	-0.4259
7.83	-0.4259
7.84	-0.4259
7.84	-0.4259
7.85	-0.4261
7.86	-0.4261
7.87	-0.4261
7.88	-0.4263
7.89	-0.4264
7.89	-0.4264
7.9	-0.4264
7.91	-0.4264
7.92	-0.4266
7.93	-0.4266
7.94	-0.4268
7.94	-0.4269
7.95	-0.4269
7.96	-0.4271
7.97	-0.4271
7.98	-0.4272
7.99	-0.4272
7.99	-0.4274
8	-0.4274
8.01	-0.4276
8.02	-0.4276
8.03	-0.4276
8.04	-0.4277
8.04	-0.4279
8.05	-0.4279
8.06	-0.428
8.07	-0.4279
8.08	-0.4282
8.09	-0.4282
8.09	-0.4282
8.1	-0.4284
8.11	-0.4284
8.12	-0.4284
8.13	-0.4285
8.14	-0.4285
8.14	-0.4287
8.15	-0.4287
8.16	-0.429
8.17	-0.4289
8.18	-0.429
8.19	-0.4292
8.19	-0.429
8.2	-0.4292
8.21	-0.4292
8.22	-0.4292
8.23	-0.4295
8.24	-0.4293
8.24	-0.4295
8.25	-0.4297
8.26	-0.4298
8.27	-0.4298
8.28	-0.4301
8.29	-0.4301
8.29	-0.4305
8.3	-0.4305
8.31	-0.4305
8.32	-0.4306
8.33	-0.4308
8.34	-0.4308
8.34	-0.4311
8.35	-0.4311
8.36	-0.4313
8.37	-0.4313
8.38	-0.4314
8.39	-0.4316
8.39	-0.4316
8.4	-0.4318
8.41	-0.4318
8.42	-0.4318
8.43	-0.4319
8.44	-0.4321
8.44	-0.4322
8.45	-0.4324
8.46	-0.4324
8.47	-0.4327
8.48	-0.4327
8.49	-0.4329
8.49	-0.433
8.5	-0.4332
8.51	-0.4332
8.52	-0.4334
8.53	-0.4335
8.54	-0.4337
8.54	-0.4339
8.55	-0.4339
8.56	-0.434
8.57	-0.4342
8.58	-0.4343
8.59	-0.4345
8.59	-0.4347
8.6	-0.4347
8.61	-0.4348
8.62	-0.435
8.63	-0.4351
8.64	-0.4353
8.64	-0.4355
8.65	-0.4355
8.66	-0.4356
8.67	-0.4356
8.68	-0.4358
8.69	-0.4359
8.69	-0.4358
8.7	-0.4361
8.71	-0.4361
8.72	-0.4359
8.73	-0.4363
8.74	-0.4363
8.74	-0.4363
8.75	-0.4366
8.76	-0.4368
8.77	-0.4368
8.78	-0.4369
8.79	-0.4371
8.79	-0.4372
8.8	-0.4371
8.81	-0.4372
8.82	-0.4372
8.83	-0.4374
8.84	-0.4376
8.84	-0.4376
8.85	-0.4377
8.86	-0.4377
8.87	-0.4379
8.88	-0.4379
8.89	-0.438
8.89	-0.4382
8.9	-0.4384
8.91	-0.4384
8.92	-0.4387
8.93	-0.4385
8.94	-0.4387
8.94	-0.4389
8.95	-0.4387
8.96	-0.439
8.97	-0.4392
8.98	-0.4393
8.99	-0.4395
8.99	-0.4395
9	-0.4397
9.01	-0.4397
9.02	-0.4398
9.03	-0.44
9.04	-0.4401
9.04	-0.4401
9.05	-0.4403
9.06	-0.4403
9.07	-0.4405
9.08	-0.4405
9.09	-0.4408
9.09	-0.441
9.1	-0.4411
9.11	-0.4411
9.12	-0.4413
9.13	-0.4413
9.14	-0.4414
9.14	-0.4416
9.15	-0.4416
9.16	-0.4418
9.17	-0.4419
9.18	-0.4421
9.19	-0.4422
9.19	-0.4424
9.2	-0.4424
9.21	-0.4426
9.22	-0.4426
9.23	-0.4429
9.24	-0.443
9.24	-0.443
9.25	-0.4432
9.26	-0.4435
9.27	-0.4437
9.28	-0.444
9.29	-0.4442
9.29	-0.4443
9.3	-0.4443
9.31	-0.4445
9.32	-0.4447
9.33	-0.4448
9.34	-0.4448
9.34	-0.445
9.35	-0.445
9.36	-0.4451
9.37	-0.4453
9.38	-0.4455
9.39	-0.4456
9.39	-0.4458
9.4	-0.4458
9.41	-0.4461
9.42	-0.4463
9.43	-0.4463
9.44	-0.4464
9.44	-0.4466
9.45	-0.4468
9.46	-0.4468
9.47	-0.4469
9.48	-0.4471
9.49	-0.4472
9.49	-0.4472
9.5	-0.4474
9.51	-0.4474
9.52	-0.4476
9.53	-0.4477
9.54	-0.4479
9.54	-0.4479
9.55	-0.448
9.56	-0.4482
9.57	-0.4482
9.58	-0.4482
9.59	-0.4484
9.59	-0.4485
9.6	-0.4485
9.61	-0.4489
9.62	-0.449
9.63	-0.449
9.64	-0.449
9.64	-0.449
9.65	-0.4492
9.66	-0.4493
9.67	-0.4493
9.68	-0.4495
9.69	-0.4495
9.69	-0.4497
9.7	-0.4497
9.71	-0.4498
9.72	-0.4498
9.73	-0.4498
9.74	-0.4498
9.74	-0.45
9.75	-0.45
9.76	-0.4501
9.77	-0.4501
9.78	-0.4501
9.79	-0.4501
9.79	-0.4503
9.8	-0.4503
9.81	-0.4503
9.82	-0.4505
9.83	-0.4505
9.84	-0.4505
9.84	-0.4505
9.85	-0.4506
9.86	-0.4506
9.87	-0.4508
9.88	-0.4508
9.89	-0.451
9.89	-0.451
9.9	-0.451
9.91	-0.451
9.92	-0.4511
9.93	-0.4511
9.94	-0.4511
9.94	-0.4511
9.95	-0.4513
9.96	-0.4514
9.97	-0.4513
9.98	-0.4514
9.99	-0.4514
9.99	-0.4516
10	-0.4518
10.01	-0.4519
10.02	-0.4519
10.03	-0.4519
10.04	-0.4521
10.04	-0.4521
10.05	-0.4521
10.06	-0.4522
10.07	-0.4522
10.08	-0.4522
10.09	-0.4524
10.09	-0.4524
10.1	-0.4524
10.11	-0.4526
10.12	-0.4526
10.13	-0.4526
10.14	-0.4526
10.14	-0.4529
10.15	-0.4527
10.16	-0.4531
10.17	-0.4531
10.18	-0.4532
10.19	-0.4532
10.19	-0.4534
10.2	-0.4535
10.21	-0.4535
10.22	-0.4535
10.23	-0.4535
10.24	-0.4537
10.24	-0.4537
10.25	-0.4539
10.26	-0.4539
10.27	-0.454
10.28	-0.4539
10.29	-0.454
10.29	-0.4542
10.3	-0.4542
10.31	-0.4543
10.32	-0.4545
10.33	-0.4547
10.34	-0.4545
10.34	-0.4545
10.35	-0.4547
10.36	-0.4547
10.37	-0.455
10.38	-0.455
10.39	-0.455
10.39	-0.455
10.4	-0.455
10.41	-0.4551
10.42	-0.4551
10.43	-0.455
10.44	-0.4551
10.44	-0.4551
10.45	-0.455
10.46	-0.4551
10.47	-0.4551
10.48	-0.4553
10.49	-0.4553
10.49	-0.4553
10.5	-0.4553
10.51	-0.4555
10.52	-0.4555
10.53	-0.4555
10.54	-0.4555
10.54	-0.4555
10.55	-0.4556
10.56	-0.4558
10.57	-0.4556
10.58	-0.4556
10.59	-0.4556
10.59	-0.4558
10.6	-0.4558
10.61	-0.4558
10.62	-0.4558
10.63	-0.4558
10.64	-0.4558
10.64	-0.4558
10.65	-0.4558
10.66	-0.456
10.67	-0.4561
10.68	-0.456
10.69	-0.4561
10.69	-0.4561
10.7	-0.4561
10.71	-0.4561
10.72	-0.4561
10.73	-0.4561
10.74	-0.4561
10.74	-0.4561
10.75	-0.4561
10.76	-0.4563
10.77	-0.4561
10.78	-0.4561
10.79	-0.4563
10.79	-0.4561
10.8	-0.4561
10.8	0.453
10.81	0.4396
10.82	0.4365
10.83	0.4348
10.84	0.4335
10.84	0.433
10.85	0.4323
10.86	0.4317
10.87	0.4314
10.88	0.431
10.89	0.4306
10.89	0.4302
10.9	0.4299
10.91	0.4299
10.92	0.4296
10.93	0.4293
10.94	0.4291
10.94	0.4288
10.95	0.4288
10.96	0.4285
10.97	0.4283
10.98	0.4281
10.99	0.428
10.99	0.4277
11	0.4275
11.01	0.4275
11.02	0.4273
11.03	0.427
11.04	0.427
11.04	0.4269
11.05	0.4267
11.06	0.4267
11.07	0.4265
11.08	0.4264
11.09	0.4262
11.09	0.426
11.1	0.426
11.11	0.4259
11.12	0.4259
11.13	0.4259
11.14	0.4257
11.14	0.4257
11.15	0.4256
11.16	0.4256
11.17	0.4254
11.18	0.4254
11.19	0.4254
11.19	0.4252
11.2	0.4252
11.21	0.4251
11.22	0.4251
11.23	0.4249
11.24	0.4249
11.24	0.4249
11.25	0.4248
11.26	0.4248
11.27	0.4246
11.28	0.4246
11.29	0.4246
11.29	0.4244
11.3	0.4243
11.31	0.4243
11.32	0.4241
11.33	0.4241
11.34	0.4239
11.34	0.4239
11.35	0.4241
11.36	0.4239
11.37	0.4238
11.38	0.4238
11.39	0.4238
11.39	0.4238
11.4	0.4236
11.41	0.4236
11.42	0.4236
11.43	0.4235
11.44	0.4235
11.44	0.4233
11.45	0.4233
11.46	0.4231
11.47	0.4231
11.48	0.4231
11.49	0.4231
11.49	0.4231
11.5	0.4231
11.51	0.423
11.52	0.423
11.53	0.4228
11.54	0.4228
11.54	0.4228
11.55	0.4227
11.56	0.4227
11.57	0.4227
11.58	0.4228
11.59	0.4227
11.59	0.4227
11.6	0.4227
11.61	0.4225
11.62	0.4227
11.63	0.4225
11.64	0.4225
11.64	0.4225
11.65	0.4225
11.66	0.4225
11.67	0.4223
11.68	0.4223
11.69	0.4223
11.69	0.4222
11.7	0.4222
11.71	0.4222
11.72	0.422
11.73	0.422
11.74	0.422
11.74	0.4219
11.75	0.4217
11.76	0.4219
11.77	0.4217
11.78	0.4219
11.79	0.4217
11.79	0.4217
11.8	0.4215
11.81	0.4215
11.82	0.4215
11.83	0.4215
11.84	0.4214
11.84	0.4214
11.85	0.4214
11.86	0.4212
11.87	0.421
11.88	0.4212
11.89	0.421
11.89	0.421
11.9	0.421
11.91	0.421
11.92	0.4209
11.93	0.421
11.94	0.421
11.94	0.4209
11.95	0.421
11.96	0.4209
11.97	0.421
11.98	0.4209
11.99	0.4209
11.99	0.4209
12	0.4209
12.01	0.4207
12.02	0.4207
12.03	0.4206
12.04	0.4206
12.04	0.4204
12.05	0.4204
12.06	0.4202
12.07	0.4202
12.08	0.4202
12.09	0.4202
12.09	0.4202
12.1	0.4202
12.11	0.4201
12.12	0.4199
12.13	0.4199
12.14	0.4199
12.14	0.4198
12.15	0.4199
12.16	0.4198
12.17	0.4198
12.18	0.4198
12.19	0.4198
12.19	0.4198
12.2	0.4196
12.21	0.4196
12.22	0.4194
12.23	0.4196
12.24	0.4196
12.24	0.4196
12.25	0.4194
12.26	0.4194
12.27	0.4194
12.28	0.4194
12.29	0.4194
12.29	0.4193
12.3	0.4193
12.31	0.4193
12.32	0.4191
12.33	0.4193
12.34	0.4191
12.34	0.4189
12.35	0.4189
12.36	0.4191
12.37	0.4189
12.38	0.4189
12.39	0.4189
12.39	0.4188
12.4	0.4188
12.41	0.4186
12.42	0.4188
12.43	0.4188
12.44	0.4186
12.44	0.4188
12.45	0.4186
12.46	0.4186
12.47	0.4186
12.48	0.4186
12.49	0.4186
12.49	0.4186
12.5	0.4186
12.51	0.4186
12.52	0.4185
12.53	0.4186
12.54	0.4186
12.54	0.4185
12.55	0.4186
12.56	0.4185
12.57	0.4185
12.58	0.4185
12.59	0.4186
12.59	0.4185
12.6	0.4183
12.61	0.4185
12.62	0.4183
12.63	0.4185
12.64	0.4185
12.64	0.4185
12.65	0.4185
12.66	0.4186
12.67	0.4186
12.68	0.4185
12.69	0.4186
12.69	0.4186
12.7	0.4186
12.71	0.4186
12.72	0.4186
12.73	0.4186
12.74	0.4186
12.74	0.4185
12.75	0.4186
12.76	0.4185
12.77	0.4186
12.78	0.4186
12.79	0.4186
12.79	0.4186
12.8	0.4185
12.81	0.4185
12.82	0.4186
12.83	0.4186
12.84	0.4186
12.84	0.4185
12.85	0.4185
12.86	0.4186
12.87	0.4186
12.88	0.4186
12.89	0.4186
12.89	0.4186
12.9	0.4186
12.91	0.4186
12.92	0.4186
12.93	0.4186
12.94	0.4188
12.94	0.4186
12.95	0.4185
12.96	0.4185
12.97	0.4185
12.98	0.4186
12.99	0.4186
12.99	0.4186
13	0.4186
13.01	0.4186
13.02	0.4185
13.03	0.4185
13.04	0.4186
13.04	0.4185
13.05	0.4185
13.06	0.4185
13.07	0.4185
13.08	0.4185
13.09	0.4186
13.09	0.4185
13.1	0.4183
13.11	0.4185
13.12	0.4185
13.13	0.4185
13.14	0.4185
13.14	0.4185
13.15	0.4183
13.16	0.4183
13.17	0.4183
13.18	0.4183
13.19	0.4183
13.19	0.4183
13.2	0.4183
13.21	0.4181
13.22	0.4181
13.23	0.4183
13.24	0.4183
13.24	0.4181
13.25	0.4181
13.26	0.418
13.27	0.4181
13.28	0.4181
13.29	0.4181
13.29	0.418
13.3	0.4181
13.31	0.418
13.32	0.4181
13.33	0.4181
13.34	0.4178
13.34	0.4178
13.35	0.418
13.36	0.418
13.37	0.4178
13.38	0.4178
13.39	0.4178
13.39	0.4178
13.4	0.4177
13.41	0.4177
13.42	0.4177
13.43	0.4177
13.44	0.4177
13.44	0.4177
13.45	0.4177
13.46	0.4175
13.47	0.4175
13.48	0.4175
13.49	0.4175
13.49	0.4175
13.5	0.4175
13.51	0.4175
13.52	0.4173
13.53	0.4172
13.54	0.4172
13.54	0.4172
13.55	0.4172
13.56	0.4172
13.57	0.4172
13.58	0.4172
13.59	0.417
13.59	0.417
13.6	0.417
13.61	0.4172
13.62	0.4172
13.63	0.417
13.64	0.417
13.64	0.417
13.65	0.417
13.66	0.417
13.67	0.4168
13.68	0.4168
13.69	0.4168
13.69	0.4168
13.7	0.4168
13.71	0.4168
13.72	0.4168
13.73	0.4167
13.74	0.4167
13.74	0.4165
13.75	0.4167
13.76	0.4167
13.77	0.4165
13.78	0.4167
13.79	0.4165
13.79	0.4167
13.8	0.4165
13.81	0.4165
13.82	0.4164
13.83	0.4165
13.84	0.4164
13.84	0.4165
13.85	0.4164
13.86	0.4164
13.87	0.4164
13.88	0.4165
13.89	0.4164
13.89	0.4165
13.9	0.4164
13.91	0.4164
13.92	0.4164
13.93	0.4164
13.94	0.4162
13.94	0.4164
13.95	0.4162
13.96	0.4162
13.97	0.4162
13.98	0.4162
13.99	0.4162
13.99	0.4162
14	0.4162
14.01	0.4162
14.02	0.4162
14.03	0.4162
14.04	0.4162
14.04	0.416
14.05	0.416
14.06	0.4162
14.07	0.416
14.08	0.416
14.09	0.416
14.09	0.416
14.1	0.4162
14.11	0.416
14.12	0.416
14.13	0.416
14.14	0.416
14.14	0.416
14.15	0.416
14.16	0.4162
14.17	0.4162
14.18	0.416
14.19	0.4162
14.19	0.416
14.2	0.4162
14.21	0.4162
14.22	0.416
14.23	0.4162
14.24	0.4162
14.24	0.4162
14.25	0.4162
14.26	0.4162
14.27	0.416
14.28	0.4162
14.29	0.416
14.29	0.416
14.3	0.416
14.31	0.4159
14.32	0.416
14.33	0.4159
14.34	0.4159
14.34	0.4159
14.35	0.4159
14.36	0.4157
14.37	0.4157
14.38	0.4157
14.39	0.4157
14.39	0.4157
14.4	0.4156
14.4	-0.4168
14.41	-0.4166
14.42	-0.4164
14.43	-0.4164
14.44	-0.4164
14.44	-0.4164
14.45	-0.4164
14.46	-0.4164
14.47	-0.4163
14.48	-0.4163
14.49	-0.4163
14.49	-0.4163
14.5	-0.4163
14.51	-0.4163
14.52	-0.4163
14.53	-0.4163
14.54	-0.4163
14.54	-0.4163
14.55	-0.4164
14.56	-0.4163
14.57	-0.4164
14.58	-0.4164
14.59	-0.4164
14.59	-0.4166
14.6	-0.4164
14.61	-0.4166
14.62	-0.4166
14.63	-0.4166
14.64	-0.4166
14.64	-0.4166
14.65	-0.4168
14.66	-0.4168
14.67	-0.4168
14.68	-0.4168
14.69	-0.4169
14.69	-0.4169
14.7	-0.4171
14.71	-0.4169
14.72	-0.4169
14.73	-0.4171
14.74	-0.4171
14.74	-0.4171
14.75	-0.4171
14.76	-0.4171
14.77	-0.4171
14.78	-0.4171
14.79	-0.4171
14.79	-0.4172
14.8	-0.4172
14.81	-0.4172
14.82	-0.4174
14.83	-0.4172
14.84	-0.4172
14.84	-0.4172
14.85	-0.4172
14.86	-0.4174
14.87	-0.4172
14.88	-0.4174
14.89	-0.4174
14.89	-0.4172
14.9	-0.4172
14.91	-0.4172
14.92	-0.4174
14.93	-0.4172
14.94	-0.4174
14.94	-0.4174
14.95	-0.4176
14.96	-0.4176
14.97	-0.4174
14.98	-0.4176
14.99	-0.4176
14.99	-0.4176
15	-0.4176
15.01	-0.4176
15.02	-0.4177
15.03	-0.4177
15.04	-0.4177
15.04	-0.4177
15.05	-0.4177
15.06	-0.4177
15.07	-0.4177
15.08	-0.4179
15.09	-0.4179
15.09	-0.4177
15.1	-0.4179
15.11	-0.4179
15.12	-0.4179
15.13	-0.4177
15.14	-0.4179
15.14	-0.4179
15.15	-0.418
15.16	-0.418
15.17	-0.418
15.18	-0.418
15.19	-0.418
15.19	-0.418
15.2	-0.418
15.21	-0.4182
15.22	-0.418
15.23	-0.4182
15.24	-0.4184
15.24	-0.4184
15.25	-0.4184
15.26	-0.4184
15.27	-0.4184
15.28	-0.4184
15.29	-0.4185
15.29	-0.4185
15.3	-0.4185
15.31	-0.4185
15.32	-0.4185
15.33	-0.4185
15.34	-0.4187
15.34	-0.4187
15.35	-0.4187
15.36	-0.4187
15.37	-0.4188
15.38	-0.4188
15.39	-0.4188
15.39	-0.4188
15.4	-0.4188
15.41	-0.419
15.42	-0.419
15.43	-0.4192
15.44	-0.4192
15.44	-0.4192
15.45	-0.4192
15.46	-0.4193
15.47	-0.4193
15.48	-0.4195
15.49	-0.4195
15.49	-0.4195
15.5	-0.4197
15.51	-0.4197
15.52	-0.4197
15.53	-0.4197
15.54	-0.4198
15.54	-0.4198
15.55	-0.4198
15.56	-0.4198
15.57	-0.4198
15.58	-0.4198
15.59	-0.42
15.59	-0.42
15.6	-0.4201
15.61	-0.42
15.62	-0.4201
15.63	-0.4201
15.64	-0.4201
15.64	-0.4203
15.65	-0.4201
15.66	-0.4203
15.67	-0.4205
15.68	-0.4203
15.69	-0.4203
15.69	-0.4203
15.7	-0.4203
15.71	-0.4205
15.72	-0.4206
15.73	-0.4206
15.74	-0.4206
15.74	-0.4206
15.75	-0.4206
15.76	-0.4208
15.77	-0.4208
15.78	-0.4209
15.79	-0.4209
15.79	-0.4209
15.8	-0.4209
15.81	-0.4211
15.82	-0.4211
15.83	-0.4209
15.84	-0.4211
15.84	-0.4211
15.85	-0.4211
15.86	-0.4211
15.87	-0.4213
15.88	-0.4214
15.89	-0.4214
15.89	-0.4214
15.9	-0.4216
15.91	-0.4218
15.92	-0.4218
15.93	-0.4218
15.94	-0.4218
15.94	-0.4219
15.95	-0.4221
15.96	-0.4222
15.97	-0.4224
15.98	-0.4226
15.99	-0.4224
15.99	-0.4226
16	-0.4226
16.01	-0.4226
16.02	-0.4227
16.03	-0.4227
16.04	-0.4227
16.04	-0.4229
16.05	-0.423
16.06	-0.4232
16.07	-0.4232
16.08	-0.4232
16.09	-0.4234
16.09	-0.4235
16.1	-0.4235
16.11	-0.4237
16.12	-0.4237
16.13	-0.4239
16.14	-0.4239
16.14	-0.424
16.15	-0.424
16.16	-0.4242
16.17	-0.4243
16.18	-0.4245
16.19	-0.4247
16.19	-0.4247
16.2	-0.4247
16.21	-0.4248
16.22	-0.425
16.23	-0.425
16.24	-0.4251
16.24	-0.4253
16.25	-0.4253
16.26	-0.4253
16.27	-0.4255
16.28	-0.4256
16.29	-0.4256
16.29	-0.4258
16.3	-0.4258
16.31	-0.4259
16.32	-0.4259
16.33	-0.4261
16.34	-0.4263
16.34	-0.4263
16.35	-0.4264
16.36	-0.4266
16.37	-0.4266
16.38	-0.4268
16.39	-0.4269
16.39	-0.4269
16.4	-0.4271
16.41	-0.4271
16.42	-0.4271
16.43	-0.4272
16.44	-0.4274
16.44	-0.4276
16.45	-0.4276
16.46	-0.4276
16.47	-0.4277
16.48	-0.4277
16.49	-0.4277
16.49	-0.4277
16.5	-0.4279
16.51	-0.4279
16.52	-0.428
16.53	-0.428
16.54	-0.4282
16.54	-0.4282
16.55	-0.4284
16.56	-0.4284
16.57	-0.4285
16.58	-0.4285
16.59	-0.4287
16.59	-0.4287
[truncated: 481,529+ more rows]

## Sheet: Figure 4h
EIS
	Before cycling		After cycling
Z'	-Z''	Z'	-Z''
0.8162	-0.5486	1.052	-0.00755
0.8205	-0.3822	1.069	-0.00259
0.8389	-0.2221	1.07	0.00961
0.8596	-0.08144	1.077	0.02061
0.89	0.05168	1.082	0.03673
0.9251	0.1787	1.103	0.03869
0.9697	0.3028	1.107	0.04297
1.026	0.4217	1.118	0.04745
1.093	0.5448	1.13	0.06321
1.169	0.6726	1.136	0.05521
1.261	0.7988	1.134	0.06594
1.367	0.9243	1.145	0.08199
1.492	1.043	1.16	0.09349
1.637	1.15	1.174	0.1054
1.798	1.253	1.189	0.1183
1.976	1.351	1.207	0.1324
2.177	1.44	1.227	0.1478
2.396	1.521	1.248	0.1651
2.623	1.602	1.276	0.1825
2.857	1.682	1.307	0.2035
3.098	1.758	1.335	0.2266
3.335	1.811	1.376	0.2507
3.548	1.81	1.417	0.2797
3.758	1.798	1.481	0.3169
3.966	1.788	1.524	0.3533
4.154	1.759	1.561	0.3875
4.329	1.72	1.619	0.4248
4.486	1.67	1.688	0.4584
4.629	1.62	1.763	0.4999
4.767	1.575	1.843	0.5393
4.947	1.562	1.93	0.5766
5.16	1.574	2.022	0.611
5.365	1.582	2.12	0.6409
5.543	1.571	2.222	0.6653
5.677	1.536	2.326	0.6837
5.819	1.497	2.432	0.6954
5.977	1.449	2.538	0.7002
6.111	1.391	2.641	0.6986
6.234	1.344	2.74	0.6928
6.377	1.321	2.839	0.6804
6.555	1.318	2.93	0.6672
6.748	1.314	3.016	0.6509
6.94	1.305	3.089	0.6195
7.13	1.294	3.159	0.5984
7.33	1.288	3.223	0.5721
7.552	1.284	3.285	0.5454
7.771	1.278	3.343	0.5224
7.993	1.268	3.396	0.4995
		3.445	0.4733
		3.494	0.4529
		3.54	0.4305
		3.583	0.4121
		3.623	0.3938
		3.657	0.3758
		3.683	0.3584
		3.708	0.3421
		3.736	0.3274
		3.766	0.3131
		3.815	0.3076
		3.861	0.2951
		3.913	0.2914
		3.983	0.2886
		4.06	0.2924
