# Supplementary material for: Production of gas-releasing electrolyte-replenishing Ah-scale zinc metal pouch cells with aqueous gel electrolyte
Source: Nat Commun. 2023 Jul 14;14:4211. doi: 10.1038/s41467-023-39877-5 (PMC10349122; doi:10.1038/s41467-023-39877-5)
Supplement: Supplementary file 4 — Source Data [file 41467_2023_39877_MOESM4_ESM.zip › Figure 5.xlsx]

## Sheet: Figure 5a
Voltage profiles
capacity	voltage	capacity	voltage	capacity	voltage	capacity	voltage	capacity	voltage
0	0.2932	0	0.398	0	0.4225	0	0.4864	0	0.593
0.5555	0.3624	1.3901	0.4464	2.7778	0.478	5.5561	0.5505	11.1128	0.6925
1.1112	0.3738	2.7802	0.46	5.5556	0.4985	11.1121	0.5862	22.2256	0.7583
1.6668	0.3813	4.1702	0.4696	8.3333	0.5146	16.6682	0.6172	33.3384	0.8175
2.2223	0.3865	5.5603	0.478	11.1111	0.5288	22.2243	0.6454	44.4513	0.8748
2.778	0.3906	6.9504	0.4854	13.8889	0.5425	27.7803	0.6727	55.5641	0.934
3.3335	0.3943	8.3405	0.4923	16.6667	0.5555	33.3364	0.6987	66.6769	1.0013
3.889	0.3971	9.7306	0.4991	19.4444	0.5685	38.8925	0.7238	77.7897	1.0664
4.4445	0.3996	11.1206	0.5056	22.2222	0.5806	44.4485	0.7486	88.9025	1.1129
5.0003	0.402	12.5107	0.5115	25	0.593	50.0046	0.7728	100.015	1.1511
5.5559	0.4039	13.9008	0.5177	27.7778	0.6048	55.5607	0.7967	111.128	1.1901
6.1116	0.4058	15.2909	0.5239	30.5556	0.6166	61.1167	0.8209	122.241	1.2351
6.6672	0.4076	16.681	0.5298	33.3333	0.6281	66.6728	0.8457	133.354	1.2896
7.2228	0.4092	18.0711	0.5354	36.1111	0.6395	72.2289	0.8708	144.467	1.3569
7.7783	0.411	19.4611	0.5412	38.8889	0.6504	77.7849	0.8971	155.579	1.4291
8.334	0.4126	20.8512	0.5468	41.6667	0.6612	83.341	0.9257	166.692	1.4853
8.8897	0.4138	22.2413	0.5524	44.4444	0.6721	88.8971	0.9551	177.805	1.5256
9.4452	0.4151	23.6314	0.5574	47.2222	0.6826	94.4531	0.984	188.918	1.5631
10.0008	0.4163	25.0215	0.562	50	0.6928	100.009	1.01	198.919	1.6015
10.5564	0.4182	26.4115	0.567	52.7778	0.7034	105.565	1.0329
11.112	0.4194	27.8016	0.5726	55.5556	0.7133	111.121	1.0531	0	1.4161
11.6675	0.4203	29.1917	0.5775	58.3333	0.7232	116.677	1.0708	0	1.3423
12.2233	0.4216	30.5818	0.5822	61.1111	0.7331	122.234	1.0878
12.779	0.4228	31.9719	0.5874	63.8889	0.7431	127.79	1.1046	0	1.148
13.3347	0.4237	33.3619	0.5924	66.6667	0.7527	133.346	1.1219	11.1128	0.904
13.8903	0.425	34.752	0.5974	69.4444	0.7623	138.902	1.1405	22.2256	0.7862
14.4458	0.4262	36.1421	0.6023	72.2222	0.7719	144.458	1.16	33.3384	0.7248
15.0014	0.4275	37.5322	0.6073	75	0.7815	150.014	1.1814	44.4513	0.6637
15.5571	0.4284	38.9223	0.6122	77.7778	0.7917	155.57	1.2044	55.5641	0.606
16.1126	0.4296	40.3123	0.6169	80.5556	0.8014	161.126	1.2298	66.6769	0.5592
16.6682	0.4303	41.7024	0.6218	83.3333	0.811	166.682	1.258	77.7897	0.5217
17.2238	0.4315	43.0925	0.6265	86.1111	0.8212	172.238	1.289	88.9025	0.4901
17.7796	0.4324	44.4826	0.6315	88.8889	0.8314	177.794	1.3216	100.015	0.4625
18.3351	0.434	45.8727	0.6361	91.6667	0.842	183.35	1.3535	111.128	0.4365
18.8907	0.4349	47.2628	0.6408	94.4444	0.8528	188.906	1.3817	122.241	0.4123
19.4463	0.4358	48.6528	0.6454	97.2222	0.8643	194.462	1.405	133.354	0.3884
20.0018	0.4368	50.0429	0.6501	100	0.8758	200.018	1.4242	144.467	0.3648
20.5573	0.438	51.433	0.6547	102.778	0.8875	205.575	1.4403	155.579	0.3413
21.1129	0.4389	52.8231	0.6594	105.556	0.8996	211.131	1.4543	166.692	0.3162
21.6686	0.4399	54.2132	0.664	108.333	0.912	216.687	1.4685	177.805	0.2876
22.2243	0.4408	55.6032	0.6684	111.111	0.9241	222.243	1.4834	188.918	0.2523
22.7799	0.442	56.9933	0.673	113.889	0.9365	227.799	1.5011	200.031	0.195
23.3355	0.4433	58.3834	0.6773	116.667	0.9486	233.355	1.524
23.8911	0.4442	59.7735	0.6817	119.444	0.9598	238.911	1.5569
24.4467	0.4451	61.1636	0.686	122.222	0.9703	243.911	1.6018
25.0023	0.4461	62.5536	0.6904	125	0.9809
25.5579	0.4473	63.9437	0.695	127.778	0.9905	0	1.5029
26.1135	0.4482	65.3338	0.699	130.556	0.9995	0	1.4508
26.6692	0.4495	66.7239	0.7037	133.333	1.0078
27.2249	0.4504	68.114	0.7077	136.111	1.0162	0	1.355
27.7806	0.4513	69.5041	0.7124	138.889	1.0239	5.5561	1.2549
28.3363	0.4526	70.8941	0.7164	141.667	1.0317	11.1121	1.1179
28.8919	0.4535	72.2842	0.7204	144.445	1.0391	16.6682	1.0115
29.4474	0.4544	73.6743	0.7248	147.222	1.0463	22.2243	0.944
30.003	0.4554	75.0644	0.7288	150	1.0537	27.7803	0.8931
30.5586	0.4563	76.4545	0.7331	152.778	1.0611	33.3364	0.8587
31.1141	0.4578	77.8445	0.7372	155.556	1.0686	38.8925	0.8327
31.6697	0.4588	79.2346	0.7412	158.333	1.076	44.4485	0.8069
32.2253	0.46	80.6247	0.7455	161.111	1.0841	50.0046	0.7812
32.781	0.4609	82.0148	0.7496	163.889	1.0921	55.5607	0.7555
33.3367	0.4622	83.4049	0.7536	166.667	1.1005	61.1167	0.7297
33.8924	0.4631	84.7949	0.7576	169.444	1.1095	66.6728	0.7049
34.448	0.464	86.185	0.7617	172.222	1.1185	72.2289	0.6817
35.0037	0.4656	87.5751	0.7657	175	1.1275	77.7849	0.6609
35.5593	0.4665	88.9652	0.77	177.778	1.1371	83.341	0.6414
36.1149	0.4678	90.3553	0.7741	180.556	1.1473	88.8971	0.6237
36.6705	0.469	91.7454	0.7778	183.333	1.1576	94.4531	0.6076
37.226	0.4699	93.1354	0.7821	186.111	1.1684	100.009	0.5924
37.7815	0.4712	94.5255	0.7862	188.889	1.1799	105.565	0.5781
38.3371	0.4724	95.9156	0.7902	191.667	1.192	111.121	0.5651
38.8928	0.474	97.3057	0.7942	194.445	1.2044	116.677	0.5521
39.4482	0.4752	98.6958	0.7986	197.222	1.2177	122.234	0.5394
40.0038	0.4765	100.086	0.8023	200	1.2313	127.79	0.5276
40.5594	0.4774	101.476	0.8066	202.778	1.2462	133.346	0.5155
41.115	0.4786	102.866	0.8107	205.556	1.2614	138.902	0.504
41.6706	0.4799	104.256	0.815	208.333	1.2769	144.458	0.4923
42.2262	0.4814	105.646	0.819	211.111	1.2924	150.014	0.4811
42.7817	0.4827	107.036	0.8234	213.889	1.3079	155.57	0.4693
43.3375	0.4839	108.426	0.8277	216.667	1.3225	161.126	0.4582
43.8931	0.4851	109.816	0.832	219.445	1.3355	166.682	0.447
44.4486	0.4864	111.207	0.8364	222.222	1.3473	172.238	0.4358
45.0043	0.4876	112.597	0.841	225	1.3578	177.794	0.4247
45.56	0.4895	113.987	0.8457	227.778	1.3671	183.35	0.4132
46.1157	0.4904	115.377	0.8503	230.556	1.3755	188.906	0.402
46.6711	0.492	116.767	0.855	233.333	1.3836	194.462	0.3903
47.2267	0.4932	118.157	0.8596	236.111	1.391	200.018	0.3788
47.7821	0.4944	119.547	0.8646	238.889	1.3978	205.575	0.3664
48.3376	0.4957	120.937	0.8696	241.667	1.4046	211.131	0.354
48.8931	0.4972	122.327	0.8745	244.444	1.4112	216.687	0.3404
49.4488	0.4985	123.717	0.8795	247.222	1.418	222.243	0.3252
50.0043	0.5	125.107	0.8844	250	1.4251	227.799	0.3078
50.56	0.5013	126.497	0.8897	252.778	1.4329	233.355	0.2855
51.1157	0.5025	127.888	0.895	255.555	1.4415	238.911	0.2542
51.6712	0.5037	129.278	0.8999	258.333	1.4505	244.467	0.1996
52.2269	0.5056	130.668	0.9055	261.111	1.4605
52.7824	0.5068	132.058	0.9108	263.889	1.4719
53.338	0.5081	133.448	0.9157	266.667	1.4849
53.8937	0.5096	134.838	0.9213	269.445	1.5017
54.4492	0.5112	136.228	0.9269	272.222	1.5215
55.0047	0.5127	137.618	0.9319	275	1.5451
55.5605	0.5143	139.008	0.9371	277.778	1.5752
56.1162	0.5155	140.398	0.9424	279.444	1.6006
56.6718	0.5171	141.788	0.9474
57.2274	0.5186	143.178	0.9523	0	1.5479
57.7831	0.5199	144.568	0.9576	0	1.5175
58.3386	0.5217	145.958	0.9623
58.8941	0.5233	147.349	0.9669	0	1.4636
59.4498	0.5245	148.739	0.9716	2.7778	1.3802
60.0055	0.5264	150.129	0.9762	5.5556	1.3405
60.5612	0.5279	151.519	0.9805	8.3333	1.3098
61.1167	0.5295	152.909	0.9849	11.1111	1.2599
61.6722	0.531	154.299	0.9889	13.8889	1.1972
62.2277	0.5326	155.689	0.9929	16.6667	1.1359
62.7836	0.5341	157.079	0.997	19.4444	1.0847
63.339	0.5357	158.469	1.0007	22.2222	1.0435
63.8946	0.5375	159.859	1.0047	25	1.0109
64.4502	0.5391	161.249	1.0084	27.7778	0.9836
65.0059	0.5409	162.639	1.0125	30.5556	0.9595
65.5614	0.5422	164.03	1.0162	33.3333	0.9378
66.117	0.5443	165.42	1.0199	36.1111	0.9195
66.6726	0.5459	166.81	1.0233	38.8889	0.9071
67.2281	0.5474	168.2	1.027	41.6667	0.8953
67.7836	0.549	169.59	1.0308	44.4444	0.8832
68.3392	0.5505	170.98	1.0342	47.2222	0.872
68.8948	0.5524	172.37	1.0379	50	0.8603
69.4504	0.554	173.76	1.0413	52.7778	0.8491
70.006	0.5555	175.15	1.045	55.5556	0.8376
70.5615	0.5574	176.54	1.0484	58.3333	0.8262
71.1171	0.5589	177.93	1.0522	61.1111	0.8144
71.6726	0.5608	179.321	1.0556	63.8889	0.8032
72.2282	0.5626	180.711	1.0593	66.6667	0.7914
72.7839	0.5639	182.101	1.0627	69.4444	0.7803
73.3395	0.5657	183.491	1.0664	72.2222	0.7694
73.8953	0.5673	184.881	1.0701	75	0.7579
74.4508	0.5695	186.271	1.0739	77.7778	0.7474
75.0063	0.571	187.661	1.0779	80.5556	0.7369
75.5619	0.5726	189.051	1.0816	83.3333	0.7269
76.1174	0.5741	190.441	1.0859	86.1111	0.7173
76.673	0.5757	191.831	1.0897	88.8889	0.708
77.2285	0.5775	193.221	1.0937	91.6667	0.699
77.784	0.5794	194.611	1.0977	94.4444	0.6901
78.3397	0.5809	196.001	1.1021	97.2222	0.6814
78.8953	0.5828	197.392	1.1067	100	0.6733
79.4509	0.5846	198.782	1.1108	102.778	0.6653
80.0064	0.5862	200.172	1.1151	105.556	0.6575
80.562	0.5881	201.562	1.1194	108.333	0.6501
81.1175	0.5896	202.952	1.1241	111.111	0.6432
81.6731	0.5912	204.342	1.1281	113.889	0.6364
82.2286	0.5933	205.732	1.1331	116.667	0.6293
82.7842	0.5949	207.122	1.1377	119.444	0.6225
83.3399	0.5964	208.512	1.1427	122.222	0.616
83.8954	0.5983	209.902	1.1473	125	0.6094
84.4509	0.6001	211.292	1.1523	127.778	0.6029
85.0064	0.6017	212.682	1.1573	130.556	0.597
85.5619	0.6036	214.072	1.1625	133.333	0.5908
86.1174	0.6051	215.463	1.1675	136.111	0.5846
86.6729	0.607	216.853	1.1731	138.889	0.5788
87.2284	0.6088	218.243	1.1786	141.667	0.5732
87.784	0.6107	219.633	1.1839	144.445	0.5673
88.3395	0.6122	221.023	1.1895	147.222	0.5614
88.8952	0.6138	222.413	1.1954	150	0.5555
89.4509	0.616	223.803	1.201	152.778	0.5502
90.0064	0.6175	225.193	1.2075	155.556	0.5443
90.562	0.6194	226.583	1.2137	158.333	0.5388
91.1175	0.6209	227.973	1.2205	161.111	0.5332
91.6731	0.6225	229.363	1.227	163.889	0.5279
92.2287	0.6246	230.754	1.2338	166.667	0.522
92.7845	0.6262	232.143	1.2406	169.444	0.5164
93.3401	0.6277	233.534	1.2478	172.222	0.5112
93.8958	0.6296	234.924	1.2549	175	0.5056
94.4513	0.6315	236.314	1.262	177.778	0.5
95.007	0.6333	237.704	1.2695	180.556	0.4951
95.5627	0.6349	239.094	1.2766	183.333	0.4895
96.1183	0.6364	240.484	1.2841	186.111	0.4842
96.6739	0.6383	241.874	1.2912	188.889	0.4789
97.2294	0.6401	243.264	1.298	191.667	0.4734
97.7848	0.6417	244.654	1.3048	194.445	0.4678
98.3405	0.6432	246.044	1.311	197.222	0.4625
98.896	0.6451	247.435	1.3172	200	0.4572
99.4516	0.6467	248.825	1.3231	202.778	0.4516
100.007	0.6488	250.215	1.3287	205.556	0.4464
100.562	0.6504	251.605	1.3337	208.333	0.4408
101.118	0.6519	252.995	1.3386	211.111	0.4349
101.674	0.6535	254.385	1.343	213.889	0.4296
102.229	0.6553	255.775	1.3476	216.667	0.4241
102.785	0.6572	257.165	1.3523	219.445	0.4182
103.34	0.6587	258.555	1.356	222.222	0.4123
103.896	0.6603	259.945	1.3603	225	0.4061
104.451	0.6618	261.335	1.3637	227.778	0.4002
105.007	0.664	262.725	1.3674	230.556	0.394
105.563	0.6653	264.115	1.3712	233.333	0.3878
106.118	0.6668	265.505	1.3746	236.111	0.3813
106.674	0.6687	266.896	1.3783	238.889	0.3751
107.229	0.6702	268.286	1.3817	241.667	0.3683
107.785	0.6721	269.676	1.3854	244.444	0.3611
108.34	0.6736	271.066	1.3888	247.222	0.3537
108.896	0.6752	272.456	1.3926	250	0.3462
109.451	0.6767	273.846	1.396	252.778	0.3379
110.007	0.6783	275.236	1.4	255.555	0.3289
110.563	0.6801	276.626	1.404	258.333	0.319
111.118	0.6817	278.016	1.4081	261.111	0.3078
111.674	0.6832	279.406	1.4124	263.889	0.2957
112.23	0.6848	280.796	1.4171	266.667	0.2824
112.785	0.6863	282.187	1.4217	269.445	0.2672
113.341	0.6882	283.577	1.4267	272.222	0.2486
113.897	0.6897	284.967	1.4319	275	0.2281
114.452	0.6913	286.357	1.4369	277.778	0.2018
115.008	0.6928	287.747	1.4428	278.056	0.1987
115.563	0.6944	289.137	1.4487
116.119	0.6963	290.527	1.4555
116.674	0.6978	291.917	1.4623
117.23	0.6994	293.307	1.4701
117.785	0.7009	294.697	1.4791
118.341	0.7021	296.087	1.488
118.897	0.704	297.477	1.4977
119.452	0.7056	298.867	1.5082
120.008	0.7071	300.257	1.519
120.563	0.7087	301.648	1.5308
121.119	0.7102	303.038	1.5442
121.674	0.7121	304.428	1.56
122.23	0.7133	305.818	1.5798
122.785	0.7152	307.069	1.6018
123.341	0.7164
123.897	0.718	0	1.5665
124.452	0.7198	0	1.5454
125.008	0.7211
125.563	0.7226	0	1.5076
126.119	0.7238	1.3901	1.4508
126.674	0.7254	2.7802	1.4087
127.23	0.7273	4.1702	1.3814
127.786	0.7285	5.5603	1.3647
128.341	0.73	6.9504	1.3526
128.897	0.7313	8.3405	1.3399
129.453	0.7328	9.7306	1.3244
130.008	0.7347	11.1206	1.3036
130.564	0.7359	12.5107	1.2788
131.12	0.7375	13.9008	1.2509
131.675	0.7387	15.2909	1.2211
132.231	0.7403	16.681	1.1907
132.786	0.7415	18.0711	1.161
133.342	0.7434	19.4611	1.1337
133.898	0.7446	20.8512	1.1092
134.453	0.7462	22.2413	1.0869
135.009	0.7474	23.6314	1.067
135.565	0.7486	25.0215	1.0497
136.12	0.7505	26.4115	1.0345
136.676	0.7517	27.8016	1.0199
137.231	0.7533	29.1917	1.0072
137.787	0.7545	30.5818	0.9951
138.343	0.7558	31.9719	0.984
138.898	0.7573	33.3619	0.9728
139.454	0.7592	34.752	0.9626
140.01	0.7604	36.1421	0.9526
140.565	0.7617	37.5322	0.9437
141.121	0.7632	38.9223	0.9368
141.676	0.7645	40.3123	0.9306
142.232	0.7663	41.7024	0.9244
142.788	0.7676	43.0925	0.9188
143.343	0.7691	44.4826	0.9133
143.899	0.7703	45.8727	0.9074
144.454	0.7719	47.2628	0.9015
145.01	0.7731	48.6528	0.8965
145.566	0.775	50.0429	0.8909
146.121	0.7762	51.433	0.8854
146.677	0.7778	52.8231	0.8804
147.232	0.779	54.2132	0.8751
147.788	0.7806	55.6032	0.8699
148.344	0.7824	56.9933	0.8646
148.899	0.784	58.3834	0.8593
149.455	0.7852	59.7735	0.8541
150.01	0.7868	61.1636	0.8488
150.566	0.7883	62.5536	0.8435
151.121	0.7899	63.9437	0.8382
151.677	0.7914	65.3338	0.8333
152.233	0.793	66.7239	0.8277
152.788	0.7945	68.114	0.8224
153.344	0.7961	69.5041	0.8175
153.9	0.7979	70.8941	0.8122
154.455	0.7995	72.2842	0.8069
155.011	0.801	73.6743	0.802
155.566	0.8026	75.0644	0.7967
156.122	0.8041	76.4545	0.7914
156.678	0.806	77.8445	0.7868
157.233	0.8076	79.2346	0.7815
157.789	0.8094	80.6247	0.7762
158.344	0.811	82.0148	0.7719
158.9	0.8125	83.4049	0.7666
159.455	0.8144	84.7949	0.7623
160.011	0.8162	86.185	0.7576
160.566	0.8178	87.5751	0.7527
161.122	0.8196	88.9652	0.7483
161.678	0.8218	90.3553	0.7437
162.233	0.8234	91.7454	0.7393
162.789	0.8252	93.1354	0.7347
163.344	0.8268	94.5255	0.7307
163.9	0.8286	95.9156	0.726
164.456	0.8308	97.3057	0.722
165.011	0.8327	98.6958	0.718
165.567	0.8345	100.086	0.7136
166.122	0.8364	101.476	0.7096
166.678	0.8382	102.866	0.7056
167.233	0.8401	104.256	0.7018
167.789	0.8423	105.646	0.6978
168.345	0.8441	107.036	0.6938
168.9	0.846	108.426	0.6897
169.456	0.8479	109.816	0.6863
170.011	0.85	111.207	0.6826
170.567	0.8519	112.597	0.6786
171.122	0.8541	113.987	0.6755
171.678	0.8559	115.377	0.6715
172.233	0.8581	116.767	0.6684
172.789	0.8599	118.157	0.6646
173.345	0.8621	119.547	0.6612
173.9	0.8643	120.937	0.6575
174.456	0.8661	122.327	0.6544
175.011	0.868	123.717	0.6507
175.566	0.8702	125.107	0.6476
176.122	0.8723	126.497	0.6442
176.678	0.8742	127.888	0.6411
177.233	0.8764	129.278	0.638
177.789	0.8789	130.668	0.6343
178.345	0.8807	132.058	0.6315
178.9	0.8829	133.448	0.6284
179.456	0.8851	134.838	0.6253
180.011	0.8872	136.228	0.6225
180.567	0.8894	137.618	0.6191
181.122	0.8913	139.008	0.616
181.678	0.8937	140.398	0.6132
182.234	0.8956	141.788	0.6101
182.789	0.8978	143.178	0.607
183.345	0.8996	144.568	0.6042
183.901	0.9021	145.958	0.6011
184.456	0.9043	147.349	0.5983
185.012	0.9061	148.739	0.5952
185.567	0.9083	150.129	0.5924
186.123	0.9108	151.519	0.5896
186.679	0.9126	152.909	0.5865
187.234	0.9145	154.299	0.5837
187.79	0.9167	155.689	0.5809
188.345	0.9188	157.079	0.5778
188.901	0.9207	158.469	0.5753
189.456	0.9226	159.859	0.5726
190.012	0.9247	161.249	0.5695
190.567	0.9266	162.639	0.5667
191.123	0.9285	164.03	0.5636
191.678	0.9303	165.42	0.5611
192.234	0.9325	166.81	0.5583
192.79	0.9343	168.2	0.5552
193.345	0.9362	169.59	0.5524
193.901	0.9378	170.98	0.5499
194.456	0.9396	172.37	0.5468
195.012	0.9418	173.76	0.5443
195.567	0.9433	175.15	0.5416
196.123	0.9449	176.54	0.5388
196.678	0.9468	177.93	0.536
197.234	0.9486	179.321	0.5332
197.789	0.9505	180.711	0.5304
198.345	0.952	182.101	0.5276
198.901	0.9536	183.491	0.5251
199.456	0.9554	184.881	0.522
200.012	0.9573	186.271	0.5195
200.567	0.9588	187.661	0.5164
201.123	0.9607	189.051	0.514
201.678	0.9623	190.441	0.5112
202.234	0.9638	191.831	0.5081
202.79	0.966	193.221	0.5056
203.345	0.9675	194.611	0.5028
203.9	0.9691	196.001	0.5
204.456	0.9706	197.392	0.4972
205.012	0.9728	198.782	0.4947
205.567	0.974	200.172	0.4916
206.123	0.9759	201.562	0.4892
206.679	0.9774	202.952	0.4864
207.234	0.9787	204.342	0.4836
207.79	0.9809	205.732	0.4805
208.345	0.9824	207.122	0.478
208.901	0.9836	208.512	0.4749
209.456	0.9852	209.902	0.4721
210.012	0.9867	211.292	0.469
210.567	0.9886	212.682	0.4665
211.123	0.9902	214.072	0.4637
211.679	0.9914	215.463	0.4609
212.234	0.9929	216.853	0.4582
212.79	0.9945	218.243	0.4554
213.345	0.996	219.633	0.4523
213.901	0.9973	221.023	0.4498
214.457	0.9988	222.413	0.447
215.012	1.0001	223.803	0.4439
215.568	1.0016	225.193	0.4414
216.123	1.0029	226.583	0.4386
216.679	1.0044	227.973	0.4355
217.234	1.0057	229.363	0.4327
217.79	1.0069	230.754	0.4296
218.345	1.0081	232.143	0.4268
218.901	1.0094	233.534	0.4241
219.456	1.0106	234.924	0.421
220.012	1.0122	236.314	0.4182
220.567	1.0134	237.704	0.4154
221.123	1.015	239.094	0.4123
221.679	1.0162	240.484	0.4095
222.234	1.0174	241.874	0.4061
222.79	1.0187	243.264	0.4033
223.345	1.0205	244.654	0.4005
223.901	1.0218	246.044	0.3971
224.457	1.0233	247.435	0.3943
225.012	1.0246	248.825	0.3912
225.568	1.0258	250.215	0.3878
226.123	1.0277	251.605	0.385
226.679	1.0292	252.995	0.3813
227.235	1.0305	254.385	0.3785
227.79	1.032	255.775	0.3751
228.346	1.0336	257.165	0.3717
228.901	1.0354	258.555	0.3686
229.457	1.037	259.945	0.3648
230.012	1.0385	261.335	0.3617
230.568	1.0401	262.725	0.3577
231.123	1.0416	264.115	0.3543
231.679	1.0435	265.505	0.3503
232.235	1.045	266.896	0.3462
232.79	1.0466	268.286	0.3441
233.346	1.0481	269.676	0.3404
233.901	1.0497	271.066	0.3363
234.457	1.0515	272.456	0.3326
235.013	1.0531	273.846	0.3289
235.568	1.0546	275.236	0.3245
236.124	1.0562	276.626	0.3211
236.679	1.0577	278.016	0.3171
237.235	1.0596	279.406	0.3131
237.791	1.0611	280.796	0.3087
238.346	1.0627	282.187	0.3038
238.902	1.0642	283.577	0.2997
239.458	1.0658	284.967	0.2951
240.013	1.0677	286.357	0.2907
240.569	1.0692	287.747	0.2864
241.124	1.0708	289.137	0.2814
241.68	1.072	290.527	0.2762
242.236	1.0735	291.917	0.2712
242.791	1.0754	293.307	0.2663
243.347	1.077	294.697	0.2607
243.902	1.0785	296.087	0.2545
244.458	1.0801	297.477	0.2486
245.014	1.0816	298.867	0.2427
245.569	1.0835	300.257	0.2362
246.125	1.085	301.648	0.2294
246.68	1.0866	303.038	0.2225
247.236	1.0884	304.428	0.2142
247.791	1.09	305.818	0.2052
248.347	1.0921	306.652	0.1993
248.903	1.0937
249.458	1.0956
250.014	1.0971
250.569	1.0993
251.125	1.1011
251.681	1.1027
252.236	1.1046
252.792	1.1067
253.347	1.1086
253.903	1.1104
254.458	1.1123
255.014	1.1142
255.569	1.1163
256.125	1.1182
256.681	1.1201
257.236	1.1219
257.792	1.1244
258.348	1.1263
258.903	1.1281
259.459	1.1306
260.014	1.1325
260.57	1.1343
261.125	1.1365
261.681	1.1387
262.237	1.1408
262.792	1.1427
263.348	1.1449
263.903	1.1473
264.459	1.1492
265.014	1.1517
265.57	1.1535
266.126	1.156
266.681	1.1582
267.237	1.1604
267.792	1.1628
268.348	1.165
268.903	1.1672
269.459	1.1697
270.015	1.1721
270.57	1.1746
271.126	1.1771
271.681	1.1796
272.237	1.1821
272.793	1.1842
273.348	1.187
273.903	1.1895
274.459	1.192
275.014	1.1948
275.57	1.1976
276.126	1.2
276.681	1.2028
277.237	1.2053
277.792	1.2081
278.348	1.2109
278.903	1.2137
279.459	1.2162
280.014	1.2189
280.57	1.2214
281.125	1.2242
281.681	1.227
282.236	1.2295
282.792	1.232
283.348	1.2348
283.903	1.2372
284.459	1.2397
285.014	1.2425
285.57	1.2447
286.125	1.2472
286.681	1.25
287.236	1.2521
287.792	1.2543
288.348	1.2565
288.903	1.2589
289.459	1.2611
290.014	1.263
290.57	1.2655
291.125	1.2673
291.681	1.2695
292.237	1.2713
292.792	1.2735
293.348	1.2754
293.904	1.2772
294.459	1.2788
295.014	1.2806
295.57	1.2825
296.126	1.2844
296.681	1.2859
297.237	1.2878
297.792	1.2896
298.348	1.2912
298.904	1.293
299.459	1.2946
300.015	1.2961
300.57	1.298
301.126	1.2996
301.681	1.3011
302.237	1.3027
302.793	1.3042
303.348	1.3061
303.904	1.3076
304.459	1.3092
305.015	1.3107
305.57	1.3123
306.126	1.3141
306.681	1.3157
307.237	1.3169
307.793	1.3182
308.348	1.3197
308.904	1.3216
309.459	1.3228
310.015	1.3244
310.57	1.3256
311.126	1.3271
311.682	1.329
312.237	1.3302
312.793	1.3318
313.348	1.333
313.904	1.3346
314.46	1.3358
315.015	1.3377
315.571	1.3392
316.127	1.3405
316.682	1.342
317.238	1.3433
317.793	1.3451
318.349	1.3464
318.904	1.3479
319.46	1.3495
320.016	1.351
320.571	1.3529
321.127	1.3541
321.683	1.3554
322.238	1.3569
322.794	1.3585
323.35	1.3603
323.905	1.3619
324.461	1.3634
325.017	1.365
325.572	1.3665
326.128	1.3684
326.683	1.3702
327.239	1.3718
327.794	1.3736
328.35	1.3755
328.906	1.3774
329.461	1.3795
330.017	1.3814
330.572	1.3833
331.128	1.3857
331.683	1.3876
332.239	1.3898
332.794	1.3922
333.35	1.3947
333.906	1.3969
334.461	1.3991
335.017	1.4019
335.572	1.404
336.128	1.4065
336.684	1.4096
337.239	1.4124
337.795	1.4158
338.35	1.4189
338.906	1.4223
339.462	1.426
340.017	1.4298
340.573	1.4341
341.128	1.4384
341.684	1.4437
342.24	1.4496
342.795	1.4555
343.351	1.4617
343.906	1.4679
344.462	1.4738
345.018	1.4794
345.573	1.4853
346.129	1.4915
346.684	1.4977
347.24	1.5039
347.795	1.5101
348.351	1.5172
348.906	1.5249
349.462	1.5345
350.017	1.546
350.573	1.5597
351.128	1.5733
351.684	1.5873
352.24	1.6009
0	1.5931
0	1.5879
0	1.5786
0.5555	1.5575
1.111	1.5358
1.6668	1.5147
2.2223	1.4949
2.7779	1.475
3.3335	1.4567
3.8891	1.4403
4.4446	1.4257
5.0003	1.4133
5.556	1.4037
6.1115	1.3966
6.6672	1.3907
7.2229	1.3864
7.7785	1.382
8.334	1.378
8.8897	1.3736
9.4454	1.3696
10.001	1.3653
10.5567	1.3609
11.1123	1.3563
11.6679	1.3513
12.2235	1.3454
12.7793	1.338
13.3348	1.3284
13.8904	1.3172
14.4461	1.3051
15.0017	1.2918
15.5574	1.2782
16.113	1.2639
16.6685	1.25
17.224	1.2354
17.7795	1.2214
18.3351	1.2075
18.8907	1.1945
19.4462	1.1817
20.0018	1.17
20.5573	1.1591
21.1129	1.1483
21.6686	1.1374
22.2243	1.1275
22.7799	1.1176
23.3355	1.108
23.8909	1.0987
24.4465	1.0897
25.0022	1.0816
25.5578	1.0739
26.1135	1.0667
26.6691	1.0599
27.2247	1.054
27.7802	1.0481
28.3358	1.0425
28.8914	1.0373
29.447	1.0323
30.0027	1.0274
30.5582	1.023
31.1138	1.0184
31.6694	1.0143
32.2249	1.01
32.7805	1.006
33.336	1.0019
33.8915	0.9982
34.447	0.9942
35.0026	0.9908
35.5582	0.9867
36.1138	0.9833
36.6695	0.9796
37.2251	0.9762
37.7806	0.9725
38.3362	0.9694
38.8917	0.9657
39.4473	0.9626
40.0028	0.9598
40.5584	0.9564
41.1138	0.953
41.6693	0.9499
42.2247	0.9471
42.7802	0.9446
43.3358	0.9427
43.8912	0.9409
44.4469	0.9393
45.0025	0.9375
45.5579	0.9356
46.1135	0.9334
46.669	0.9316
47.2246	0.93
47.7801	0.9281
48.3356	0.9263
48.8911	0.9241
49.4465	0.9223
50.002	0.9207
50.5576	0.9188
51.1132	0.9167
51.6686	0.9148
52.224	0.913
52.7795	0.9114
53.335	0.9089
53.8905	0.9074
54.4461	0.9055
55.0017	0.9037
55.5572	0.9012
56.1127	0.8993
56.6683	0.8975
57.2238	0.8956
57.7793	0.8934
58.3348	0.8916
58.8905	0.8897
59.4459	0.8878
60.0015	0.8857
60.5571	0.8835
61.1125	0.8816
61.6681	0.8798
62.2236	0.8773
62.7791	0.8754
63.3348	0.8733
63.8904	0.8711
64.446	0.8689
65.0015	0.8671
65.5572	0.8649
66.1127	0.8624
66.6683	0.8606
67.2238	0.8584
67.7795	0.8562
68.3351	0.8537
68.8907	0.8516
69.4461	0.8497
70.0017	0.8472
70.5572	0.8454
71.1129	0.8432
71.6685	0.841
72.2239	0.8386
72.7796	0.8364
73.3351	0.8345
73.8907	0.8324
74.4462	0.8302
75.0017	0.828
75.5573	0.8258
76.1128	0.8237
76.6683	0.8215
77.2239	0.8196
77.7795	0.8178
78.3349	0.8153
78.8905	0.8134
79.446	0.8113
80.0015	0.8094
80.557	0.8072
81.1126	0.8051
81.6681	0.8032
82.2236	0.8014
82.7791	0.7992
83.3347	0.7973
83.8901	0.7955
84.4456	0.7936
85.0013	0.7914
85.5567	0.7896
86.1124	0.7877
86.6681	0.7862
87.2236	0.784
87.7791	0.7821
88.3346	0.7806
88.8901	0.7787
89.4455	0.7765
90.001	0.775
90.5566	0.7734
91.1122	0.7716
91.6678	0.77
92.2232	0.7682
92.7788	0.7666
93.3343	0.7648
93.8899	0.7632
94.4454	0.7617
95.001	0.7598
95.5566	0.7583
96.1123	0.7567
96.6678	0.7552
97.2234	0.7536
97.7792	0.7521
98.3348	0.7505
98.8904	0.749
99.4461	0.7474
100.002	0.7459
100.557	0.7443
101.113	0.7428
101.669	0.7415
102.224	0.74
102.78	0.7387
103.335	0.7369
103.891	0.7356
104.446	0.7341
105.002	0.7325
105.558	0.7313
106.113	0.73
106.669	0.7282
107.224	0.7269
107.78	0.7257
108.335	0.7245
108.891	0.7232
109.447	0.7214
110.002	0.7201
110.558	0.7189
111.113	0.7176
111.669	0.7161
112.224	0.7152
112.78	0.7133
113.335	0.7121
113.891	0.7108
114.447	0.7099
115.002	0.7083
115.558	0.7071
116.113	0.7062
116.669	0.7046
117.224	0.7034
117.78	0.7021
118.335	0.7012
118.891	0.7
119.446	0.699
120.002	0.6972
120.557	0.6963
121.113	0.695
121.668	0.6941
122.224	0.6928
122.779	0.6916
123.335	0.6907
123.891	0.6894
124.446	0.6882
125.001	0.6873
125.557	0.686
126.112	0.6851
126.668	0.6842
127.224	0.6829
127.779	0.6814
128.334	0.6804
128.89	0.6792
129.446	0.6783
130.001	0.677
130.557	0.6761
131.112	0.6752
131.668	0.6736
132.223	0.6727
132.779	0.6715
133.334	0.6705
133.89	0.6693
134.445	0.6684
135.001	0.6674
135.556	0.6659
136.112	0.6649
136.668	0.664
137.223	0.6628
137.779	0.6618
138.334	0.6606
138.89	0.6597
139.445	0.6584
140.001	0.6575
140.556	0.6566
141.112	0.6553
141.668	0.6544
142.223	0.6535
142.779	0.6522
143.334	0.6516
143.89	0.6501
144.445	0.6491
145.001	0.6482
145.556	0.647
146.112	0.646
146.667	0.6451
147.223	0.6442
147.778	0.6432
148.334	0.6417
148.889	0.6408
149.445	0.6398
150	0.6389
150.556	0.6377
151.112	0.637
151.667	0.6358
152.223	0.6349
152.778	0.6336
153.334	0.6327
153.889	0.6318
154.445	0.6308
155	0.6299
155.556	0.629
156.111	0.6277
156.667	0.6268
157.222	0.6256
157.778	0.6246
158.333	0.624
158.888	0.6228
159.444	0.6218
160	0.6209
160.555	0.6197
161.111	0.6184
161.666	0.6175
162.221	0.6166
162.777	0.616
163.333	0.6147
163.888	0.6138
164.444	0.6129
164.999	0.6119
165.555	0.6107
166.11	0.6098
166.666	0.6088
167.221	0.6079
167.777	0.607
168.332	0.606
168.888	0.6051
169.444	0.6042
169.999	0.6029
170.555	0.602
171.11	0.6011
171.666	0.6001
172.221	0.5992
172.777	0.5983
173.332	0.5974
173.888	0.5964
174.443	0.5955
174.999	0.5946
175.554	0.5933
176.11	0.5927
176.666	0.5918
177.221	0.5908
177.777	0.5899
178.332	0.589
178.888	0.5884
179.444	0.5868
179.999	0.5859
180.555	0.5853
181.11	0.584
181.666	0.5834
182.221	0.5825
182.777	0.5815
183.332	0.5806
183.888	0.5794
184.443	0.5781
184.999	0.5772
185.554	0.5763
186.11	0.5757
186.665	0.5747
187.221	0.5735
187.777	0.5726
188.332	0.5713
188.888	0.5704
189.443	0.5695
189.999	0.5685
190.554	0.5676
191.11	0.5667
191.665	0.5657
192.221	0.5645
192.776	0.5636
193.332	0.5623
193.887	0.5614
194.443	0.5605
194.999	0.5595
195.554	0.5583
196.11	0.5577
196.665	0.5561
197.221	0.5555
197.776	0.5543
198.332	0.5533
198.887	0.5524
199.443	0.5515
199.999	0.5502
200.554	0.5496
201.11	0.5487
201.665	0.5471
202.221	0.5462
202.776	0.5453
203.332	0.5443
203.888	0.5431
204.443	0.5422
204.999	0.5412
205.554	0.54
206.11	0.5391
206.665	0.5381
207.221	0.5369
207.776	0.536
208.332	0.535
208.887	0.5341
209.443	0.5332
209.998	0.5319
210.554	0.531
211.109	0.5298
211.665	0.5288
212.22	0.5279
212.776	0.527
213.332	0.5257
213.887	0.5245
214.443	0.5236
214.998	0.5226
215.554	0.5217
216.109	0.5205
216.665	0.5195
217.22	0.5186
217.776	0.5177
218.331	0.5161
218.887	0.5155
219.442	0.5143
219.998	0.5133
220.553	0.5124
221.109	0.5115
221.664	0.5102
222.22	0.5096
222.775	0.5081
223.331	0.5071
223.886	0.5062
224.442	0.5053
224.997	0.504
225.553	0.5031
226.108	0.5022
226.664	0.5006
227.22	0.4997
227.775	0.4988
228.331	0.4978
228.886	0.4966
229.442	0.4957
229.997	0.4947
230.553	0.4938
231.108	0.4926
231.664	0.4913
232.219	0.4904
232.775	0.4892
233.33	0.4882
233.886	0.4873
234.441	0.4864
234.997	0.4851
235.552	0.4842
236.108	0.483
236.663	0.482
237.219	0.4811
237.775	0.4802
238.33	0.4792
238.886	0.4783
239.441	0.4768
239.997	0.4758
240.552	0.4749
241.108	0.474
241.663	0.4727
242.219	0.4718
242.774	0.4709
243.33	0.4693
243.885	0.4684
244.441	0.4675
244.996	0.4665
245.552	0.4653
246.107	0.4644
246.663	0.4634
247.218	0.4625
247.774	0.4609
248.329	0.4597
248.885	0.4588
249.44	0.4578
249.996	0.4566
250.552	0.4557
251.107	0.4547
251.663	0.4532
252.218	0.4523
252.774	0.451
253.329	0.4501
253.885	0.4489
254.44	0.4479
254.996	0.4467
255.551	0.4454
256.107	0.4445
256.662	0.4436
257.218	0.4423
257.773	0.4411
258.329	0.4402
258.884	0.4389
259.44	0.4377
259.995	0.4365
260.551	0.4355
261.106	0.4343
261.662	0.4334
262.217	0.4324
262.773	0.4312
263.329	0.4299
263.884	0.4287
264.44	0.4275
264.995	0.4265
265.551	0.4256
266.106	0.4244
266.662	0.4231
267.217	0.4219
267.773	0.421
268.329	0.4197
268.884	0.4188
269.44	0.4175
269.995	0.4166
270.551	0.4154
271.106	0.4141
271.662	0.4129
272.217	0.412
272.772	0.411
273.328	0.4098
273.883	0.4086
274.439	0.4076
274.994	0.4061
275.55	0.4051
276.105	0.4042
276.661	0.403
277.216	0.4017
277.772	0.4005
278.327	0.3996
278.883	0.3983
279.438	0.3971
279.994	0.3962
280.549	0.3952
281.105	0.394
281.66	0.3931
282.215	0.3918
282.771	0.3903
283.327	0.3893
283.882	0.3884
284.437	0.3872
284.993	0.3862
285.548	0.385
286.103	0.3838
286.659	0.3825
287.215	0.3816
287.77	0.3803
288.326	0.3794
288.881	0.3785
289.437	0.3772
289.992	0.3763
290.548	0.3751
291.103	0.3738
291.658	0.3726
292.214	0.3717
292.77	0.3707
293.325	0.3698
293.881	0.3689
294.436	0.3676
294.992	0.3664
295.547	0.3655
296.103	0.3642
296.658	0.3633
297.213	0.3621
297.769	0.3611
298.325	0.3602
298.88	0.3586
299.436	0.3577
299.991	0.3568
300.547	0.3555
301.102	0.3546
301.658	0.3537
302.213	0.3528
302.769	0.3512
303.324	0.3503
303.88	0.3493
304.435	0.3481
304.991	0.3475
305.546	0.3462
306.101	0.3453
306.657	0.3444
307.212	0.3428
307.768	0.3422
308.323	0.341
308.879	0.34
309.434	0.3394
309.99	0.3382
310.545	0.3373
311.1	0.3363
311.656	0.3351
312.211	0.3342
312.767	0.3332
313.322	0.3323
313.878	0.3314
314.433	0.3307
314.989	0.3295
315.544	0.3286
316.1	0.3276
316.655	0.3264
317.211	0.3258
317.766	0.3249
318.322	0.3239
318.877	0.323
319.433	0.3221
319.988	0.3211
320.544	0.3205
321.099	0.3193
321.655	0.3183
322.21	0.3177
322.766	0.3165
323.321	0.3156
323.877	0.3149
324.432	0.314
324.988	0.3134
325.543	0.3125
326.099	0.3112
326.654	0.3103
327.209	0.3093
327.765	0.3084
328.321	0.3078
328.876	0.3066
329.432	0.3059
329.987	0.305
330.543	0.3038
331.098	0.3028
331.654	0.3019
332.209	0.301
332.765	0.3
333.32	0.2991
333.876	0.2982
334.431	0.2969
334.986	0.2957
335.542	0.2945
336.097	0.2935
336.653	0.2923
337.208	0.2911
337.764	0.2898
338.319	0.2883
338.875	0.2867
339.43	0.2855
339.986	0.2836
340.541	0.2821
341.097	0.2799
341.652	0.278
342.207	0.2759
342.763	0.2737
343.319	0.2706
343.874	0.2678
344.43	0.2641
344.985	0.261
345.541	0.2566
346.096	0.252
346.651	0.2464
347.207	0.2399
347.762	0.2325
348.318	0.2241
348.873	0.2142
349.429	0.203
349.596	0.199

## Sheet: Figure 5b
	Capacity of Zn|CarraChi|ZVO		Capacity of Zn|GF|ZVO
1	370.907	1	351.435
2	361.66	2	342.882
3	356.06	3	334.665
4	353.207	4	326.774
5	351.608	5	318.944
6	349.596	6	311.389
7	347.711	7	304.397
8	346.935	8	297.681
9	345.793	9	291.182
10	344.376	10	284.956
11	314.436	11	239.432
12	309.988	12	238.32
13	307.903	13	237.346
14	308.042	14	236.375
15	307.069	15	235.542
16	306.652	16	234.293
17	309.293	17	233.326
18	308.737	18	232.212
19	309.432	19	231.239
20	308.737	20	230.268
21	285	21	197.516
22	277.5	22	197.238
23	278.611	23	197.239
24	280	24	197.517
25	279.444	25	197.795
26	278.056	26	197.795
27	276.111	27	197.518
28	275.277	28	197.796
29	273.611	29	197.518
30	275.278	30	197.517
31	242.244	31	163.332
32	230.021	32	162.778
33	238.911	33	163.335
34	241.689	34	162.774
35	243.356	35	162.78
36	244.467	36	163.332
37	246.689	37	163.331
38	247.245	38	163.333
39	246.689	39	162.776
40	247.245	40	163.332
41	217.811	41	123.341
42	204.476	42	123.341
43	204.476	43	123.341
44	201.142	44	122.23
45	198.919	45	122.229
46	200.031	46	122.23
47	197.808	47	121.118
48	196.697	48	122.229
49	198.919	49	122.229
50	196.697	50	122.229
51	131.107	51	71.1146
52	115.552	52	75.5593
53	115.552	53	75.559
54	117.776	54	75.5601
55	115.551	55	75.5602
56	115.553	56	75.5608
57	113.328	57	75.5602
58	113.329	58	75.5601
59	113.328	59	75.5601
60	113.328	60	75.5599
61	275.828	61	193.903
62	274.997	62	193.905
63	275.823	63	194.184
64	274.986	64	194.182
65	275.535	65	194.46
66	275.824	66	194.461
67	274.713	67	194.184
68	275.551	68	194.183
69	274.713	69	194.184
70	274.99	70	194.184

## Sheet: Figure 5c
cycles	Capacity of Zn|CarraChi|ZVO	Capacity of Zn|GF|ZVO		CE of Zn|CarraChi|ZVO	CE of Zn|GF|ZVO
1	100	82.6906	1	100	100
2	100.435	100	2	125.213	110.244
3	100.189	101.427	3	106.124	100.769
4	101.57	101.609	4	100.759	99.569
5	101.362	101.594	5	99.887	99.332
6	100.927	101.534	6	101.474	99.287
7	100.605	101.291	7	99.851	99.138
8	100.435	101.063	8	99.682	99.166
9	100.208	100.972	9	99.7	99.313
10	99.6215	100.82	10	99.85	99.238
11	99.4891	100.562	11	99.793	99.162
12	99.4891	100.273	12	99.433	99.129
13	99.5269	100	13	99.867	99.157
14	99.4513	99.6204	14	100.076	99.094
15	98.9972	99.2104	15	100.038	99.075
16	98.9593	98.7397	16	99.962	99.01
17	98.3917	98.436	17	99.562	99.204
18	98.6187	98.0716	18	99.885	99.156
19	98.1268	97.7983	19	99.426	99.245
20	97.7105	97.4339	20	100.211	99.166
21	97.5781	97.1303	21	99.558	99.24
22	96.6509	96.7203	22	99.614	99.144
23	96.3292	96.614	23	99.884	99.453
24	95.894	96.4925	24	99.107	99.375
25	96.0076	96.1433	25	99.687	99.17
26	95.6859	95.8397	26	99.646	99.23
27	95.667	95.536	27	100.079	99.227
28	95.4021	95.1716	28	99.626	99.177
29	95.3264	94.8983	29	99.98	99.269
30	94.7398	94.6553	30	99.763	99.268
31	94.6452	181.886	31	99.98	191.297
32	94.5317	93.8658	32	99.424	99.134
33	94.2857	93.5014	33	99.88	99.179
34	94.6452	93.1673	34	99.92	99.224
35	94.6641	92.6966	35	99.8	99.075
36	94.5317	92.3929	36	100.361	99.266
37	94.2857	76.7233	37	99.98	15.017
38	94.3046	84.1786	38	99.86	93.601
39	94.5317	88.5667	39	99.8	99.184
40	94.0776	88.1415	40	100.06	99.248
41	93.6235	87.8986	41	100.18	99.45
42	93.1504	87.7164	42	99.579	99.483
43	93.1315	0	43	99.638	0
44	93.264		44	99.475
45	92.6774		45	99.98
46	92.7531		46	100.041
47	93.1315		47	99.533
48	93.6993		48	100
49	93.3401		49	100.49
50	93.4347		50	100.467
51	92.7345		51	99.717
52	92.5832		52	100.021
53	92.1479		53	99.331
54	91.9777		54	99.857
55	91.7504		55	99.652
56	92.6214		56	99.795
57	92.3757		57	99.753
58	92.3779		58	100.804
59	92.5111		59	99.797
60	91.8855		60	100.043
61	91.5263		61	100.062
62	91.3739		62	99.408
63	90.975		63	99.632
64	90.9946		64	99.897
65	91.9851		65	99.668
66	91.5502		66	100.022
67	91.6812		67	100.856
68	91.4552		68	99.611
69	91.1519		69	100.083
70	91.1707		70	99.876
71	91.0012		71	99.629
72	90.7718		72	99.835
73	90.5238		73	99.877
74	90.8484		74	99.815
75	90.031		75	99.771
76	90.3145		76	100.253
77	90.2202		77	99.125
78	89.936		78	100.274
79	89.7459		79	100.022
80	89.6155		80	99.643
81	89.6524		81	99.769
82	89.7645		82	99.918
83	90.1265		83	100.042
84	90.1873		84	99.937
85	90.0763		85	100.383
86	90.4917		86	100.109
87	90.3771		87	99.855
88	89.7515		88	100.463
89	89.447		89	99.624
90	89.2385		90	99.394
91	89.2566		91	99.664
92	89.5802		92	99.79
93	89.619		93	99.959
94	90.0571		94	100.342
95	89.2371		95	100.003
96	88.6473		96	100.425
97	88.5716		97	99.111
98	88.3635		98	99.363
99	88.0227		99	99.851
100	87.9092		100	99.786

## Sheet: Figure 5f
cycles	Capacity of Zn|CarraChi|ZVO	Capacity of Zn|GF|ZVO		CE of Zn|CarraChi|ZVO	CE of Zn|GF|ZVO
1	0.8982	0.879	1	113.74	100.84
2	0.8983	0.8754	2	98.44	99.53
3	0.8837	0.8772	3	98.66	99.9
4	0.8766	0.8781	4	99.16	100.02
5	0.874	0.8784	5	99.31	99.83
6	0.87	0.8787	6	99.75	99.96
7	0.8669	0.8771	7	99.89	99.87
8	0.8654	0.8756	8	100.05	99.58
9	0.8647	0.8732	9	99.97	99.75
10	0.8622	0.8722	10	100.1	99.76
11	0.8575	0.868	11	99.97	99.46
12	0.8568	0.869	12	100.22	99.71
13	0.8537	0.8647	13	99.93	99.59
14	0.8497	0.8681	14	100.02	100.04
15	0.8489	0.873	15	100.22	100.06
16	0.848	0.8711	16	100.04	99.4
17	0.8438	0.8684	17	99.91	99.16
18	0.8408	0.8663	18	100.27	98.59
19	0.8434	0.8647	19	100.18	97.3
20	0.8428	0.8635	20	100.09	94.91
21	0.842	0.8696	21	99.99	88.85
22	0.8402	0.8753	22	100.24	71.87
23	0.8398	0	23	99.75	0
24	0.8399		24	100.46
25	0.8382		25	99.56
26	0.8403		26	100.21
27	0.841		27	99.79
28	0.8408		28	100.23
29	0.8404		29	100.28
30	0.8421		30	99.85
31	0.8412		31	99.9
32	0.8388		32	100.03
33	0.8403		33	100.05
34	0.8385		34	99.98
35	0.8369		35	99.81
36	0.8357		36	100.25
37	0.831		37	100.16
38	0.83		38	100.02
39	0.8315		39	100.04
40	0.8292		40	100.45
41	0.8323		41	99.83
42	0.8311		42	100.01
43	0.8304		43	100.17
44	0.8279		44	99.99
45	0.8248		45	100.02
46	0.8175		46	99.89
47	0.8257		47	99.92
48	0.8284		48	99.57
49	0.829		49	100.26
50	0.7888		50	100.25
51	0.8306		51	99.86
52	0.8211		52	100.41
53	0.8273		53	99.82
54	0.8247		54	100
55	0.8229		55	100.33
56	0.8131		56	99.59
57	0.8177		57	100.55
58	0.8178		58	99.7
59	0.8143		59	99.99
60	0.8126		60	99.73
61	0.8152		61	100.16
62	0.8151		62	99.77
63	0.8079		63	100.43
64	0.8076		64	100.09
65	0.8083		65	99.86
66	0.8106		66	100.09
67	0.8081		67	99.93
68	0.81		68	100.48
69	0.8122		69	100.11
70	0.8115		70	100
71	0.8101		71	99.74
72	0.8106		72	100.44
73	0.8067		73	100.19
74	0.8041		74	99.88
75	0.8056		75	100.06
76	0.8079		76	99.97
77	0.8074		77	99.83
78	0.8052		78	99.98
79	0.8081		79	99.87
80	0.8087		80	99.92
81	0.8087		81	99.97
82	0.805		82	99.94
83	0.8063		83	100.02
84	0.8065		84	99.98
85	0.8049		85	100.08
86	0.7997		86	100.06
87	0.8017		87	100.03
88	0.8018		88	99.95
89	0.8007		89	100.12
90	0.8043		90	100.23
91	0.8058		91	100.23
92	0.8047		92	100.08
93	0.8023		93	99.97
94	0.8028		94	100.13
95	0.8042		95	99.72
96	0.8034		96	99.92
97	0.8002		97	99.96
98	0.8013		98	99.91
99	0.7989		99	99.95
100	0.7985		100	99.74
101	0.7961		101	100.21
102	0.797		102	99.93
103	0.7954		103	99.94
104	0.7934		104	100.07
105	0.7938		105	99.73
106	0.7927		106	100.07
107	0.7933		107	99.98
108	0.7928		108	99.93
109	0.7945		109	99.76
110	0.7931		110	99.97
111	0.7907		111	99.88
112	0.7904		112	99.96
113	0.7921		113	99.99
114	0.7921		114	99.85
115	0.7927		115	100.39
116	0.7923		116	99.69
117	0.7931		117	99.57
118	0.7929		118	100.5
119	0.7925		119	99.63
120	0.7928		120	99.85
121	0.7929		121	99.86
122	0.7935		122	99.76
123	0.7934		123	99.89
124	0.7934		124	99.85
125	0.7941		125	100.02
126	0.7921		126	100.04
127	0.7912		127	99.7
128	0.7937		128	100.12
129	0.7934		129	99.86
130	0.7913		130	99.56
131	0.7918		131	100.15
132	0.7904		132	99.83
133	0.7868		133	99.85
134	0.7856		134	99.64
135	0.7876		135	99.94
136	0.7864		136	99.84
137	0.7875		137	99.91
138	0.7856		138	99.49
139	0.7839		139	100.02
140	0.7837		140	99.96
141	0.7815		141	100
142	0.7819		142	99.63
143	0.7836		143	100.21
144	0.784		144	99.81
145	0.7831		145	99.64
146	0.7833		146	99.82
147	0.7846		147	100.31
148	0.7849		148	99.27
149	0.7822		149	100.01
150	0.7816		150	99.85
151	0.7808		151	99.77
152	0.7808		152	99.82
153	0.7792		153	99.87
154	0.7769		154	99.35
155	0.7784		155	100.27
156	0.7781		156	100.08
157	0.7776		157	100.25
158	0.7784		158	99.51
159	0.7789		159	99.18
160	0.7779		160	100.13
161	0.7761		161	100.24
162	0.7778		162	99.84
163	0.7767		163	99.64
164	0.7723		164	100.03
165	0.7746		165	99.68
166	0.7731		166	100.15
167	0.7742		167	99.68
168	0.7733		168	99.29
169	0.7725		169	100.08
170	0.7716		170	99.98
171	0.7706		171	99.77
172	0.7682		172	99.51
173	0.7707		173	100.75
174	0.7693		174	99.31
175	0.7712		175	99.58
176	0.772		176	100.5
177	0.7722		177	99.5
178	0.7718		178	100.1
179	0.7698		179	100.31
180	0.7671		180	100.14
181	0.7676		181	99.94
182	0.7662		182	100.21
183	0.767		183	98.66
184	0.7646		184	100.66
185	0.7667		185	100.02
186	0.7667		186	99.53
187	0.7636		187	100.42
188	0.7621		188	99.47
189	0.7629		189	100.53
190	0.761		190	99.81
191	0.7618		191	99.8
192	0.7626		192	99.83
193	0.7601		193	100.14
194	0.7592		194	98.8
195	0.7583		195	99.99
196	0.7577		196	99.49
197	0.7559		197	99.63
198	0.7566		198	100.3
199	0.7543		199	99.66
200	0.7536		200	100.15
