# Supplementary material for: Production of gas-releasing electrolyte-replenishing Ah-scale zinc metal pouch cells with aqueous gel electrolyte
Source: Nat Commun. 2023 Jul 14;14:4211. doi: 10.1038/s41467-023-39877-5 (PMC10349122; doi:10.1038/s41467-023-39877-5)
Supplement: Supplementary file 4 — Source Data [file 41467_2023_39877_MOESM4_ESM.zip › Figure 2.xlsx]

## Sheet: Figure 2e
FTIR
CarraChi		K-carrageenan		Chitosan
599.763	15.1832	599.763	31.579	599.763	86.66
600.245	15.0613	600.245	31.5382	600.245	86.7075
600.727	14.9247	600.727	31.4903	600.727	86.7441
601.209	14.768	601.209	31.4303	601.209	86.7676
601.692	14.6004	601.692	31.3655	601.692	86.7806
602.174	14.4413	602.174	31.3119	602.174	86.7902
602.656	14.3101	602.656	31.2864	602.656	86.8052
603.138	14.2156	603.138	31.2973	603.138	86.832
603.62	14.1523	603.62	31.3408	603.62	86.8723
604.102	14.104	604.102	31.4035	604.102	86.9231
604.584	14.0536	604.584	31.4705	604.584	86.9789
605.066	13.9937	605.066	31.5342	605.066	87.0354
605.548	13.9314	605.548	31.5988	605.548	87.0919
606.031	13.8851	606.031	31.6775	606.031	87.1511
606.513	13.8748	606.513	31.784	606.513	87.2173
606.995	13.9114	606.995	31.9242	606.995	87.2928
607.477	13.9923	607.477	32.0917	607.477	87.3767
607.959	14.1033	607.959	32.2704	607.959	87.4642
608.441	14.2282	608.441	32.4431	608.441	87.5495
608.923	14.358	608.923	32.6	608.923	87.6291
609.405	14.4958	609.405	32.7436	609.405	87.7033
609.888	14.654	609.888	32.8862	609.888	87.7764
610.37	14.8461	610.37	33.0419	610.37	87.8536
610.852	15.0767	610.852	33.2177	610.852	87.9382
611.334	15.3382	611.334	33.4092	611.334	88.0288
611.816	15.6129	611.816	33.6024	611.816	88.1201
612.298	15.8821	612.298	33.782	612.298	88.205
612.78	16.1349	612.78	33.9391	612.78	88.2787
613.263	16.3726	613.263	34.0765	613.263	88.341
613.745	16.6057	613.745	34.2063	613.745	88.3962
614.227	16.8455	614.227	34.3428	614.227	88.4514
614.709	17.096	614.709	34.4944	614.709	88.5124
615.191	17.3496	615.191	34.6587	615.191	88.5814
615.673	17.5897	615.673	34.8246	615.673	88.656
616.155	17.7997	616.155	34.9789	616.155	88.7314
616.637	17.9717	616.637	35.1144	616.637	88.8032
617.12	18.1102	617.12	35.2349	617.12	88.8698
617.602	18.2298	617.602	35.3534	617.602	88.9336
618.084	18.3458	618.084	35.4847	618.084	88.9989
618.566	18.465	618.566	35.638	618.566	89.0692
619.048	18.5826	619.048	35.812	619.048	89.1455
619.53	18.6857	619.53	35.998	619.53	89.2251
620.012	18.7616	620.012	36.1859	620.012	89.3036
620.494	18.8065	620.494	36.3713	620.494	89.3772
620.976	18.8286	620.976	36.559	620.976	89.4452
621.459	18.8452	621.459	36.7603	621.459	89.5099
621.941	18.8736	621.941	36.987	621.941	89.5758
622.423	18.9237	622.423	37.2441	622.423	89.6463
622.905	18.9942	622.905	37.5268	622.905	89.7227
623.387	19.0756	623.387	37.8229	623.387	89.803
623.869	19.159	623.869	38.1187	623.869	89.8833
624.351	19.2431	624.351	38.4064	624.351	89.96
624.833	19.3385	624.833	38.687	624.833	90.031
625.316	19.4638	625.316	38.9683	625.316	90.0967
625.798	19.6375	625.798	39.2589	625.798	90.1582
626.28	19.8694	626.28	39.5609	626.28	90.2158
626.762	20.1577	626.762	39.8674	626.762	90.2684
627.244	20.4927	627.244	40.1655	627.244	90.3135
627.726	20.8651	627.726	40.4426	627.726	90.3488
628.208	21.2731	628.208	40.6931	628.208	90.3743
628.691	21.7251	628.691	40.9213	628.691	90.3934
629.173	22.2359	629.173	41.1385	629.173	90.4113
629.655	22.818	629.655	41.3568	629.655	90.4332
630.137	23.4745	630.137	41.582	630.137	90.4615
630.619	24.1963	630.619	41.8107	630.619	90.4945
631.101	24.9656	631.101	42.0328	631.101	90.5273
631.583	25.7643	631.583	42.2373	631.583	90.5542
632.065	26.5809	632.065	42.4198	632.065	90.572
632.548	27.414	632.548	42.5854	632.548	90.5826
633.03	28.269	633.03	42.7463	633.03	90.592
633.512	29.151	633.512	42.9156	633.512	90.608
633.994	30.0573	633.994	43.0996	633.994	90.6369
634.476	30.9746	634.476	43.2941	634.476	90.6804
634.958	31.882	634.958	43.4864	634.958	90.7351
635.44	32.7586	635.44	43.6617	635.44	90.7943
635.922	33.5913	635.922	43.8111	635.922	90.8508
636.404	34.3783	636.404	43.9357	636.404	90.9006
636.887	35.1276	636.887	44.0455	636.887	90.9432
637.369	35.8497	637.369	44.1529	637.369	90.9812
637.851	36.5506	637.851	44.2663	637.851	91.0182
638.333	37.2284	638.333	44.3854	638.333	91.0564
638.815	37.8738	638.815	44.5024	638.815	91.0957
639.297	38.476	639.297	44.6074	639.297	91.1344
639.779	39.0289	639.779	44.6942	639.779	91.1714
640.261	39.5344	640.261	44.7643	640.261	91.2068
640.744	40.0013	640.744	44.8254	640.744	91.2428
641.226	40.4405	641.226	44.8864	641.226	91.2824
641.708	40.8588	641.708	44.9519	641.708	91.3274
642.19	41.2554	642.19	45.0187	642.19	91.3773
642.672	41.6238	642.672	45.0785	642.672	91.4292
643.154	41.9561	643.154	45.1229	643.154	91.4794
643.636	42.2487	643.636	45.1492	643.636	91.525
644.119	42.5058	644.119	45.1634	644.119	91.5656
644.601	42.7377	644.601	45.1774	644.601	91.6026
645.083	42.9558	645.083	45.2028	645.083	91.6383
645.565	43.1668	645.565	45.2441	645.565	91.6731
646.047	43.3698	646.047	45.296	646.047	91.7049
646.529	43.5574	646.529	45.3455	646.529	91.729
647.011	43.7213	647.011	45.3792	647.011	91.7406
647.493	43.8578	647.493	45.3902	647.493	91.7372
647.976	43.9712	647.976	45.3821	647.976	91.7204
648.458	44.0717	648.458	45.3674	648.458	91.6952
648.94	44.1707	648.94	45.3607	648.94	91.6682
649.422	44.2738	649.422	45.3711	649.422	91.6436
649.904	44.3785	649.904	45.3975	649.904	91.6217
650.386	44.475	650.386	45.4302	650.386	91.5979
650.868	44.5532	650.868	45.4572	650.868	91.5653
651.35	44.6076	651.35	45.471	651.35	91.5175
651.832	44.6416	651.832	45.4729	651.832	91.4519
652.315	44.6651	652.315	45.4719	652.315	91.371
652.797	44.6892	652.797	45.4793	652.797	91.2803
653.279	44.7194	653.279	45.5013	653.279	91.1863
653.761	44.7525	653.761	45.5359	653.761	91.0931
654.243	44.7787	654.243	45.574	654.243	91.0013
654.725	44.787	654.725	45.605	654.725	90.9083
655.207	44.7718	655.207	45.6234	655.207	90.8104
655.689	44.7371	655.689	45.6319	655.689	90.7054
656.172	44.6941	656.172	45.6404	656.172	90.5935
656.654	44.6559	656.654	45.6596	656.654	90.4772
657.136	44.6302	657.136	45.6947	657.136	90.3599
657.618	44.6159	657.618	45.7417	657.618	90.2446
658.1	44.6039	658.1	45.7891	658.1	90.1323
658.582	44.5831	658.582	45.8237	658.582	90.0237
659.064	44.5467	659.064	45.8377	659.064	89.9192
659.546	44.4965	659.546	45.8328	659.546	89.8205
660.029	44.4413	660.029	45.8191	660.029	89.7309
660.511	44.3918	660.511	45.8092	660.511	89.654
660.993	44.3537	660.993	45.812	660.993	89.5932
661.475	44.3243	661.475	45.8279	661.475	89.55
661.957	44.294	661.957	45.8504	661.957	89.5246
662.439	44.2516	662.439	45.8702	662.439	89.5152
662.921	44.191	662.921	45.8816	662.921	89.5193
663.403	44.1144	663.403	45.8854	663.403	89.5336
663.886	44.031	663.886	45.8879	663.886	89.5535
664.368	43.9511	664.368	45.8967	664.368	89.5742
664.85	43.8806	664.85	45.9158	664.85	89.5905
665.332	43.8176	665.332	45.9436	665.332	89.5991
665.814	43.7521	665.814	45.9732	665.814	89.6013
666.296	43.6692	666.296	45.9957	666.296	89.606
666.778	43.5549	666.778	46.0054	666.778	89.6325
667.26	43.4049	667.26	46.0053	667.26	89.7089
667.743	43.2343	667.743	46.0107	667.743	89.8624
668.225	43.0757	668.225	46.0407	668.225	90.1053
668.707	42.9567	668.707	46.1015	668.707	90.4257
669.189	42.878	669.189	46.1788	669.189	90.7944
669.671	42.8188	669.671	46.251	669.671	91.1803
670.153	42.7568	670.153	46.3041	670.153	91.563
670.635	42.681	670.635	46.3371	670.635	91.936
671.117	42.5925	671.117	46.3579	671.117	92.3037
671.6	42.4994	671.6	46.3781	671.6	92.6745
672.082	42.4113	672.082	46.4084	672.082	93.0565
672.564	42.3334	672.564	46.4532	672.564	93.4528
673.046	42.2637	673.046	46.5091	673.046	93.8606
673.528	42.1929	673.528	46.5662	673.528	94.2723
674.01	42.1098	674.01	46.613	674.01	94.6788
674.492	42.0076	674.492	46.6427	674.492	95.0722
674.975	41.888	674.975	46.6563	674.975	95.4483
675.457	41.7608	675.457	46.6611	675.457	95.8056
675.939	41.638	675.939	46.6658	675.939	96.1444
676.421	41.5275	676.421	46.6745	676.421	96.4651
676.903	41.4287	676.903	46.6837	676.903	96.7674
677.385	41.3325	677.385	46.684	677.385	97.0504
677.867	41.2271	677.867	46.6652	677.867	97.3135
678.349	41.1042	678.349	46.6225	678.349	97.5562
678.831	40.9641	678.831	46.5589	678.831	97.779
679.314	40.8151	679.314	46.484	679.314	97.9822
679.796	40.6683	679.796	46.4084	679.796	98.1662
680.278	40.5313	680.278	46.3379	680.278	98.3309
680.76	40.404	680.76	46.2704	680.76	98.4761
681.242	40.2787	681.242	46.1966	681.242	98.6021
681.724	40.1451	681.724	46.106	681.724	98.7104
682.206	39.9966	682.206	45.9926	682.206	98.8032
682.688	39.8345	682.688	45.8578	682.688	98.8838
683.17	39.6672	683.17	45.71	683.17	98.9549
683.653	39.5051	683.653	45.5589	683.653	99.0186
684.135	39.3546	684.135	45.4098	684.135	99.0756
684.617	39.214	684.617	45.2603	684.617	99.1254
685.099	39.0743	685.099	45.1014	685.099	99.1672
685.581	38.9245	685.581	44.9226	685.581	99.2008
686.063	38.7579	686.063	44.7182	686.063	99.227
686.545	38.5762	686.545	44.4903	686.545	99.248
687.028	38.388	687.028	44.2485	687.028	99.2664
687.51	38.2045	687.51	44.0046	687.51	99.2845
687.992	38.0326	687.992	43.7665	687.992	99.3033
688.474	37.8712	688.474	43.5344	688.474	99.3217
688.956	37.7119	688.956	43.3017	688.956	99.337
689.438	37.5445	689.438	43.0598	689.438	99.3465
689.92	37.3633	689.92	42.8044	689.92	99.3478
690.403	37.1712	690.403	42.5393	690.403	99.3409
690.885	36.978	690.885	42.2753	690.885	99.3274
691.367	36.7948	691.367	42.0249	691.367	99.3102
691.849	36.628	691.849	41.7959	691.849	99.2928
692.331	36.4748	692.331	41.5876	692.331	99.2777
692.813	36.3253	692.813	41.3918	692.813	99.2659
693.295	36.1672	693.295	41.198	693.295	99.2571
693.777	35.9934	693.777	41.0006	693.777	99.2506
694.259	35.8055	694.259	40.8025	694.259	99.2457
694.742	35.6132	694.742	40.6151	694.742	99.242
695.224	35.4285	695.224	40.4524	695.224	99.24
695.706	35.2597	695.706	40.3247	695.706	99.24
696.188	35.1065	696.188	40.2336	696.188	99.2422
696.67	34.9612	696.67	40.1719	696.67	99.2461
697.152	34.8139	697.152	40.1293	697.152	99.251
697.634	34.6587	697.634	40.0985	697.634	99.2561
698.116	34.4983	698.116	40.0795	698.116	99.2611
698.598	34.3425	698.598	40.0802	698.598	99.2656
699.081	34.2028	699.081	40.1104	699.081	99.269
699.563	34.0862	699.563	40.1769	699.563	99.2701
700.045	33.991	700.045	40.2786	700.045	99.2671
700.527	33.9079	700.527	40.4075	700.527	99.2579
701.009	33.8255	701.009	40.5534	701.009	99.241
701.491	33.7372	701.491	40.71	701.491	99.2165
701.973	33.6448	701.973	40.8785	701.973	99.1864
702.456	33.5576	702.456	41.0667	702.456	99.1541
702.938	33.487	702.938	41.2845	702.938	99.1239
703.42	33.44	703.42	41.5376	703.42	99.0989
703.902	33.4145	703.902	41.8243	703.902	99.0806
704.384	33.401	704.384	42.1355	704.384	99.0686
704.866	33.3871	704.866	42.4599	704.866	99.061
705.348	33.3652	705.348	42.7896	705.348	99.056
705.83	33.3361	705.83	43.1234	705.83	99.0524
706.312	33.3082	706.312	43.4656	706.312	99.0507
706.795	33.2923	706.795	43.8217	706.795	99.0522
707.277	33.2949	707.277	44.1934	707.277	99.058
707.759	33.3141	707.759	44.5756	707.759	99.0683
708.241	33.3408	708.241	44.9579	708.241	99.0819
708.723	33.3636	708.723	45.3294	708.723	99.0968
709.205	33.3757	709.205	45.6837	709.205	99.1109
709.687	33.3784	709.687	46.0212	709.687	99.1234
710.17	33.3799	710.17	46.3482	710.17	99.1347
710.652	33.3902	710.652	46.6714	710.652	99.1468
711.134	33.4147	711.134	46.994	711.134	99.1618
711.616	33.4506	711.616	47.3124	711.616	99.1816
712.098	33.4873	712.098	47.6181	712.098	99.2069
712.58	33.5125	712.58	47.902	712.58	99.2373
713.062	33.5183	713.062	48.1587	713.062	99.2719
713.544	33.5053	713.544	48.3891	713.544	99.3099
714.027	33.4818	714.027	48.5991	714.027	99.3508
714.509	33.4588	714.509	48.7946	714.509	99.3942
714.991	33.4436	714.991	48.9778	714.991	99.4395
715.473	33.4356	715.473	49.1444	715.473	99.4853
715.955	33.4274	715.955	49.2857	715.955	99.5295
716.437	33.4092	716.437	49.3929	716.437	99.5699
716.919	33.3751	716.919	49.4616	716.919	99.6051
717.401	33.3266	717.401	49.4947	717.401	99.6349
717.884	33.2718	717.884	49.5007	717.884	99.6607
718.366	33.2209	718.366	49.4896	718.366	99.6853
718.848	33.1802	718.848	49.4684	718.848	99.7114
719.33	33.1481	719.33	49.4382	719.33	99.7409
719.812	33.1166	719.812	49.3947	719.812	99.7742
720.294	33.0759	720.294	49.3321	720.294	99.8102
720.776	33.0207	720.776	49.2474	720.776	99.8464
721.258	32.9543	721.258	49.1434	721.258	99.8805
721.74	32.887	721.74	49.0273	721.74	99.9104
722.223	32.8303	722.223	48.9066	722.223	99.9347
722.705	32.7908	722.705	48.7854	722.705	99.953
723.187	32.7664	723.187	48.6619	723.187	99.9656
723.669	32.7479	723.669	48.53	723.669	99.973
724.151	32.7236	724.151	48.3832	724.151	99.9764
724.633	32.6868	724.633	48.2195	724.633	99.9773
725.115	32.6388	725.115	48.0433	725.115	99.9773
725.597	32.5885	725.597	47.8648	725.597	99.9779
726.08	32.5474	726.08	47.6951	726.08	99.9799
726.562	32.523	726.562	47.5418	726.562	99.983
727.044	32.5149	727.044	47.4053	727.044	99.9856
727.526	32.5148	727.526	47.28	727.526	99.9855
728.008	32.5121	728.008	47.1584	728.008	99.9807
728.49	32.4997	728.49	47.0359	728.49	99.9702
728.972	32.4783	728.972	46.914	728.972	99.9551
729.455	32.4561	729.455	46.7999	729.455	99.9381
729.937	32.4438	729.937	46.703	729.937	99.9226
730.419	32.449	730.419	46.6301	730.419	99.9115
730.901	32.4717	730.901	46.5825	730.901	99.9061
731.383	32.5054	731.383	46.5568	731.383	99.9052
731.865	32.5412	731.865	46.5484	731.865	99.9059
732.347	32.5738	732.347	46.5555	732.347	99.9045
732.829	32.6047	732.829	46.582	732.829	99.8979
733.312	32.6417	733.312	46.6356	733.312	99.885
733.794	32.6941	733.794	46.7243	733.794	99.8663
734.276	32.7669	734.276	46.8512	734.276	99.8442
734.758	32.8576	734.758	47.0126	734.758	99.822
735.24	32.9574	735.24	47.199	735.24	99.8024
735.722	33.0557	735.722	47.3995	735.722	99.787
736.204	33.1463	736.204	47.6064	736.204	99.7762
736.686	33.2309	736.686	47.8179	736.686	99.7692
737.168	33.3175	737.168	48.037	737.168	99.764
737.651	33.4159	737.651	48.2675	737.651	99.7586
738.133	33.5313	738.133	48.5096	738.133	99.7512
738.615	33.6611	738.615	48.7578	738.615	99.7403
739.097	33.7959	739.097	49.0022	739.097	99.7253
739.579	33.9241	739.579	49.2325	739.579	99.7068
740.061	34.0384	740.061	49.4434	740.061	99.6861
740.543	34.1391	740.543	49.6362	740.543	99.6654
741.025	34.2336	741.025	49.8185	741.025	99.6467
741.508	34.3314	741.508	50.0001	741.508	99.6313
741.99	34.439	741.99	50.1886	741.99	99.6193
742.472	34.5559	742.472	50.3866	742.472	99.6095
742.954	34.6753	742.954	50.5931	742.954	99.5999
743.436	34.7893	743.436	50.806	743.436	99.5881
743.918	34.8938	743.918	51.0264	743.918	99.573
744.4	34.9917	744.4	51.2599	744.4	99.5543
744.883	35.0924	744.883	51.5152	744.883	99.5334
745.365	35.2062	745.365	51.8002	745.365	99.5119
745.847	35.3394	745.847	52.1175	745.847	99.4916
746.329	35.4903	746.329	52.4628	746.329	99.4737
746.811	35.6506	746.811	52.8267	746.811	99.4588
747.293	35.8096	747.293	53.1988	747.293	99.447
747.775	35.9605	747.775	53.5719	747.775	99.4382
748.257	36.1029	748.257	53.9445	748.257	99.433
748.74	36.243	748.74	54.319	748.74	99.4319
749.222	36.3887	749.222	54.6984	749.222	99.4352
749.704	36.5445	749.704	55.0821	749.704	99.4423
750.186	36.7085	750.186	55.4639	750.186	99.4515
750.668	36.8728	750.668	55.8338	750.668	99.4608
751.15	37.028	751.15	56.181	751.15	99.4679
751.632	37.1683	751.632	56.4988	751.632	99.4719
752.114	37.2944	752.114	56.7861	752.114	99.4729
752.596	37.4125	752.596	57.0469	752.596	99.4721
753.079	37.5306	753.079	57.2868	753.079	99.471
753.561	37.6534	753.561	57.5096	753.561	99.4703
754.043	37.7796	754.043	57.7152	754.043	99.4697
754.525	37.9033	754.525	57.9006	754.525	99.4676
755.007	38.0174	755.007	58.062	755.007	99.4621
755.489	38.1188	755.489	58.1986	755.489	99.4521
755.971	38.2109	755.971	58.3139	755.971	99.4381
756.453	38.3019	756.453	58.4144	756.453	99.4221
756.936	38.4005	756.936	58.5069	756.936	99.4071
757.418	38.5109	757.418	58.5948	757.418	99.3954
757.9	38.6304	757.9	58.6773	757.9	99.3886
758.382	38.7505	758.382	58.7493	758.382	99.3859
758.864	38.8619	758.864	58.8056	758.864	99.3852
759.346	38.9594	759.346	58.8436	759.346	99.3834
759.828	39.0449	759.828	58.865	759.828	99.3783
760.311	39.1266	760.311	58.8757	760.311	99.3685
760.793	39.214	760.793	58.8818	760.793	99.3542
761.275	39.313	761.275	58.8871	761.275	99.3372
761.757	39.423	761.757	58.8907	761.757	99.3194
762.239	39.5371	762.239	58.8878	762.239	99.303
762.721	39.6472	762.721	58.8725	762.721	99.2897
763.203	39.7481	763.203	58.8411	763.203	99.2802
763.685	39.8406	763.685	58.7937	763.685	99.2741
764.168	39.931	764.168	58.7336	764.168	99.2704
764.65	40.0266	764.65	58.6647	764.65	99.267
765.132	40.1314	765.132	58.5884	765.132	99.2612
765.614	40.2433	765.614	58.5023	765.614	99.2505
766.096	40.3554	766.096	58.401	766.096	99.2331
766.578	40.4595	766.578	58.2792	766.578	99.209
767.06	40.5515	767.06	58.135	767.06	99.1794
767.542	40.6331	767.542	57.972	767.542	99.1475
768.024	40.7119	768.024	57.7987	768.024	99.1167
768.507	40.7962	768.507	57.6254	768.507	99.09
768.989	40.8911	768.989	57.4613	768.989	99.0688
769.471	40.9956	769.471	57.3119	769.471	99.053
769.953	41.1037	769.953	57.1798	769.953	99.0409
770.435	41.2085	770.435	57.0667	770.435	99.0306
770.917	41.3067	770.917	56.9764	770.917	99.0207
771.399	41.4012	771.399	56.9165	771.399	99.0106
771.881	41.4995	771.881	56.8965	771.881	99.0007
772.364	41.6101	772.364	56.9249	772.364	98.9909
772.846	41.7376	772.846	57.0051	772.846	98.9807
773.328	41.8799	773.328	57.134	773.328	98.9685
773.81	42.03	773.81	57.3027	773.81	98.9521
774.292	42.1795	774.292	57.5005	774.292	98.93
774.774	42.3237	774.774	57.7184	774.774	98.9016
775.256	42.4637	775.256	57.9512	775.256	98.8682
775.739	42.6056	775.739	58.1977	775.739	98.8323
776.221	42.7563	776.221	58.457	776.221	98.7964
776.703	42.9186	776.703	58.7261	776.703	98.7622
777.185	43.0894	777.185	58.9984	777.185	98.73
777.667	43.2604	777.667	59.2644	777.667	98.6988
778.149	43.4224	778.149	59.5153	778.149	98.6678
778.631	43.5702	778.631	59.746	778.631	98.6365
779.113	43.7048	779.113	59.9566	779.113	98.6063
779.596	43.8325	779.596	60.1511	779.596	98.5791
780.078	43.9611	780.078	60.3346	780.078	98.5569
780.56	44.0953	780.56	60.5098	780.56	98.5399
781.042	44.234	781.042	60.6754	781.042	98.5267
781.524	44.3714	781.524	60.8274	781.524	98.5139
782.006	44.5005	782.006	60.9611	782.006	98.4978
782.488	44.6176	782.488	61.0747	782.488	98.4757
782.97	44.7242	782.97	61.1707	782.97	98.4471
783.452	44.8267	783.452	61.2545	783.452	98.4134
783.935	44.932	783.935	61.332	783.935	98.3772
784.417	45.0436	784.417	61.406	784.417	98.3408
784.899	45.1595	784.899	61.4755	784.899	98.3053
785.381	45.273	785.381	61.5361	785.381	98.27
785.863	45.3768	785.863	61.5828	785.863	98.2336
786.345	45.4676	786.345	61.6137	786.345	98.1952
786.827	45.5477	786.827	61.6311	786.827	98.1551
787.309	45.6244	787.309	61.6409	787.309	98.1154
787.792	45.7061	787.792	61.6496	787.792	98.0785
788.274	45.7974	788.274	61.661	788.274	98.0464
788.756	45.8973	788.756	61.6745	788.756	98.0192
789.238	45.9996	789.238	61.6858	789.238	97.9951
789.72	46.0969	789.72	61.6898	789.72	97.9712
790.202	46.185	790.202	61.6839	790.202	97.9448
790.684	46.2651	790.684	61.6693	790.684	97.915
791.167	46.3432	791.167	61.6512	791.167	97.8827
791.649	46.4263	791.649	61.6354	791.649	97.85
792.131	46.5184	792.131	61.6259	792.131	97.8196
792.613	46.6183	792.613	61.6226	792.613	97.7928
793.095	46.7202	793.095	61.6217	793.095	97.7695
793.577	46.8174	793.577	61.6185	793.577	97.7479
794.059	46.9062	794.059	61.6101	794.059	97.7259
794.541	46.9883	794.541	61.5974	794.541	97.702
795.023	47.0695	795.023	61.5844	795.023	97.6753
795.506	47.1565	795.506	61.5757	795.506	97.6459
795.988	47.2524	795.988	61.574	795.988	97.614
796.47	47.3549	796.47	61.5781	796.47	97.5795
796.952	47.4574	796.952	61.5839	796.952	97.5418
797.434	47.5525	797.434	61.587	797.434	97.5003
797.916	47.6361	797.916	61.5855	797.916	97.4553
798.398	47.7102	798.398	61.5815	798.398	97.4086
798.88	47.7811	798.88	61.58	798.88	97.3631
799.362	47.8568	799.362	61.5867	799.362	97.322
799.845	47.9419	799.845	61.604	799.845	97.2871
800.327	48.0359	800.327	61.6301	800.327	97.2587
800.809	48.1338	800.809	61.6599	800.809	97.2346
801.291	48.2294	801.291	61.6874	801.291	97.2114
801.773	48.3193	801.773	61.7093	801.773	97.1857
802.255	48.4049	802.255	61.727	802.255	97.1557
802.737	48.4914	802.737	61.7454	802.737	97.1211
803.22	48.5848	803.22	61.7704	803.22	97.0831
803.702	48.6876	803.702	61.8056	803.702	97.0435
804.184	48.7973	804.184	61.8505	804.184	97.0033
804.666	48.9074	804.666	61.9006	804.666	96.963
805.148	49.0109	805.148	61.9505	805.148	96.9223
805.63	49.1044	805.63	61.9964	805.63	96.8812
806.112	49.1896	806.112	62.0384	806.112	96.8407
806.595	49.2723	806.595	62.0796	806.595	96.8022
807.077	49.3591	807.077	62.1238	807.077	96.7676
807.559	49.4528	807.559	62.1729	807.559	96.7377
808.041	49.5511	808.041	62.2248	808.041	96.7116
808.523	49.6478	808.523	62.2747	808.523	96.687
809.005	49.736	809.005	62.3172	809.005	96.661
809.487	49.8124	809.487	62.3496	809.487	96.6309
809.969	49.8793	809.969	62.373	809.969	96.5959
810.451	49.9434	810.451	62.3915	810.451	96.5569
810.934	50.0116	810.934	62.4098	810.934	96.5157
811.416	50.0881	811.416	62.4305	811.416	96.4738
811.898	50.171	811.898	62.4517	811.898	96.4317
812.38	50.2546	812.38	62.4689	812.38	96.3882
812.862	50.3321	812.862	62.4768	812.862	96.3415
813.344	50.4001	813.344	62.4727	813.344	96.2901
813.826	50.4602	813.826	62.458	813.826	96.234
814.308	50.5187	814.308	62.4367	814.308	96.1748
814.79	50.5819	814.79	62.4136	814.79	96.1151
815.273	50.653	815.273	62.3905	815.273	96.0576
815.755	50.7295	815.755	62.365	815.755	96.0035
816.237	50.8048	816.237	62.3312	816.237	95.9526
816.719	50.8714	816.719	62.2829	816.719	95.9038
817.201	50.9253	817.201	62.2165	817.201	95.8557
817.683	50.9683	817.683	62.133	817.683	95.8075
818.165	51.0069	818.165	62.0373	818.165	95.7593
818.648	51.049	818.648	61.9354	818.648	95.7117
819.13	51.0994	819.13	61.831	819.13	95.6646
819.612	51.1574	819.612	61.7234	819.612	95.6169
820.094	51.2175	820.094	61.6082	820.094	95.5667
820.576	51.2728	820.576	61.4796	820.576	95.5123
821.058	51.3186	821.058	61.3337	821.058	95.4531
821.54	51.3549	821.54	61.1701	821.54	95.3906
822.023	51.3858	822.023	60.9919	822.023	95.3276
822.505	51.4169	822.505	60.803	822.505	95.2674
822.987	51.4512	822.987	60.6048	822.987	95.2119
823.469	51.4877	823.469	60.3952	823.469	95.1604
823.951	51.5219	823.951	60.1686	823.951	95.1099
824.433	51.5485	824.433	59.9188	824.433	95.0563
824.915	51.5655	824.915	59.6428	824.915	94.9956
825.397	51.5752	825.397	59.3419	825.397	94.9265
825.879	51.5832	825.879	59.0216	825.879	94.8503
826.362	51.5954	826.362	58.6882	826.362	94.7702
826.844	51.6141	826.844	58.3453	826.844	94.6904
827.326	51.6361	827.326	57.9913	827.326	94.6142
827.808	51.6546	827.808	57.6198	827.808	94.5437
828.29	51.662	828.29	57.223	828.29	94.4796
828.772	51.6544	828.772	56.7954	828.772	94.4224
829.254	51.6334	829.254	56.3369	829.254	94.3726
829.736	51.6052	829.736	55.8525	829.736	94.3308
830.218	51.5767	830.218	55.3501	830.218	94.2968
830.701	51.5522	830.701	54.8358	830.701	94.2684
831.183	51.5302	831.183	54.3117	831.183	94.2415
831.665	51.505	831.665	53.7755	831.665	94.2105
832.147	51.4698	832.147	53.2226	832.147	94.17
832.629	51.4199	832.629	52.6509	832.629	94.1168
833.111	51.3558	833.111	52.0626	833.111	94.0515
833.593	51.282	833.593	51.4654	833.593	93.9778
834.076	51.2041	834.076	50.8688	834.076	93.9014
834.558	51.1247	834.558	50.2809	834.558	93.8275
835.04	51.0425	835.04	49.705	835.04	93.7588
835.522	50.9519	835.522	49.1399	835.522	93.695
836.004	50.8472	836.004	48.5827	836.004	93.634
836.486	50.7257	836.486	48.0333	836.486	93.573
836.968	50.59	836.968	47.4967	836.968	93.5107
837.45	50.447	837.45	46.9837	837.45	93.4478
837.933	50.3047	837.933	46.5065	837.933	93.3864
838.415	50.1682	838.415	46.0748	838.415	93.3282
838.897	50.0383	838.897	45.6922	838.897	93.2733
839.379	49.9118	839.379	45.357	839.379	93.22
839.861	49.785	839.861	45.0655	839.861	93.1654
840.343	49.6574	840.343	44.8167	840.343	93.107
840.825	49.5334	840.825	44.6155	840.825	93.0444
841.307	49.4213	841.307	44.4712	841.307	92.9793
841.79	49.3293	841.79	44.3941	841.79	92.915
842.272	49.2616	842.272	44.3894	842.272	92.8542
842.754	49.2169	842.754	44.4544	842.754	92.7976
843.236	49.1888	843.236	44.5795	843.236	92.7435
843.718	49.1705	843.718	44.7527	843.718	92.6886
844.2	49.1586	844.2	44.965	844.2	92.6294
844.682	49.1553	844.682	45.2144	844.682	92.5644
845.164	49.1672	845.164	45.5052	845.164	92.4941
845.646	49.202	845.646	45.844	845.646	92.4208
846.129	49.2635	846.129	46.2345	846.129	92.3471
846.611	49.3499	846.611	46.6744	846.611	92.274
847.093	49.455	847.093	47.156	847.093	92.2008
847.575	49.5716	847.575	47.6695	847.575	92.1255
848.057	49.6961	848.057	48.2079	848.057	92.0462
848.539	49.8303	848.539	48.7696	848.539	91.9625
849.021	49.9802	849.021	49.3575	849.021	91.8763
849.504	50.1523	849.504	49.9754	849.504	91.7905
849.986	50.3491	849.986	50.624	849.986	91.7078
850.468	50.5671	850.468	51.2984	850.468	91.6295
850.95	50.7986	850.95	51.9895	850.95	91.5543
851.432	51.0349	851.432	52.6873	851.432	91.4798
851.914	51.2708	851.914	53.3849	851.914	91.4033
852.396	51.5064	852.396	54.0801	852.396	91.3235
852.878	51.7461	852.878	54.7734	852.878	91.2412
853.361	51.9943	853.361	55.465	853.361	91.1584
853.843	52.2512	853.843	56.1501	853.843	91.077
854.325	52.5113	854.325	56.8188	854.325	90.9977
854.807	52.764	854.807	57.457	854.807	90.9193
855.289	52.9984	855.289	58.0516	855.289	90.8397
855.771	53.2071	855.771	58.5938	855.771	90.7572
856.253	53.3887	856.253	59.0818	856.253	90.6717
856.735	53.5475	856.735	59.5194	856.735	90.5851
857.217	53.6897	857.217	59.9132	857.217	90.5001
857.7	53.8198	857.7	60.2684	857.7	90.4192
858.182	53.9384	858.182	60.5872	858.182	90.3427
858.664	54.0425	858.664	60.8691	858.664	90.2689
859.146	54.1288	859.146	61.1136	859.146	90.1945
859.628	54.1964	859.628	61.323	859.628	90.1164
860.11	54.2491	860.11	61.503	860.11	90.0332
860.592	54.2939	860.592	61.6624	860.592	89.9453
861.074	54.3379	861.074	61.8095	861.074	89.8544
861.557	54.385	861.557	61.9491	861.557	89.7617
862.039	54.4335	862.039	62.0809	862.039	89.6674
862.521	54.478	862.521	62.2009	862.521	89.5701
863.003	54.5124	863.003	62.3039	863.003	89.468
863.485	54.5336	863.485	62.3873	863.485	89.3603
863.967	54.5438	863.967	62.4526	863.967	89.2484
864.449	54.5497	864.449	62.5045	864.449	89.1356
864.932	54.5583	864.932	62.5483	864.932	89.0258
865.414	54.574	865.414	62.5868	865.414	88.9213
865.896	54.5962	865.896	62.6185	865.896	88.8222
866.378	54.6197	866.378	62.639	866.378	88.7255
866.86	54.6387	866.86	62.6435	866.86	88.6272
867.342	54.6497	867.342	62.6303	867.342	88.524
867.824	54.6544	867.824	62.6023	867.824	88.4156
868.306	54.6581	868.306	62.566	868.306	88.3039
868.788	54.6668	868.788	62.5292	868.788	88.1925
869.271	54.6838	869.271	62.497	869.271	88.0837
869.753	54.7074	869.753	62.4704	869.753	87.9775
870.235	54.7318	870.235	62.4471	870.235	87.8709
870.717	54.7505	870.717	62.4239	870.717	87.7592
871.199	54.7603	871.199	62.4	871.199	87.6389
871.681	54.7632	871.681	62.3793	871.681	87.5091
872.163	54.7656	872.163	62.3687	872.163	87.3723
872.645	54.7754	872.645	62.3754	872.645	87.233
873.128	54.7977	873.128	62.4035	873.128	87.0953
873.61	54.8329	873.61	62.4516	873.61	86.9608
874.092	54.8764	874.092	62.5134	874.092	86.8283
874.574	54.9222	874.574	62.58	874.574	86.6941
875.056	54.9654	875.056	62.6438	875.056	86.5547
875.538	55.0048	875.538	62.6995	875.538	86.4091
876.02	55.0422	876.02	62.7441	876.02	86.2589
876.503	55.0798	876.503	62.7743	876.503	86.1077
876.985	55.1174	876.985	62.784	876.985	85.9594
877.467	55.1505	877.467	62.7632	877.467	85.8155
877.949	55.1724	877.949	62.6996	877.949	85.6753
878.431	55.1762	878.431	62.5816	878.431	85.536
878.913	55.159	878.913	62.4027	878.913	85.3952
879.395	55.1227	879.395	62.1627	879.395	85.2523
879.877	55.0734	879.877	61.8677	879.877	85.1093
880.36	55.018	880.36	61.5271	880.36	84.9693
880.842	54.9608	880.842	61.1503	880.842	84.8351
881.324	54.9018	881.324	60.7442	881.324	84.707
881.806	54.8376	881.806	60.3132	881.806	84.5829
882.288	54.7645	882.288	59.8612	882.288	84.4594
882.77	54.6821	882.77	59.3948	882.77	84.334
883.252	54.5944	883.252	58.9247	883.252	84.207
883.734	54.5091	883.734	58.4653	883.734	84.0818
884.216	54.4343	884.216	58.0309	884.216	83.9633
884.699	54.3749	884.699	57.6325	884.699	83.8551
885.181	54.3312	885.181	57.2749	885.181	83.7583
885.663	54.2996	885.663	56.9573	885.663	83.6704
886.145	54.2759	886.145	56.6764	886.145	83.5868
886.627	54.2592	886.627	56.4302	886.627	83.5039
887.109	54.2531	887.109	56.2205	887.109	83.421
887.591	54.2644	887.591	56.0526	887.591	83.341
888.073	54.2997	888.073	55.9316	888.073	83.2693
888.556	54.3614	888.556	55.8594	888.556	83.2108
889.038	54.4464	889.038	55.8318	889.038	83.1675
889.52	54.5471	889.52	55.8402	889.52	83.1377
890.002	54.6552	890.002	55.8745	890.002	83.117
890.484	54.7661	890.484	55.9282	890.484	83.1004
890.966	54.8803	890.966	55.9995	890.966	83.0854
891.448	55.0026	891.448	56.0913	891.448	83.0722
891.931	55.1386	891.931	56.2072	891.931	83.0638
892.413	55.2906	892.413	56.3475	892.413	83.0637
892.895	55.4559	892.895	56.5067	892.895	83.074
893.377	55.6276	893.377	56.6754	893.377	83.0944
893.859	55.798	893.859	56.843	893.859	83.1228
894.341	55.9624	894.341	57.0027	894.341	83.157
894.823	56.1207	894.823	57.1533	894.823	83.1967
895.305	56.2769	895.305	57.2979	895.305	83.2432
895.788	56.4352	895.788	57.4406	895.788	83.2992
896.27	56.5974	896.27	57.5823	896.27	83.3663
896.752	56.7603	896.752	57.7179	896.752	83.4443
897.234	56.9174	897.234	57.8378	897.234	83.5303
897.716	57.0618	897.716	57.9313	897.716	83.6204
898.198	57.19	898.198	57.9908	898.198	83.7113
898.68	57.3031	898.68	58.0144	898.68	83.8021
899.162	57.4064	899.162	58.0054	899.162	83.8948
899.644	57.5058	899.644	57.9691	899.644	83.9923
900.127	57.6046	900.127	57.9085	900.127	84.0972
900.609	57.7011	900.609	57.8219	900.609	84.2094
901.091	57.7899	901.091	57.7033	901.091	84.3261
901.573	57.8645	901.573	57.5454	901.573	84.4432
902.055	57.9205	902.055	57.3435	902.055	84.5566
902.537	57.9576	902.537	57.0982	902.537	84.6647
903.019	57.9792	903.019	56.815	903.019	84.7681
903.501	57.9899	903.501	56.5017	903.501	84.8689
903.984	57.992	903.984	56.1643	903.984	84.9689
904.466	57.9845	904.466	55.8045	904.466	85.0679
904.948	57.9633	904.948	55.4197	904.948	85.1637
905.43	57.9241	905.43	55.0061	905.43	85.2534
905.912	57.865	905.912	54.5626	905.912	85.3349
906.394	57.788	906.394	54.0934	906.394	85.4084
906.876	57.6983	906.876	53.6081	906.876	85.4769
907.359	57.6018	907.359	53.1186	907.359	85.5442
907.841	57.502	907.841	52.6344	907.841	85.6131
908.323	57.3981	908.323	52.16	908.323	85.6841
908.805	57.2867	908.805	51.6946	908.805	85.7542
909.287	57.1638	909.287	51.2345	909.287	85.8188
909.769	57.028	909.769	50.7785	909.769	85.8738
910.251	56.8824	910.251	50.3298	910.251	85.9168
910.733	56.7332	910.733	49.8966	910.733	85.9483
911.216	56.5872	911.216	49.4889	911.216	85.9707
911.698	56.4484	911.698	49.1135	911.698	85.9862
912.18	56.3163	912.18	48.7713	912.18	85.996
912.662	56.1866	912.662	48.4574	912.662	85.9994
913.144	56.0544	913.144	48.1643	913.144	85.9946
913.626	55.9172	913.626	47.887	913.626	85.9801
914.108	55.7769	914.108	47.6255	914.108	85.9564
914.59	55.6393	914.59	47.3853	914.59	85.9258
915.072	55.5114	915.072	47.1737	915.072	85.8915
915.555	55.3975	915.555	46.9951	915.555	85.8557
916.037	55.2978	916.037	46.8478	916.037	85.8182
916.519	55.2085	916.519	46.7245	916.519	85.7766
917.001	55.1247	917.001	46.6157	917.001	85.7271
917.483	55.0434	917.483	46.5147	917.483	85.6669
917.965	54.9654	917.965	46.4205	917.965	85.5956
918.447	54.8943	918.447	46.3374	918.447	85.5157
918.929	54.8346	918.929	46.2721	918.929	85.4314
919.412	54.7878	919.412	46.2284	919.412	85.3467
919.894	54.7514	919.894	46.2047	919.894	85.2637
920.376	54.7196	920.376	46.1945	920.376	85.1819
920.858	54.6861	920.858	46.1903	920.858	85.0994
921.34	54.6479	921.34	46.1879	921.34	85.0141
921.822	54.6065	921.822	46.1897	921.822	84.926
922.304	54.5675	922.304	46.204	922.304	84.8367
922.786	54.5377	922.786	46.2407	922.786	84.7494
923.269	54.5215	923.269	46.3073	923.269	84.6661
923.751	54.5198	923.751	46.4051	923.751	84.5869
924.233	54.5298	924.233	46.5302	924.233	84.5088
924.715	54.5483	924.715	46.6769	924.715	84.4279
925.197	54.5743	925.197	46.8428	925.197	84.3405
925.679	54.6106	925.679	47.0309	925.679	84.2457
926.161	54.6628	926.161	47.2492	926.161	84.1453
926.643	54.7368	926.643	47.5069	926.643	84.0433
927.125	54.8353	927.125	47.8089	927.125	83.9438
927.608	54.9569	927.608	48.1537	927.608	83.8488
928.09	55.0968	928.09	48.5337	928.09	83.7582
928.572	55.2497	928.572	48.9392	928.572	83.6695
929.054	55.4129	929.054	49.363	929.054	83.5807
929.536	55.5873	929.536	49.8036	929.536	83.4911
930.018	55.7766	930.018	50.2644	930.018	83.4022
930.5	55.9844	930.5	50.7509	930.5	83.3168
930.983	56.2114	930.983	51.2662	930.983	83.2373
931.465	56.4544	931.465	51.8088	931.465	83.164
931.947	56.7079	931.947	52.3739	931.947	83.0945
932.429	56.9672	932.429	52.9556	932.429	83.0253
932.911	57.2314	932.911	53.5518	932.911	82.9531
933.393	57.504	933.393	54.165	933.393	82.8764
933.875	57.7923	933.875	54.8014	933.875	82.7968
934.357	58.103	934.357	55.4677	934.357	82.7174
934.84	58.4393	934.84	56.1664	934.84	82.6411
935.322	58.7995	935.322	56.8948	935.322	82.5694
935.804	59.1773	935.804	57.645	935.804	82.5009
936.286	59.5654	936.286	58.4078	936.286	82.4331
936.768	59.9577	936.768	59.176	936.768	82.3632
937.25	60.3511	937.25	59.9456	937.25	82.2904
937.732	60.7444	937.732	60.7155	937.732	82.2157
938.214	61.1365	938.214	61.4845	938.214	82.1419
938.697	61.5236	938.697	62.2486	938.697	82.0714
939.179	61.8992	939.179	63.0003	939.179	82.0048
939.661	62.2548	939.661	63.73	939.661	81.9407
940.143	62.583	940.143	64.4286	940.143	81.8768
940.625	62.8795	940.625	65.0906	940.625	81.8108
941.107	63.1438	941.107	65.715	941.107	81.7425
941.589	63.3786	941.589	66.3042	941.589	81.6736
942.071	63.587	942.071	66.8614	942.071	81.6071
942.554	63.7709	942.554	67.3883	942.554	81.5451
943.036	63.9298	943.036	67.884	943.036	81.488
943.518	64.062	943.518	68.3462	943.518	81.4339
944	64.1665	944	68.7731	944	81.3797
944.482	64.2444	944.482	69.1657	944.482	81.323
944.964	64.2999	944.964	69.5279	944.964	81.2637
945.446	64.3386	945.446	69.8658	945.446	81.2036
945.928	64.3657	945.928	70.1847	945.928	81.1457
946.411	64.3838	946.411	70.4872	946.411	81.0923
946.893	64.3926	946.893	70.7725	946.893	81.0436
947.375	64.3895	947.375	71.0374	947.375	80.997
947.857	64.3722	947.857	71.2786	947.857	80.9493
948.339	64.3402	948.339	71.4954	948.339	80.8977
948.821	64.2958	948.821	71.6899	948.821	80.8417
949.303	64.2432	949.303	71.8669	949.303	80.7834
949.785	64.1861	949.785	72.0312	949.785	80.726
950.268	64.1261	950.268	72.1859	950.268	80.6722
950.75	64.0617	950.75	72.3304	950.75	80.6224
951.232	63.9889	951.232	72.4617	951.232	80.5742
951.714	63.9034	951.714	72.5755	951.714	80.5242
952.196	63.8026	952.196	72.6685	952.196	80.4692
952.678	63.6863	952.678	72.7392	952.678	80.4082
953.16	63.5565	953.16	72.7883	953.16	80.3424
953.643	63.4152	953.643	72.8166	953.643	80.2745
954.125	63.2635	954.125	72.8242	954.125	80.2061
954.607	63.1004	954.607	72.809	954.607	80.1373
955.089	62.9236	955.089	72.768	955.089	80.0658
955.571	62.7311	955.571	72.6975	955.571	79.9885
956.053	62.5228	956.053	72.5956	956.053	79.9034
956.535	62.3005	956.535	72.4617	956.535	79.8112
957.017	62.0672	957.017	72.2968	957.017	79.7148
957.5	61.8255	957.5	72.1014	957.5	79.6185
957.982	61.5755	957.982	71.8744	957.982	79.5249
958.464	61.3148	958.464	71.6127	958.464	79.4335
958.946	61.0395	958.946	71.3119	958.946	79.3405
959.428	60.7464	959.428	70.9682	959.428	79.2401
959.91	60.4344	959.91	70.58	959.91	79.1272
960.392	60.1054	960.392	70.1491	960.392	78.9996
960.874	59.7633	960.874	69.6802	960.874	78.8586
961.356	59.4115	961.356	69.1789	961.356	78.7084
961.839	59.0512	961.839	68.6507	961.839	78.5533
962.321	58.681	962.321	68.099	962.321	78.3958
962.803	58.2977	962.803	67.5264	962.803	78.2358
963.285	57.899	963.285	66.9365	963.285	78.0711
963.767	57.4859	963.767	66.3354	963.767	77.8992
964.249	57.0632	964.249	65.7333	964.249	77.7194
964.731	56.6395	964.731	65.1436	964.731	77.533
965.213	56.2241	965.213	64.5806	965.213	77.3431
965.696	55.8249	965.696	64.0563	965.696	77.1521
966.178	55.4469	966.178	63.5784	966.178	76.9602
966.66	55.0922	966.66	63.1504	966.66	76.7652
967.142	54.7614	967.142	62.7733	967.142	76.5632
967.624	54.4551	967.624	62.4482	967.624	76.3506
968.106	54.1745	968.106	62.1774	968.106	76.1266
968.588	53.9197	968.588	61.9645	968.588	75.8932
969.07	53.6887	969.07	61.8115	969.07	75.6547
969.553	53.4751	969.553	61.7165	969.553	75.4153
970.035	53.2688	970.035	61.6724	970.035	75.1772
970.517	53.0582	970.517	61.6679	970.517	74.9399
970.999	52.833	970.999	61.6904	970.999	74.7004
971.481	52.5867	971.481	61.7296	971.481	74.4557
971.963	52.3174	971.963	61.779	971.963	74.2048
972.445	52.0259	972.445	61.8363	972.445	73.9487
972.927	51.7135	972.927	61.9003	972.927	73.6906
973.409	51.3788	973.409	61.9687	973.409	73.4332
973.892	51.0177	973.892	62.0362	973.892	73.1777
974.374	50.6235	974.374	62.0953	974.374	72.923
974.856	50.1899	974.856	62.1378	974.856	72.6665
975.338	49.7128	975.338	62.1579	975.338	72.4066
975.82	49.1904	975.82	62.1531	975.82	72.1437
976.302	48.6221	976.302	62.1241	976.302	71.8815
976.784	48.0057	976.784	62.0723	976.784	71.6248
977.266	47.335	977.266	61.9971	977.266	71.3777
977.749	46.5982	977.749	61.8944	977.749	71.1415
978.231	45.7791	978.231	61.7565	978.231	70.9144
978.713	44.8598	978.713	61.5743	978.713	70.6922
979.195	43.8252	979.195	61.3398	979.195	70.4716
979.677	42.6683	979.677	61.0487	979.677	70.2517
980.159	41.3972	980.159	60.7019	980.159	70.0352
980.641	40.0425	980.641	60.3061	980.641	69.8272
981.124	38.6643	981.124	59.8738	981.124	69.6325
981.606	37.3565	981.606	59.4237	981.606	69.4539
982.088	36.2452	982.088	58.9807	982.088	69.2909
982.57	35.4775	982.57	58.5757	982.57	69.1408
983.052	35.2011	983.052	58.2431	983.052	69.001
983.534	35.5353	983.534	58.0164	983.534	68.8709
984.016	36.5393	984.016	57.9214	984.016	68.7525
984.498	38.1874	984.498	57.9686	984.498	68.6491
984.981	40.3617	984.981	58.1492	984.981	68.5629
985.463	42.8673	985.463	58.4347	985.463	68.4935
985.945	45.4675	985.945	58.7837	985.945	68.4373
986.427	47.9305	986.427	59.1514	986.427	68.3894
986.909	50.0702	986.909	59.4996	986.909	68.3453
987.391	51.7726	987.391	59.8034	987.391	68.3042
987.873	53.0007	987.873	60.0526	987.873	68.2682
988.355	53.7821	988.355	60.2486	988.355	68.2414
988.837	54.1858	988.837	60.3982	988.837	68.227
989.32	54.2963	989.32	60.5084	989.32	68.2253
989.802	54.1931	989.802	60.5829	989.802	68.2329
990.284	53.9404	990.284	60.622	990.284	68.2447
990.766	53.5853	990.766	60.6244	990.766	68.2565
991.248	53.1615	991.248	60.589	991.248	68.2669
991.73	52.6939	991.73	60.5159	991.73	68.2784
992.212	52.2013	992.212	60.4047	992.212	68.2955
992.694	51.6959	992.694	60.2532	992.694	68.3217
993.177	51.1825	993.177	60.0557	993.177	68.3573
993.659	50.659	993.659	59.804	993.659	68.3993
994.141	50.1192	994.141	59.4892	994.141	68.4419
994.623	49.5574	994.623	59.1052	994.623	68.4799
995.105	48.9721	995.105	58.6505	995.105	68.5106
995.587	48.3673	995.587	58.1287	995.587	68.535
996.069	47.7504	996.069	57.547	996.069	68.556
996.552	47.1281	996.552	56.9132	996.552	68.5764
997.034	46.5031	997.034	56.2338	997.034	68.5965
997.516	45.8736	997.516	55.514	997.516	68.6137
997.998	45.2359	997.998	54.7596	997.998	68.6239
998.48	44.5881	998.48	53.9793	998.48	68.624
998.962	43.9344	998.962	53.1871	998.962	68.6137
999.444	43.2848	999.444	52.4017	999.444	68.5958
999.926	42.6528	999.926	51.6434	999.926	68.575
1000.41	42.0502	1000.41	50.9304	1000.41	68.5549
1000.89	41.4833	1000.89	50.2753	1000.89	68.5361
1001.37	40.9522	1001.37	49.6842	1001.37	68.5157
1001.86	40.4533	1001.86	49.1591	1001.86	68.4891
1002.34	39.9836	1002.34	48.7008	1002.34	68.4528
1002.82	39.5443	1002.82	48.3121	1002.82	68.4062
1003.3	39.1405	1003.3	47.9976	1003.3	68.3522
1003.78	38.7789	1003.78	47.7614	1003.78	68.2955
1004.27	38.4624	1004.27	47.6032	1004.27	68.2396
1004.75	38.1871	1004.75	47.5162	1004.75	68.1848
1005.23	37.9422	1005.23	47.4872	1005.23	68.1275
1005.71	37.7139	1005.71	47.5	1005.71	68.0622
1006.19	37.49	1006.19	47.5396	1006.19	67.9847
1006.68	37.2645	1006.68	47.595	1006.68	67.8943
1007.16	37.0374	1007.16	47.6597	1007.16	67.7949
1007.64	36.8121	1007.64	47.7293	1007.64	67.693
1008.12	36.59	1008.12	47.7982	1008.12	67.5947
1008.61	36.3675	1008.61	47.8567	1008.61	67.5029
1009.09	36.1352	1009.09	47.8923	1009.09	67.4163
1009.57	35.8816	1009.57	47.8913	1009.57	67.3309
1010.05	35.5978	1010.05	47.8433	1010.05	67.2427
1010.53	35.2814	1010.53	47.7432	1010.53	67.1507
1011.01	34.9365	1011.01	47.591	1011.01	67.0572
1011.5	34.571	1011.5	47.3893	1011.5	66.9671
1011.98	34.1908	1011.98	47.1397	1011.98	66.8845
1012.46	33.7971	1012.46	46.8401	1012.46	66.8103
1012.94	33.385	1012.94	46.4848	1012.94	66.7417
1013.43	32.9474	1013.43	46.0676	1013.43	66.6732
1013.91	32.4793	1013.91	45.5851	1013.91	66.6002
1014.39	31.9821	1014.39	45.0395	1014.39	66.5213
1014.87	31.4633	1014.87	44.4389	1014.87	66.4391
1015.35	30.9336	1015.35	43.7946	1015.35	66.3593
1015.84	30.4014	1015.84	43.117	1015.84	66.287
1016.32	29.8692	1016.32	42.4123	1016.32	66.2246
1016.8	29.333	1016.8	41.6827	1016.8	66.1703
1017.28	28.7861	1017.28	40.9283	1017.28	66.1196
1017.76	28.2241	1017.76	40.1515	1017.76	66.0682
1018.25	27.6491	1018.25	39.3599	1018.25	66.0144
1018.73	27.07	1018.73	38.5663	1018.73	65.9605
1019.21	26.4985	1019.21	37.7854	1019.21	65.9108
1019.69	25.944	1019.69	37.0295	1019.69	65.8694
1020.18	25.409	1020.18	36.3044	1020.18	65.8378
1020.66	24.8886	1020.66	35.6092	1020.66	65.8133
1021.14	24.3748	1021.14	34.9395	1021.14	65.7913
1021.62	23.8619	1021.62	34.2919	1021.62	65.7673
1022.1	23.3513	1022.1	33.6684	1022.1	65.7405
1022.59	22.8513	1022.59	33.0757	1022.59	65.7136
1023.07	22.3736	1023.07	32.5227	1023.07	65.6921
1023.55	21.927	1023.55	32.0154	1023.55	65.6813
1024.03	21.513	1024.03	31.5528	1024.03	65.6838
1024.52	21.125	1024.52	31.1271	1024.52	65.6982
1025	20.7525	1025	30.7271	1025	65.7208
1025.48	20.3871	1025.48	30.3435	1025.48	65.748
1025.96	20.0268	1025.96	29.9731	1025.96	65.7786
1026.44	19.6769	1026.44	29.6186	1026.44	65.8147
1026.92	19.3454	1026.92	29.2856	1026.92	65.8599
1027.41	19.0377	1027.41	28.9772	1027.41	65.9176
1027.89	18.7516	1027.89	28.6902	1027.89	65.9875
1028.37	18.4781	1028.37	28.4156	1028.37	66.0664
1028.85	18.2049	1028.85	28.1423	1028.85	66.1492
1029.34	17.9238	1029.34	27.8627	1029.34	66.2318
1029.82	17.6341	1029.82	27.5765	1029.82	66.314
1030.3	17.3436	1030.3	27.291	1030.3	66.3991
1030.78	17.0636	1030.78	27.0165	1030.78	66.4932
1031.26	16.8023	1031.26	26.7612	1031.26	66.6012
1031.75	16.5604	1031.75	26.5271	1031.75	66.725
1032.23	16.3309	1032.23	26.3096	1032.23	66.8619
1032.71	16.1038	1032.71	26.1018	1032.71	67.0073
1033.19	15.8723	1033.19	25.9004	1033.19	67.1562
1033.67	15.6379	1033.67	25.7094	1033.67	67.307
1034.16	15.4099	1034.16	25.5395	1034.16	67.4609
1034.64	15.2009	1034.64	25.4043	1034.64	67.6213
1035.12	15.0197	1035.12	25.3134	1035.12	67.7905
1035.6	14.8665	1035.6	25.2682	1035.6	67.9681
1036.09	14.7332	1036.09	25.2622	1036.09	68.1496
1036.57	14.6082	1036.57	25.2847	1036.57	68.3292
1037.05	14.4835	1037.05	25.3274	1037.05	68.5018
1037.53	14.359	1037.53	25.3884	1037.53	68.6658
1038.01	14.2432	1038.01	25.4727	1038.01	68.8237
1038.5	14.1471	1038.5	25.5879	1038.5	68.98
1038.98	14.0783	1038.98	25.7382	1038.98	69.1384
1039.46	14.0349	1039.46	25.9207	1039.46	69.2998
1039.94	14.0063	1039.94	26.1255	1039.94	69.4604
1040.42	13.9785	1040.42	26.3401	1040.42	69.6145
1040.91	13.9405	1040.91	26.5547	1040.91	69.7563
1041.39	13.8905	1041.39	26.7666	1041.39	69.883
1041.87	13.8349	1041.87	26.979	1041.87	69.9955
1042.35	13.7841	1042.35	27.1968	1042.35	70.0971
1042.84	13.7447	1042.84	27.4208	1042.84	70.1911
1043.32	13.715	1043.32	27.6438	1043.32	70.2782
1043.8	13.6849	1043.8	27.8517	1043.8	70.3566
1044.28	13.6409	1044.28	28.0287	1044.28	70.4224
1044.76	13.574	1044.76	28.1638	1044.76	70.4726
1045.25	13.4846	1045.25	28.2552	1045.25	70.507
1045.73	13.3823	1045.73	28.3107	1045.73	70.5289
1046.21	13.2809	1046.21	28.343	1046.21	70.5432
1046.69	13.1913	1046.69	28.3633	1046.69	70.5542
1047.17	13.1154	1047.17	28.377	1047.17	70.5632
1047.66	13.0466	1047.66	28.3828	1047.66	70.5677
1048.14	12.9745	1048.14	28.3765	1048.14	70.5631
1048.62	12.892	1048.62	28.3567	1048.62	70.5454
1049.1	12.8006	1049.1	28.3283	1049.1	70.5135
1049.59	12.7104	1049.59	28.3022	1049.59	70.4703
1050.07	12.6347	1050.07	28.2913	1050.07	70.4207
1050.55	12.5828	1050.55	28.3039	1050.55	70.3701
1051.03	12.5543	1051.03	28.3396	1051.03	70.3208
1051.51	12.5393	1051.51	28.3898	1051.51	70.2725
1052	12.5235	1052	28.4413	1052	70.2223
1052.48	12.4957	1052.48	28.4836	1052.48	70.1681
1052.96	12.4535	1052.96	28.5126	1052.96	70.11
1053.44	12.4031	1053.44	28.5313	1053.44	70.0512
1053.92	12.3546	1053.92	28.5455	1053.92	69.9965
1054.41	12.3149	1054.41	28.5585	1054.41	69.9499
1054.89	12.2823	1054.89	28.5668	1054.89	69.9124
1055.37	12.2468	1055.37	28.5605	1055.37	69.8814
1055.85	12.1953	1055.85	28.5276	1055.85	69.853
1056.34	12.1191	1056.34	28.4596	1056.34	69.8239
1056.82	12.0188	1056.82	28.3562	1056.82	69.7941
1057.3	11.9042	1057.3	28.2245	1057.3	69.7671
1057.78	11.7889	1057.78	28.0751	1057.78	69.7478
1058.26	11.6824	1058.26	27.916	1058.26	69.7402
1058.75	11.5852	1058.75	27.7485	1058.75	69.7447
1059.23	11.4889	1059.23	27.5675	1059.23	69.7581
1059.71	11.3814	1059.71	27.366	1059.71	69.7751
1060.19	11.2551	1060.19	27.1416	1060.19	69.7916
1060.67	11.1122	1060.67	26.9006	1060.67	69.807
1061.16	10.9645	1061.16	26.6578	1061.16	69.8245
1061.64	10.8277	1061.64	26.4314	1061.64	69.8493
1062.12	10.7139	1062.12	26.2366	1062.12	69.8852
1062.6	10.6251	1062.6	26.0798	1062.6	69.9324
1063.09	10.554	1063.09	25.9588	1063.09	69.9873
1063.57	10.4888	1063.57	25.8665	1063.57	70.044
1064.05	10.4216	1064.05	25.7981	1064.05	70.0978
1064.53	10.3538	1064.53	25.7551	1064.53	70.1478
1065.01	10.2958	1065.01	25.7461	1065.01	70.1973
1065.49	10.2617	1065.49	25.7819	1065.49	70.2523
1065.98	10.2609	1065.98	25.8693	1065.98	70.3174
1066.46	10.2926	1066.46	26.0067	1066.46	70.3938
1066.94	10.3459	1066.94	26.1841	1066.94	70.4781
1067.42	10.4057	1067.42	26.3884	1067.42	70.5645
1067.91	10.4608	1067.91	26.6091	1067.91	70.6473
1068.39	10.5098	1068.39	26.8436	1068.39	70.7245
1068.87	10.5613	1068.87	27.0964	1068.87	70.798
1069.35	10.6279	1069.35	27.3748	1069.35	70.8728
1069.83	10.7184	1069.83	27.6826	1069.83	70.9532
1070.32	10.8322	1070.32	28.016	1070.32	71.0412
1070.8	10.9592	1070.8	28.3641	1070.8	71.135
1071.28	11.0853	1071.28	28.7137	1071.28	71.2309
1071.76	11.2006	1071.76	29.0561	1071.76	71.3258
1072.24	11.3049	1072.24	29.3908	1072.24	71.4196
1072.73	11.4076	1072.73	29.7253	1072.73	71.5155
1073.21	11.522	1073.21	30.07	1073.21	71.6185
1073.69	11.658	1073.69	30.4322	1073.69	71.7324
1074.17	11.8155	1074.17	30.8116	1074.17	71.8577
1074.66	11.9856	1074.66	31.2008	1074.66	71.9909
1075.14	12.1552	1075.14	31.59	1075.14	72.1268
1075.62	12.3155	1075.62	31.9729	1075.62	72.2611
1076.1	12.4669	1076.1	32.3507	1076.1	72.3931
1076.58	12.6192	1076.58	32.7317	1076.58	72.5262
1077.07	12.7858	1077.07	33.1259	1077.07	72.6657
1077.55	12.976	1077.55	33.5393	1077.55	72.8161
1078.03	13.1898	1078.03	33.9697	1078.03	72.9783
1078.51	13.4179	1078.51	34.4072	1078.51	73.1489
1078.99	13.6479	1078.99	34.8392	1078.99	73.3225
1079.48	13.8715	1079.48	35.2565	1079.48	73.4942
1079.96	14.0895	1079.96	35.6577	1079.96	73.6622
1080.44	14.3121	1080.44	36.0486	1080.44	73.8287
1080.92	14.5523	1080.92	36.4383	1080.92	73.9976
1081.41	14.8188	1081.41	36.8334	1081.41	74.1727
1081.89	15.1109	1081.89	37.2341	1081.89	74.3544
1082.37	15.4184	1082.37	37.634	1082.37	74.54
1082.85	15.7276	1082.85	38.024	1082.85	74.7246
1083.33	16.0288	1083.33	38.3977	1083.33	74.9046
1083.82	16.321	1083.82	38.7548	1083.82	75.0796
1084.3	16.6123	1084.3	39.1007	1084.3	75.253
1084.78	16.9139	1084.78	39.4434	1084.78	75.4301
1085.26	17.2331	1085.26	39.7876	1085.26	75.6154
1085.74	17.5683	1085.74	40.1325	1085.74	75.8101
1086.23	17.9098	1086.23	40.4715	1086.23	76.0115
1086.71	18.2449	1086.71	40.7965	1086.71	76.215
1087.19	18.5654	1087.19	41.1026	1087.19	76.4165
1087.67	18.8719	1087.67	41.3913	1087.67	76.6153
1088.15	19.1736	1088.15	41.67	1088.15	76.8146
1088.64	19.483	1088.64	41.9478	1088.64	77.0204
1089.12	19.8081	1089.12	42.231	1089.12	77.2381
1089.6	20.1481	1089.6	42.5194	1089.6	77.4711
1090.08	20.4941	1090.08	42.8074	1090.08	77.7187
1090.57	20.8338	1090.57	43.0876	1090.57	77.9779
1091.05	21.1594	1091.05	43.3557	1091.05	78.2454
1091.53	21.4719	1091.53	43.614	1091.53	78.5198
1092.01	21.7814	1092.01	43.871	1092.01	78.8019
1092.49	22.1012	1092.49	44.1373	1092.49	79.0943
1092.98	22.4413	1092.98	44.4212	1092.98	79.3987
1093.46	22.8037	1093.46	44.7251	1093.46	79.7148
1093.94	23.1822	1093.94	45.0457	1093.94	80.0398
1094.42	23.5672	1094.42	45.3774	1094.42	80.3695
1094.9	23.9525	1094.9	45.717	1094.9	80.7009
1095.39	24.3394	1095.39	46.0661	1095.39	81.0333
1095.87	24.7362	1095.87	46.4313	1095.87	81.3692
1096.35	25.1538	1096.35	46.8199	1096.35	81.7124
1096.83	25.599	1096.83	47.2365	1096.83	82.0661
1097.32	26.0704	1097.32	47.6794	1097.32	82.4311
1097.8	26.5588	1097.8	48.1414	1097.8	82.8054
1098.28	27.0519	1098.28	48.6127	1098.28	83.1853
1098.76	27.5401	1098.76	49.0859	1098.76	83.5676
1099.24	28.0208	1099.24	49.5576	1099.24	83.9508
1099.73	28.4978	1099.73	50.0284	1099.73	84.3356
1100.21	28.9762	1100.21	50.4997	1100.21	84.7235
1100.69	29.4575	1100.69	50.9701	1100.69	85.1158
1101.17	29.9359	1101.17	51.4332	1101.17	85.5115
1101.65	30.3991	1101.65	51.8788	1101.65	85.9081
1102.14	30.8338	1102.14	52.2966	1102.14	86.3024
1102.62	31.2314	1102.62	52.6796	1102.62	86.6919
1103.1	31.592	1103.1	53.0272	1103.1	87.0766
1103.58	31.924	1103.58	53.3439	1103.58	87.4583
1104.07	32.239	1104.07	53.6365	1104.07	87.8395
1104.55	32.5466	1104.55	53.9099	1104.55	88.2218
1105.03	32.8497	1105.03	54.1646	1105.03	88.604
1105.51	33.145	1105.51	54.3975	1105.51	88.983
1105.99	33.4269	1105.99	54.604	1105.99	89.3545
1106.48	33.6927	1106.48	54.782	1106.48	89.7147
1106.96	33.9459	1106.96	54.9339	1106.96	90.0619
1107.44	34.1961	1107.44	55.0662	1107.44	90.3965
1107.92	34.4546	1107.92	55.1865	1107.92	90.7198
1108.4	34.729	1108.4	55.3002	1108.4	91.033
1108.89	35.0199	1108.89	55.4083	1108.89	91.3355
1109.37	35.3212	1109.37	55.5079	1109.37	91.6252
1109.85	35.6246	1109.85	55.5947	1109.85	91.8991
1110.33	35.9245	1110.33	55.6671	1110.33	92.1551
1110.82	36.2216	1110.82	55.7273	1110.82	92.3928
1111.3	36.5225	1111.3	55.782	1111.3	92.614
1111.78	36.8355	1111.78	55.8384	1111.78	92.8216
1112.26	37.1658	1112.26	55.9014	1112.26	93.0186
1112.74	37.5121	1112.74	55.971	1112.74	93.2066
1113.23	37.8674	1113.23	56.043	1113.23	93.3862
1113.71	38.2226	1113.71	56.1114	1113.71	93.5569
1114.19	38.5722	1114.19	56.1722	1114.19	93.7185
1114.67	38.9169	1114.67	56.2258	1114.67	93.8722
1115.15	39.2632	1115.15	56.2766	1115.15	94.0203
1115.64	39.6193	1115.64	56.3304	1115.64	94.1659
1116.12	39.9906	1116.12	56.3909	1116.12	94.3117
1116.6	40.376	1116.6	56.4572	1116.6	94.459
1117.08	40.7687	1117.08	56.5242	1117.08	94.6073
1117.57	41.16	1117.57	56.5854	1117.57	94.7556
1118.05	41.5438	1118.05	56.636	1118.05	94.9025
1118.53	41.92	1118.53	56.6754	1118.53	95.0477
1119.01	42.2936	1119.01	56.7071	1119.01	95.1923
1119.49	42.6716	1119.49	56.7365	1119.49	95.3378
1119.97	43.0581	1119.97	56.7675	1119.97	95.486
1120.46	43.4515	1120.46	56.8008	1120.46	95.6375
1120.94	43.8456	1120.94	56.8339	1120.94	95.7919
1121.42	44.2325	1121.42	56.864	1121.42	95.9482
1121.9	44.6075	1121.9	56.8908	1121.9	96.1051
1122.39	44.9716	1122.39	56.9181	1122.39	96.2619
1122.87	45.3305	1122.87	56.9538	1122.87	96.4183
1123.35	45.6917	1123.35	57.0066	1123.35	96.574
1123.83	46.0596	1123.83	57.083	1123.83	96.7286
1124.31	46.4333	1124.31	57.1852	1124.31	96.881
1124.8	46.8067	1124.8	57.3113	1124.8	97.0297
1125.28	47.1723	1125.28	57.4584	1125.28	97.1739
1125.76	47.5249	1125.76	57.6254	1125.76	97.3138
1126.24	47.8649	1126.24	57.8154	1126.24	97.451
1126.72	48.197	1126.72	58.0345	1126.72	97.5874
1127.21	48.5276	1127.21	58.2894	1127.21	97.7251
1127.69	48.8602	1127.69	58.5834	1127.69	97.8644
1128.17	49.1931	1128.17	58.9149	1128.17	98.0041
1128.65	49.52	1128.65	59.2777	1128.65	98.1413
1129.14	49.8325	1129.14	59.6637	1129.14	98.2729
1129.62	50.1248	1129.62	60.0665	1129.62	98.3966
1130.1	50.3954	1130.1	60.4834	1130.1	98.5116
1130.58	50.6475	1130.58	60.9149	1130.58	98.6185
1131.06	50.8859	1131.06	61.3621	1131.06	98.7187
1131.55	51.1135	1131.55	61.824	1131.55	98.8128
1132.03	51.3293	1132.03	62.2952	1132.03	98.9004
1132.51	51.5286	1132.51	62.7667	1132.51	98.9794
1132.99	51.7064	1132.99	63.2283	1132.99	99.0472
1133.47	51.8601	1133.47	63.6718	1133.47	99.1014
1133.96	51.9924	1133.96	64.0926	1133.96	99.1409
1134.44	52.111	1134.44	64.4894	1134.44	99.1655
1134.92	52.2253	1134.92	64.8624	1134.92	99.1762
1135.4	52.3435	1135.4	65.2112	1135.4	99.1734
1135.88	52.4701	1135.88	65.5325	1135.88	99.1571
1136.37	52.6061	1136.37	65.8217	1136.37	99.126
1136.85	52.7519	1136.85	66.0737	1136.85	99.0786
1137.33	52.9102	1137.33	66.2861	1137.33	99.0136
1137.81	53.0882	1137.81	66.4597	1137.81	98.931
1138.3	53.2966	1138.3	66.5983	1138.3	98.8321
1138.78	53.5469	1138.78	66.7064	1138.78	98.7189
1139.26	53.8472	1139.26	66.7874	1139.26	98.5938
1139.74	54.1999	1139.74	66.8415	1139.74	98.4582
1140.22	54.602	1140.22	66.8668	1140.22	98.3127
1140.71	55.0476	1140.71	66.8603	1140.71	98.1569
1141.19	55.5308	1141.19	66.8209	1141.19	97.9908
1141.67	56.0484	1141.67	66.7507	1141.67	97.8151
1142.15	56.5991	1142.15	66.6545	1142.15	97.6317
1142.63	57.1812	1142.63	66.5381	1142.63	97.4436
1143.12	57.7898	1143.12	66.4063	1143.12	97.2539
1143.6	58.416	1143.6	66.2611	1143.6	97.0651
1144.08	59.0475	1144.08	66.1018	1144.08	96.8791
1144.56	59.6717	1144.56	65.9268	1144.56	96.6969
1145.05	60.279	1145.05	65.7357	1145.05	96.5198
1145.53	60.8646	1145.53	65.5306	1145.53	96.3499
1146.01	61.4275	1146.01	65.3165	1146.01	96.1902
1146.49	61.9687	1146.49	65.0989	1146.49	96.0441
1146.97	62.4881	1146.97	64.8823	1146.97	95.9142
1147.46	62.9833	1147.46	64.6683	1147.46	95.802
1147.94	63.4503	1147.94	64.4558	1147.94	95.7074
1148.42	63.8851	1148.42	64.2434	1148.42	95.6293
1148.9	64.2862	1148.9	64.0308	1148.9	95.5669
1149.38	64.6559	1149.38	63.8213	1149.38	95.5204
1149.87	64.9991	1149.87	63.6205	1149.87	95.4912
1150.35	65.3217	1150.35	63.435	1150.35	95.4817
1150.83	65.6279	1150.83	63.2689	1150.83	95.4936
1151.31	65.9191	1151.31	63.1232	1151.31	95.5277
1151.8	66.1943	1151.8	62.9954	1151.8	95.5832
1152.28	66.4519	1152.28	62.882	1152.28	95.6585
1152.76	66.692	1152.76	62.7811	1152.76	95.7523
1153.24	66.9172	1153.24	62.6943	1153.24	95.8642
1153.72	67.1325	1153.72	62.6261	1153.72	95.9947
1154.21	67.343	1154.21	62.5821	1154.21	96.1449
1154.69	67.5523	1154.69	62.5659	1154.69	96.3153
1155.17	67.7612	1155.17	62.5773	1155.17	96.5051
1155.65	67.9682	1155.65	62.6127	1155.65	96.7123
1156.13	68.1712	1156.13	62.6674	1156.13	96.9346
1156.62	68.3698	1156.62	62.7384	1156.62	97.17
1157.1	68.5657	1157.1	62.8258	1157.1	97.4181
1157.58	68.7633	1157.58	62.9335	1157.58	97.6796
1158.06	68.967	1158.06	63.0659	1158.06	97.9557
1158.55	69.1796	1158.55	63.2263	1158.55	98.2471
1159.03	69.4015	1159.03	63.4146	1159.03	98.5528
1159.51	69.6307	1159.51	63.6275	1159.51	98.8706
1159.99	69.865	1159.99	63.8608	1159.99	99.1973
1160.47	70.1036	1160.47	64.1118	1160.47	99.5295
1160.96	70.3478	1160.96	64.3803	1160.96	99.865
1161.44	70.6011	1161.44	64.6685	1161.44	100.203
1161.92	70.8667	1161.92	64.9789	1161.92	100.542
1162.4	71.1461	1162.4	65.3115	1162.4	100.882
1162.88	71.4383	1162.88	65.6626	1162.88	101.222
1163.37	71.7402	1163.37	66.0262	1163.37	101.562
1163.85	72.0479	1163.85	66.3954	1163.85	101.898
1164.33	72.3593	1164.33	66.7654	1164.33	102.231
1164.81	72.6742	1164.81	67.1352	1164.81	102.559
1165.3	72.9946	1165.3	67.5064	1165.3	102.882
1165.78	73.3229	1165.78	67.8816	1165.78	103.201
1166.26	73.6601	1166.26	68.2618	1166.26	103.514
1166.74	74.005	1166.74	68.6453	1166.74	103.822
1167.22	74.3551	1167.22	69.0278	1167.22	104.122
1167.71	74.7072	1167.71	69.4047	1167.71	104.413
1168.19	75.0594	1168.19	69.773	1168.19	104.694
1168.67	75.4116	1168.67	70.1322	1168.67	104.964
1169.15	75.7652	1169.15	70.4841	1169.15	105.226
1169.63	76.1218	1169.63	70.8309	1169.63	105.48
1170.12	76.4822	1170.12	71.1731	1170.12	105.727
1170.6	76.8454	1170.6	71.5086	1170.6	105.968
1171.08	77.2097	1171.08	71.8336	1171.08	106.203
1171.56	77.5733	1171.56	72.144	1171.56	106.431
1172.05	77.9354	1172.05	72.4376	1172.05	106.651
1172.53	78.2965	1172.53	72.7148	1172.53	106.861
1173.01	78.6577	1173.01	72.9783	1173.01	107.06
1173.49	79.0191	1173.49	73.231	1173.49	107.249
1173.97	79.3797	1173.97	73.4743	1173.97	107.426
1174.45	79.7365	1174.45	73.7068	1174.45	107.593
1174.94	80.0856	1174.94	73.9249	1174.94	107.75
1175.42	80.424	1175.42	74.1243	1175.42	107.897
1175.9	80.7499	1175.9	74.3022	1175.9	108.036
1176.38	81.0636	1176.38	74.458	1176.38	108.167
1176.87	81.3667	1176.87	74.5933	1176.87	108.291
1177.35	81.6605	1177.35	74.7105	1177.35	108.409
1177.83	81.9455	1177.83	74.8109	1177.83	108.521
1178.31	82.2206	1178.31	74.8938	1178.31	108.627
1178.8	82.4834	1178.8	74.9565	1178.8	108.729
1179.28	82.7313	1179.28	74.9956	1179.28	108.826
1179.76	82.9622	1179.76	75.0086	1179.76	108.917
1180.24	83.1752	1180.24	74.9948	1180.24	109.002
1180.72	83.3702	1180.72	74.9555	1180.72	109.08
1181.2	83.5474	1181.2	74.8925	1181.2	109.151
1181.69	83.7065	1181.69	74.8073	1181.69	109.213
1182.17	83.8469	1182.17	74.6999	1182.17	109.267
1182.65	83.9679	1182.65	74.5689	1182.65	109.312
1183.13	84.0691	1183.13	74.413	1183.13	109.35
1183.62	84.1508	1183.62	74.2322	1183.62	109.382
1184.1	84.2145	1184.1	74.0293	1184.1	109.407
1184.58	84.2627	1184.58	73.8091	1184.58	109.428
1185.06	84.2979	1185.06	73.5781	1185.06	109.443
1185.54	84.3226	1185.54	73.3422	1185.54	109.454
1186.03	84.3388	1186.03	73.1058	1186.03	109.461
1186.51	84.3482	1186.51	72.8717	1186.51	109.463
1186.99	84.352	1186.99	72.6415	1186.99	109.461
1187.47	84.3521	1187.47	72.4176	1187.47	109.455
1187.95	84.3506	1187.95	72.2042	1187.95	109.445
1188.44	84.3496	1188.44	72.0066	1188.44	109.431
1188.92	84.3513	1188.92	71.8304	1188.92	109.415
1189.4	84.3572	1189.4	71.6798	1189.4	109.396
1189.88	84.3684	1189.88	71.5563	1189.88	109.376
1190.37	84.3851	1190.37	71.4586	1190.37	109.356
1190.85	84.4074	1190.85	71.3842	1190.85	109.338
1191.33	84.4353	1191.33	71.3307	1191.33	109.322
1191.81	84.4688	1191.81	71.297	1191.81	109.309
1192.29	84.5076	1192.29	71.283	1192.29	109.3
1192.78	84.5508	1192.78	71.2884	1192.78	109.293
1193.26	84.5966	1193.26	71.3109	1193.26	109.289
1193.74	84.6429	1193.74	71.3454	1193.74	109.288
1194.22	84.687	1194.22	71.3845	1194.22	109.291
1194.7	84.7265	1194.7	71.4203	1194.7	109.299
1195.19	84.7597	1195.19	71.446	1195.19	109.313
1195.67	84.7854	1195.67	71.4578	1195.67	109.332
1196.15	84.8029	1196.15	71.4542	1196.15	109.355
1196.63	84.8118	1196.63	71.4352	1196.63	109.383
1197.12	84.8113	1197.12	71.4003	1197.12	109.413
1197.6	84.8008	1197.6	71.3476	1197.6	109.444
1198.08	84.7798	1198.08	71.2739	1198.08	109.476
1198.56	84.7483	1198.56	71.1759	1198.56	109.509
1199.04	84.7069	1199.04	71.0522	1199.04	109.543
1199.53	84.6566	1199.53	70.9039	1199.53	109.579
1200.01	84.5987	1200.01	70.7348	1200.01	109.617
1200.49	84.534	1200.49	70.5495	1200.49	109.657
1200.97	84.4632	1200.97	70.3521	1200.97	109.697
1201.45	84.3864	1201.45	70.1446	1201.45	109.735
1201.94	84.3039	1201.94	69.9268	1201.94	109.772
1202.42	84.2162	1202.42	69.6981	1202.42	109.805
1202.9	84.1245	1202.9	69.4586	1202.9	109.835
1203.38	84.0304	1203.38	69.211	1203.38	109.863
1203.87	83.9356	1203.87	68.9597	1203.87	109.887
1204.35	83.8411	1204.35	68.7098	1204.35	109.909
1204.83	83.7476	1204.83	68.4649	1204.83	109.93
1205.31	83.6545	1205.31	68.2258	1205.31	109.948
1205.79	83.5611	1205.79	67.9906	1205.79	109.965
1206.28	83.4666	1206.28	67.7562	1206.28	109.98
1206.76	83.3711	1206.76	67.5207	1206.76	109.993
1207.24	83.2752	1207.24	67.2847	1207.24	110.004
1207.72	83.1801	1207.72	67.0513	1207.72	110.012
1208.2	83.087	1208.2	66.8247	1208.2	110.017
1208.69	82.9965	1208.69	66.6078	1208.69	110.017
1209.17	82.9085	1209.17	66.4009	1209.17	110.011
1209.65	82.8225	1209.65	66.2018	1209.65	110
1210.13	82.7382	1210.13	66.0071	1210.13	109.983
1210.62	82.6556	1210.62	65.8148	1210.62	109.961
1211.1	82.5756	1211.1	65.6255	1211.1	109.936
1211.58	82.4994	1211.58	65.4428	1211.58	109.91
1212.06	82.4281	1212.06	65.2711	1212.06	109.882
1212.54	82.3624	1212.54	65.1135	1212.54	109.853
1213.03	82.302	1213.03	64.9699	1213.03	109.825
1213.51	82.2462	1213.51	64.8377	1213.51	109.796
1213.99	82.1941	1213.99	64.7125	1213.99	109.767
1214.47	82.1453	1214.47	64.5916	1214.47	109.738
1214.95	82.1001	1214.95	64.4747	1214.95	109.709
1215.44	82.0589	1215.44	64.3644	1215.44	109.679
1215.92	82.0222	1215.92	64.2646	1215.92	109.649
1216.4	81.99	1216.4	64.1775	1216.4	109.617
1216.88	81.9614	1216.88	64.1028	1216.88	109.583
1217.37	81.9356	1217.37	64.0372	1217.37	109.547
1217.85	81.9118	1217.85	63.9766	1217.85	109.508
1218.33	81.8901	1218.33	63.918	1218.33	109.467
1218.81	81.8708	1218.81	63.8615	1218.81	109.426
1219.29	81.8547	1219.29	63.8099	1219.29	109.384
1219.78	81.8422	1219.78	63.7668	1219.78	109.342
1220.26	81.8328	1220.26	63.7347	1220.26	109.3
1220.74	81.8254	1220.74	63.7129	1220.74	109.258
1221.22	81.8189	1221.22	63.6983	1221.22	109.217
1221.7	81.8126	1221.7	63.6867	1221.7	109.176
1222.19	81.8067	1222.19	63.6759	1222.19	109.135
1222.67	81.8027	1222.67	63.6664	1222.67	109.095
1223.15	81.8021	1223.15	63.6618	1223.15	109.057
1223.63	81.8061	1223.63	63.6662	1223.63	109.02
1224.11	81.8149	1224.11	63.682	1224.11	108.986
1224.6	81.8273	1224.6	63.7084	1224.6	108.954
1225.08	81.8415	1225.08	63.7417	1225.08	108.923
1225.56	81.8559	1225.56	63.7772	1225.56	108.892
1226.04	81.8699	1226.04	63.8122	1226.04	108.863
1226.53	81.884	1226.53	63.8472	1226.53	108.834
1227.01	81.8994	1227.01	63.8859	1227.01	108.805
1227.49	81.9173	1227.49	63.9327	1227.49	108.777
1227.97	81.9379	1227.97	63.9907	1227.97	108.749
1228.45	81.9603	1228.45	64.0594	1228.45	108.721
1228.94	81.9831	1228.94	64.1353	1228.94	108.693
1229.42	82.0047	1229.42	64.2139	1229.42	108.664
1229.9	82.0242	1229.9	64.2919	1229.9	108.633
1230.38	82.0419	1230.38	64.3692	1230.38	108.603
1230.86	82.0588	1230.86	64.4485	1230.86	108.572
1231.35	82.0758	1231.35	64.5334	1231.35	108.541
1231.83	82.0937	1231.83	64.6261	1231.83	108.512
1232.31	82.1125	1232.31	64.7258	1232.31	108.484
1232.79	82.1317	1232.79	64.8288	1232.79	108.455
1233.28	82.1508	1233.28	64.9306	1233.28	108.427
1233.76	82.1698	1233.76	65.0284	1233.76	108.397
1234.24	82.1893	1234.24	65.122	1234.24	108.365
1234.72	82.2098	1234.72	65.2144	1234.72	108.331
1235.2	82.2316	1235.2	65.3092	1235.2	108.295
1235.68	82.2542	1235.68	65.4083	1235.68	108.258
1236.17	82.2764	1236.17	65.5108	1236.17	108.219
1236.65	82.2967	1236.65	65.6129	1236.65	108.181
1237.13	82.314	1237.13	65.7101	1237.13	108.142
1237.61	82.3282	1237.61	65.7994	1237.61	108.104
1238.1	82.3399	1238.1	65.8809	1238.1	108.065
1238.58	82.3501	1238.58	65.9575	1238.58	108.027
1239.06	82.3594	1239.06	66.0329	1239.06	107.989
1239.54	82.3678	1239.54	66.1097	1239.54	107.95
1240.02	82.3744	1240.02	66.1873	1240.02	107.91
1240.51	82.3781	1240.51	66.2627	1240.51	107.87
1240.99	82.3781	1240.99	66.3324	1240.99	107.828
1241.47	82.3745	1241.47	66.3941	1241.47	107.785
1241.95	82.3685	1241.95	66.4486	1241.95	107.74
1242.43	82.3615	1242.43	66.4992	1242.43	107.695
1242.92	82.3548	1242.92	66.5501	1242.92	107.648
1243.4	82.3487	1243.4	66.6038	1243.4	107.601
1243.88	82.3426	1243.88	66.6606	1243.88	107.554
1244.36	82.3358	1244.36	66.7178	1244.36	107.506
1244.85	82.3276	1244.85	66.7725	1244.85	107.459
1245.33	82.3187	1245.33	66.8236	1245.33	107.411
1245.81	82.3102	1245.81	66.8726	1245.81	107.362
1246.29	82.3039	1246.29	66.9235	1246.29	107.314
1246.77	82.301	1246.77	66.981	1246.77	107.265
1247.26	82.3017	1247.26	67.0478	1247.26	107.216
1247.74	82.3049	1247.74	67.1232	1247.74	107.167
1248.22	82.3093	1248.22	67.2044	1248.22	107.119
1248.7	82.3137	1248.7	67.2874	1248.7	107.072
1249.18	82.3182	1249.18	67.3703	1249.18	107.026
1249.67	82.324	1249.67	67.4542	1249.67	106.982
1250.15	82.3332	1250.15	67.543	1250.15	106.939
1250.63	82.3474	1250.63	67.641	1250.63	106.898
1251.11	82.3672	1251.11	67.7507	1251.11	106.858
1251.6	82.392	1251.6	67.8712	1251.6	106.82
1252.08	82.4198	1252.08	67.9987	1252.08	106.782
1252.56	82.4488	1252.56	68.1284	1252.56	106.747
1253.04	82.4779	1253.04	68.2571	1253.04	106.713
1253.52	82.5071	1253.52	68.3848	1253.52	106.68
1254.01	82.5376	1254.01	68.5145	1254.01	106.649
1254.49	82.5708	1254.49	68.6502	1254.49	106.62
1254.97	82.6076	1254.97	68.7945	1254.97	106.593
1255.45	82.6483	1255.45	68.9472	1255.45	106.567
1255.93	82.6923	1255.93	69.1054	1255.93	106.54
1256.42	82.739	1256.42	69.2655	1256.42	106.514
1256.9	82.7879	1256.9	69.4248	1256.9	106.488
1257.38	82.8395	1257.38	69.5839	1257.38	106.463
1257.86	82.8943	1257.86	69.7456	1257.86	106.44
1258.35	82.9529	1258.35	69.9137	1258.35	106.421
1258.83	83.0157	1258.83	70.0903	1258.83	106.406
1259.31	83.0821	1259.31	70.2753	1259.31	106.397
1259.79	83.1519	1259.79	70.4656	1259.79	106.391
1260.27	83.2246	1260.27	70.6577	1260.27	106.389
1260.76	83.3008	1260.76	70.8494	1260.76	106.39
1261.24	83.3812	1261.24	71.0413	1261.24	106.393
1261.72	83.4669	1261.72	71.2364	1261.72	106.397
1262.2	83.5582	1262.2	71.4384	1262.2	106.403
1262.68	83.6545	1262.68	71.6492	1262.68	106.412
1263.17	83.7543	1263.17	71.8683	1263.17	106.422
1263.65	83.8558	1263.65	72.0926	1263.65	106.433
1264.13	83.9575	1264.13	72.3186	1264.13	106.445
1264.61	84.0592	1264.61	72.5444	1264.61	106.456
1265.1	84.1616	1265.1	72.7708	1265.1	106.467
1265.58	84.2662	1265.58	73.001	1265.58	106.477
1266.06	84.3743	1266.06	73.239	1266.06	106.488
1266.54	84.4866	1266.54	73.4872	1266.54	106.499
1267.02	84.6028	1267.02	73.7455	1267.02	106.51
1267.51	84.7221	1267.51	74.0114	1267.51	106.522
1267.99	84.8439	1267.99	74.2815	1267.99	106.536
1268.47	84.968	1268.47	74.5536	1268.47	106.549
1268.95	85.0949	1268.95	74.828	1268.95	106.563
1269.43	85.2253	1269.43	75.1072	1269.43	106.577
1269.92	85.3598	1269.92	75.394	1269.92	106.591
1270.4	85.4983	1270.4	75.6896	1270.4	106.604
1270.88	85.6398	1270.88	75.9927	1270.88	106.617
1271.36	85.7829	1271.36	76.2991	1271.36	106.627
1271.85	85.9262	1271.85	76.6037	1271.85	106.635
1272.33	86.0685	1272.33	76.9025	1272.33	106.641
1272.81	86.2087	1272.81	77.194	1272.81	106.643
1273.29	86.346	1273.29	77.4788	1273.29	106.643
1273.77	86.4793	1273.77	77.7589	1273.77	106.641
1274.26	86.6075	1274.26	78.0357	1274.26	106.637
1274.74	86.7294	1274.74	78.3089	1274.74	106.631
1275.22	86.8442	1275.22	78.5768	1275.22	106.623
1275.7	86.9522	1275.7	78.8369	1275.7	106.612
1276.18	87.0542	1276.18	79.0877	1276.18	106.598
1276.67	87.1517	1276.67	79.3294	1276.67	106.581
1277.15	87.246	1277.15	79.5638	1277.15	106.559
1277.63	87.3382	1277.63	79.7939	1277.63	106.534
1278.11	87.4286	1278.11	80.0217	1278.11	106.505
1278.59	87.517	1278.59	80.2483	1278.59	106.473
1279.08	87.6033	1279.08	80.473	1279.08	106.438
1279.56	87.6876	1279.56	80.6947	1279.56	106.399
1280.04	87.7709	1280.04	80.9129	1280.04	106.359
1280.52	87.8541	1280.52	81.128	1280.52	106.316
1281.01	87.938	1281.01	81.3416	1281.01	106.273
1281.49	88.0229	1281.49	81.5553	1281.49	106.229
1281.97	88.1081	1281.97	81.7698	1281.97	106.184
1282.45	88.1924	1282.45	81.9842	1282.45	106.137
1282.93	88.2747	1282.93	82.1963	1282.93	106.089
1283.42	88.3538	1283.42	82.4034	1283.42	106.037
1283.9	88.4294	1283.9	82.6037	1283.9	105.981
1284.38	88.5012	1284.38	82.7968	1284.38	105.922
1284.86	88.5694	1284.86	82.9834	1284.86	105.86
1285.34	88.6339	1285.34	83.1656	1285.34	105.797
1285.83	88.6946	1285.83	83.3447	1285.83	105.732
1286.31	88.7515	1286.31	83.5215	1286.31	105.667
1286.79	88.8053	1286.79	83.696	1286.79	105.601
1287.27	88.8568	1287.27	83.8676	1287.27	105.534
1287.76	88.9078	1287.76	84.0365	1287.76	105.464
1288.24	88.9594	1288.24	84.2032	1288.24	105.392
1288.72	89.0129	1288.72	84.3695	1288.72	105.319
1289.2	89.0684	1289.2	84.5367	1289.2	105.246
1289.68	89.1254	1289.68	84.706	1289.68	105.172
1290.16	89.1833	1290.16	84.8773	1290.16	105.101
1290.65	89.2415	1290.65	85.0497	1290.65	105.031
1291.13	89.3	1291.13	85.222	1291.13	104.961
1291.61	89.3592	1291.61	85.3933	1291.61	104.892
1292.09	89.4194	1292.09	85.5632	1292.09	104.822
1292.58	89.4809	1292.58	85.7318	1292.58	104.752
1293.06	89.5431	1293.06	85.899	1293.06	104.681
1293.54	89.6048	1293.54	86.0644	1293.54	104.611
1294.02	89.6646	1294.02	86.2266	1294.02	104.541
1294.5	89.7216	1294.5	86.3839	1294.5	104.472
1294.99	89.7752	1294.99	86.5344	1294.99	104.404
1295.47	89.8254	1295.47	86.6767	1295.47	104.338
1295.95	89.8724	1295.95	86.8103	1295.95	104.273
1296.43	89.9163	1296.43	86.9353	1296.43	104.212
1296.91	89.9569	1296.91	87.0517	1296.91	104.154
1297.4	89.9934	1297.4	87.1597	1297.4	104.1
1297.88	90.0252	1297.88	87.2588	1297.88	104.049
1298.36	90.0519	1298.36	87.3486	1298.36	104.002
1298.84	90.0735	1298.84	87.4285	1298.84	103.957
1299.33	90.0906	1299.33	87.4987	1299.33	103.914
1299.81	90.1042	1299.81	87.5602	1299.81	103.873
1300.29	90.1149	1300.29	87.6144	1300.29	103.834
1300.77	90.1231	1300.77	87.6629	1300.77	103.799
1301.25	90.1291	1301.25	87.7068	1301.25	103.766
1301.74	90.133	1301.74	87.7465	1301.74	103.737
1302.22	90.135	1302.22	87.7818	1302.22	103.711
1302.7	90.1355	1302.7	87.8125	1302.7	103.685
1303.18	90.1353	1303.18	87.8386	1303.18	103.66
1303.66	90.1345	1303.66	87.8609	1303.66	103.635
1304.15	90.1335	1304.15	87.8808	1304.15	103.611
1304.63	90.1319	1304.63	87.8997	1304.63	103.588
1305.11	90.1294	1305.11	87.9187	1305.11	103.567
1305.59	90.1255	1305.59	87.9383	1305.59	103.549
1306.08	90.1204	1306.08	87.9582	1306.08	103.531
1306.56	90.1144	1306.56	87.9779	1306.56	103.514
1307.04	90.1082	1307.04	87.9968	1307.04	103.495
1307.52	90.1021	1307.52	88.0152	1307.52	103.473
1308	90.0962	1308	88.0334	1308	103.45
1308.49	90.0902	1308.49	88.0521	1308.49	103.424
1308.97	90.0836	1308.97	88.0715	1308.97	103.395
1309.45	90.0757	1309.45	88.0914	1309.45	103.364
1309.93	90.0668	1309.93	88.1111	1309.93	103.331
1310.41	90.0574	1310.41	88.1301	1310.41	103.293
1310.9	90.0483	1310.9	88.1478	1310.9	103.251
1311.38	90.0404	1311.38	88.1646	1311.38	103.206
1311.86	90.0343	1311.86	88.1809	1311.86	103.16
1312.34	90.0296	1312.34	88.1974	1312.34	103.116
1312.83	90.0259	1312.83	88.2141	1312.83	103.075
1313.31	90.0223	1313.31	88.2303	1313.31	103.038
1313.79	90.0182	1313.79	88.245	1313.79	103.007
1314.27	90.0135	1314.27	88.2569	1314.27	102.977
1314.75	90.0083	1314.75	88.2654	1314.75	102.949
1315.24	90.0027	1315.24	88.2703	1315.24	102.921
1315.72	89.9967	1315.72	88.2722	1315.72	102.892
1316.2	89.9899	1316.2	88.2718	1316.2	102.862
1316.68	89.9814	1316.68	88.2694	1316.68	102.834
1317.16	89.971	1317.16	88.265	1317.16	102.807
1317.65	89.9585	1317.65	88.2579	1317.65	102.782
1318.13	89.9443	1318.13	88.2478	1318.13	102.761
1318.61	89.9292	1318.61	88.2346	1318.61	102.744
1319.09	89.9138	1319.09	88.2189	1319.09	102.732
1319.58	89.8985	1319.58	88.2018	1319.58	102.725
1320.06	89.8832	1320.06	88.1847	1320.06	102.725
1320.54	89.8674	1320.54	88.1681	1320.54	102.731
1321.02	89.851	1321.02	88.152	1321.02	102.742
1321.5	89.8344	1321.5	88.1357	1321.5	102.756
1321.99	89.8182	1321.99	88.1185	1321.99	102.772
1322.47	89.8035	1322.47	88.1002	1322.47	102.788
1322.95	89.7913	1322.95	88.0815	1322.95	102.804
1323.43	89.7819	1323.43	88.0637	1323.43	102.821
1323.91	89.7747	1323.91	88.0482	1323.91	102.84
1324.4	89.7685	1324.4	88.0357	1324.4	102.863
1324.88	89.7619	1324.88	88.0262	1324.88	102.889
1325.36	89.7538	1325.36	88.0185	1325.36	102.918
1325.84	89.7437	1325.84	88.011	1325.84	102.949
1326.33	89.7315	1326.33	88.0025	1326.33	102.981
1326.81	89.7179	1326.81	87.9924	1326.81	103.012
1327.29	89.7033	1327.29	87.9809	1327.29	103.043
1327.77	89.6882	1327.77	87.9687	1327.77	103.075
1328.25	89.6727	1328.25	87.9566	1328.25	103.108
1328.73	89.6568	1328.73	87.9447	1328.73	103.144
1329.22	89.6405	1329.22	87.9325	1329.22	103.182
1329.7	89.6241	1329.7	87.9193	1329.7	103.22
1330.18	89.6079	1330.18	87.9047	1330.18	103.257
1330.66	89.5923	1330.66	87.8887	1330.66	103.292
1331.15	89.5773	1331.15	87.8724	1331.15	103.325
1331.63	89.5629	1331.63	87.8571	1331.63	103.357
1332.11	89.5487	1332.11	87.8438	1332.11	103.388
1332.59	89.5348	1332.59	87.8331	1332.59	103.417
1333.07	89.5211	1333.07	87.825	1333.07	103.444
1333.56	89.5078	1333.56	87.8187	1333.56	103.468
1334.04	89.4952	1334.04	87.8135	1334.04	103.488
1334.52	89.4833	1334.52	87.8091	1334.52	103.503
1335	89.4716	1335	87.8053	1335	103.514
1335.48	89.4593	1335.48	87.8019	1335.48	103.522
1335.97	89.4452	1335.97	87.7986	1335.97	103.526
1336.45	89.4284	1336.45	87.7942	1336.45	103.529
1336.93	89.4087	1336.93	87.7875	1336.93	103.531
1337.41	89.3866	1337.41	87.7769	1337.41	103.532
1337.9	89.3632	1337.9	87.7617	1337.9	103.533
1338.38	89.34	1338.38	87.7422	1338.38	103.537
1338.86	89.3183	1338.86	87.7198	1338.86	103.546
1339.34	89.2988	1339.34	87.6966	1339.34	103.564
1339.82	89.2815	1339.82	87.6736	1339.82	103.59
1340.31	89.2655	1340.31	87.6509	1340.31	103.624
1340.79	89.25	1340.79	87.6267	1340.79	103.663
1341.27	89.2338	1341.27	87.5986	1341.27	103.703
1341.75	89.216	1341.75	87.5645	1341.75	103.74
1342.23	89.1956	1342.23	87.5231	1342.23	103.769
1342.72	89.1716	1342.72	87.4742	1342.72	103.79
1343.2	89.1431	1343.2	87.4179	1343.2	103.803
1343.68	89.1094	1343.68	87.355	1343.68	103.81
1344.16	89.0705	1344.16	87.2859	1344.16	103.811
1344.65	89.0272	1344.65	87.2113	1344.65	103.808
1345.13	88.9809	1345.13	87.1316	1345.13	103.802
1345.61	88.9331	1345.61	87.0474	1345.61	103.793
1346.09	88.8852	1346.09	86.9598	1346.09	103.781
1346.57	88.8379	1346.57	86.8704	1346.57	103.769
1347.06	88.7908	1347.06	86.7807	1347.06	103.757
1347.54	88.7435	1347.54	86.6924	1347.54	103.746
1348.02	88.6957	1348.02	86.6061	1348.02	103.737
1348.5	88.6472	1348.5	86.5222	1348.5	103.728
1348.98	88.5988	1348.98	86.4407	1348.98	103.721
1349.47	88.5519	1349.47	86.3621	1349.47	103.714
1349.95	88.5074	1349.95	86.2876	1349.95	103.706
1350.43	88.4663	1350.43	86.2189	1350.43	103.698
1350.91	88.4287	1350.91	86.1579	1350.91	103.688
1351.39	88.394	1351.39	86.1059	1351.39	103.679
1351.88	88.3618	1351.88	86.0627	1351.88	103.668
1352.36	88.3317	1352.36	86.0273	1352.36	103.656
1352.84	88.304	1352.84	85.9984	1352.84	103.64
1353.32	88.2793	1353.32	85.9748	1353.32	103.622
1353.81	88.2589	1353.81	85.9563	1353.81	103.6
1354.29	88.2435	1354.29	85.9436	1354.29	103.575
1354.77	88.2333	1354.77	85.9377	1354.77	103.548
1355.25	88.2275	1355.25	85.9391	1355.25	103.519
1355.73	88.2249	1355.73	85.9467	1355.73	103.488
1356.22	88.2238	1356.22	85.9586	1356.22	103.454
1356.7	88.2232	1356.7	85.9722	1356.7	103.416
1357.18	88.222	1357.18	85.9855	1357.18	103.373
1357.66	88.2198	1357.66	85.9973	1357.66	103.322
1358.14	88.2162	1358.14	86.0078	1358.14	103.266
1358.63	88.2104	1358.63	86.0174	1358.63	103.203
1359.11	88.2018	1359.11	86.0263	1359.11	103.135
1359.59	88.1894	1359.59	86.0335	1359.59	103.062
1360.07	88.1726	1360.07	86.0375	1360.07	102.983
1360.56	88.1514	1360.56	86.0361	1360.56	102.898
1361.04	88.1267	1361.04	86.028	1361.04	102.809
1361.52	88.1001	1361.52	86.0133	1361.52	102.719
1362	88.074	1362	85.9943	1362	102.632
1362.48	88.0503	1362.48	85.9743	1362.48	102.553
1362.97	88.03	1362.97	85.9557	1362.97	102.485
1363.45	88.0126	1363.45	85.939	1363.45	102.43
1363.93	87.9964	1363.93	85.9221	1363.93	102.383
1364.41	87.9799	1364.41	85.902	1364.41	102.338
1364.89	87.9614	1364.89	85.8764	1364.89	102.291
1365.38	87.9399	1365.38	85.8444	1365.38	102.237
1365.86	87.9149	1365.86	85.8067	1365.86	102.176
1366.34	87.8862	1366.34	85.7646	1366.34	102.109
1366.82	87.8537	1366.82	85.72	1366.82	102.039
1367.31	87.8182	1367.31	85.6738	1367.31	101.969
1367.79	87.781	1367.79	85.6263	1367.79	101.903
1368.27	87.7436	1368.27	85.5777	1368.27	101.842
1368.75	87.7081	1368.75	85.5282	1368.75	101.785
1369.23	87.6759	1369.23	85.4792	1369.23	101.732
1369.72	87.6477	1369.72	85.433	1369.72	101.682
1370.2	87.6231	1370.2	85.3919	1370.2	101.633
1370.68	87.6008	1370.68	85.3571	1370.68	101.586
1371.16	87.5794	1371.16	85.3282	1371.16	101.539
1371.64	87.5572	1371.64	85.3035	1371.64	101.491
1372.13	87.5335	1372.13	85.2806	1372.13	101.443
1372.61	87.5083	1372.61	85.2582	1372.61	101.395
1373.09	87.4829	1373.09	85.237	1373.09	101.352
1373.57	87.4598	1373.57	85.2207	1373.57	101.319
1374.06	87.4415	1374.06	85.2138	1374.06	101.3
1374.54	87.4299	1374.54	85.2201	1374.54	101.3
1375.02	87.4249	1375.02	85.2395	1375.02	101.316
1375.5	87.4253	1375.5	85.2688	1375.5	101.344
1375.98	87.4295	1375.98	85.3038	1375.98	101.378
1376.47	87.4362	1376.47	85.342	1376.47	101.413
1376.95	87.4452	1376.95	85.3837	1376.95	101.446
1377.43	87.4568	1377.43	85.4318	1377.43	101.479
1377.91	87.4718	1377.91	85.4903	1377.91	101.513
1378.39	87.4908	1378.39	85.5623	1378.39	101.552
1378.88	87.514	1378.88	85.6487	1378.88	101.598
1379.36	87.5417	1379.36	85.7481	1379.36	101.65
1379.84	87.5739	1379.84	85.8578	1379.84	101.705
1380.32	87.6107	1380.32	85.9758	1380.32	101.762
1380.81	87.6526	1380.81	86.1018	1380.81	101.82
1381.29	87.6997	1381.29	86.2374	1381.29	101.881
1381.77	87.7515	1381.77	86.3834	1381.77	101.945
1382.25	87.8064	1382.25	86.5391	1382.25	102.014
1382.73	87.8624	1382.73	86.7009	1382.73	102.087
1383.21	87.9173	1383.21	86.8635	1383.21	102.162
1383.7	87.9696	1383.7	87.0217	1383.7	102.233
1384.18	88.0187	1384.18	87.173	1384.18	102.299
1384.66	88.0651	1384.66	87.3183	1384.66	102.357
1385.14	88.1094	1385.14	87.4617	1385.14	102.412
1385.63	88.152	1385.63	87.6081	1385.63	102.468
1386.11	88.1924	1386.11	87.761	1386.11	102.535
1386.59	88.2295	1386.59	87.9196	1386.59	102.617
1387.07	88.2619	1387.07	88.0781	1387.07	102.717
1387.55	88.2889	1387.55	88.2278	1387.55	102.833
1388.04	88.3106	1388.04	88.3614	1388.04	102.959
1388.52	88.3279	1388.52	88.4762	1388.52	103.09
1389	88.3414	1389	88.5735	1389	103.221
1389.48	88.3513	1389.48	88.6566	1389.48	103.348
1389.96	88.3569	1389.96	88.7281	1389.96	103.471
1390.45	88.3575	1390.45	88.7894	1390.45	103.588
1390.93	88.3526	1390.93	88.8408	1390.93	103.696
1391.41	88.3421	1391.41	88.8818	1391.41	103.793
1391.89	88.3262	1391.89	88.9127	1391.89	103.877
1392.38	88.3054	1392.38	88.9345	1392.38	103.95
1392.86	88.2798	1392.86	88.9492	1392.86	104.016
1393.34	88.2492	1393.34	88.9593	1393.34	104.079
1393.82	88.2141	1393.82	88.9671	1393.82	104.147
1394.3	88.1757	1394.3	88.9742	1394.3	104.224
1394.79	88.1367	1394.79	88.9812	1394.79	104.311
1395.27	88.1004	1395.27	88.9878	1395.27	104.404
1395.75	88.0692	1395.75	88.9936	1395.75	104.496
1396.23	88.0431	1396.23	88.9984	1396.23	104.582
1396.71	88.0204	1396.71	89.0021	1396.71	104.66
1397.2	87.9977	1397.2	89.0044	1397.2	104.728
1397.68	87.9721	1397.68	89.0047	1397.68	104.79
1398.16	87.9419	1398.16	89.0022	1398.16	104.85
1398.64	87.9077	1398.64	88.9963	1398.64	104.909
1399.12	87.8728	1399.12	88.9875	1399.12	104.968
1399.61	87.841	1399.61	88.9774	1399.61	105.025
1400.09	87.8152	1400.09	88.9678	1400.09	105.078
1400.57	87.7956	1400.57	88.96	1400.57	105.121
1401.05	87.7799	1401.05	88.9541	1401.05	105.153
1401.54	87.7651	1401.54	88.949	1401.54	105.172
1402.02	87.7479	1402.02	88.9431	1402.02	105.175
1402.5	87.7263	1402.5	88.9352	1402.5	105.165
1402.98	87.6994	1402.98	88.9245	1402.98	105.141
1403.46	87.6679	1403.46	88.9119	1403.46	105.109
1403.95	87.6336	1403.95	88.8993	1403.95	105.072
1404.43	87.599	1404.43	88.8895	1404.43	105.035
1404.91	87.5663	1404.91	88.8842	1404.91	105.003
1405.39	87.5366	1405.39	88.8838	1405.39	104.977
1405.88	87.5099	1405.88	88.8863	1405.88	104.956
1406.36	87.4856	1406.36	88.8893	1406.36	104.937
1406.84	87.4632	1406.84	88.8905	1406.84	104.915
1407.32	87.4418	1407.32	88.8887	1407.32	104.887
1407.8	87.4209	1407.8	88.8839	1407.8	104.852
1408.29	87.3996	1408.29	88.8769	1408.29	104.808
1408.77	87.3766	1408.77	88.8685	1408.77	104.758
1409.25	87.3509	1409.25	88.8594	1409.25	104.704
1409.73	87.322	1409.73	88.8499	1409.73	104.647
1410.21	87.2903	1410.21	88.84	1410.21	104.59
1410.7	87.2577	1410.7	88.83	1410.7	104.534
1411.18	87.2263	1411.18	88.8204	1411.18	104.478
1411.66	87.1982	1411.66	88.8121	1411.66	104.424
1412.14	87.1739	1412.14	88.8054	1412.14	104.372
1412.62	87.1526	1412.62	88.8001	1412.62	104.322
1413.11	87.1324	1413.11	88.795	1413.11	104.272
1413.59	87.111	1413.59	88.7883	1413.59	104.223
1414.07	87.0869	1414.07	88.7785	1414.07	104.172
1414.55	87.0597	1414.55	88.7643	1414.55	104.118
1415.04	87.0298	1415.04	88.7457	1415.04	104.059
1415.52	86.998	1415.52	88.7232	1415.52	103.996
1416	86.9649	1416	88.6978	1416	103.928
1416.48	86.9299	1416.48	88.6701	1416.48	103.858
1416.96	86.8914	1416.96	88.64	1416.96	103.79
1417.45	86.8473	1417.45	88.6067	1417.45	103.729
1417.93	86.7969	1417.93	88.5702	1417.93	103.682
1418.41	86.7423	1418.41	88.5323	1418.41	103.657
1418.89	86.6895	1418.89	88.4977	1418.89	103.659
1419.38	86.6452	1419.38	88.4715	1419.38	103.688
1419.86	86.6128	1419.86	88.4564	1419.86	103.739
1420.34	86.5905	1420.34	88.4507	1420.34	103.802
1420.82	86.5737	1420.82	88.4503	1420.82	103.867
1421.3	86.5573	1421.3	88.4503	1421.3	103.925
1421.79	86.5382	1421.79	88.4473	1421.79	103.974
1422.27	86.5145	1422.27	88.4395	1422.27	104.012
1422.75	86.4868	1422.75	88.4272	1422.75	104.045
1423.23	86.4569	1423.23	88.4122	1423.23	104.077
1423.71	86.4278	1423.71	88.3979	1423.71	104.116
1424.2	86.4021	1424.2	88.3872	1424.2	104.165
1424.68	86.3811	1424.68	88.3812	1424.68	104.227
1425.16	86.364	1425.16	88.3784	1425.16	104.296
1425.64	86.3489	1425.64	88.3761	1425.64	104.367
1426.12	86.3342	1426.12	88.3716	1426.12	104.433
1426.61	86.3187	1426.61	88.3636	1426.61	104.49
1427.09	86.3023	1427.09	88.3519	1427.09	104.538
1427.57	86.2853	1427.57	88.3382	1427.57	104.579
1428.05	86.2686	1428.05	88.3242	1428.05	104.618
1428.54	86.2526	1428.54	88.3119	1428.54	104.659
1429.02	86.238	1429.02	88.302	1429.02	104.708
1429.5	86.2249	1429.5	88.2947	1429.5	104.765
1429.98	86.2139	1429.98	88.2892	1429.98	104.829
1430.46	86.2054	1430.46	88.2848	1430.46	104.9
1430.95	86.1999	1430.95	88.2817	1430.95	104.975
1431.43	86.1974	1431.43	88.2803	1431.43	105.05
1431.91	86.1973	1431.91	88.2811	1431.91	105.124
1432.39	86.1984	1432.39	88.2837	1432.39	105.192
1432.87	86.1992	1432.87	88.287	1432.87	105.251
1433.36	86.1983	1433.36	88.2894	1433.36	105.3
1433.84	86.1947	1433.84	88.2896	1433.84	105.335
1434.32	86.188	1434.32	88.2872	1434.32	105.357
1434.8	86.1788	1434.8	88.2835	1434.8	105.372
1435.29	86.1681	1435.29	88.2816	1435.29	105.389
1435.77	86.1582	1435.77	88.2859	1435.77	105.419
1436.25	86.1517	1436.25	88.3002	1436.25	105.473
1436.73	86.151	1436.73	88.3248	1436.73	105.555
1437.21	86.1569	1437.21	88.3558	1437.21	105.659
1437.7	86.1683	1437.7	88.3878	1437.7	105.773
1438.18	86.1836	1438.18	88.4173	1438.18	105.884
1438.66	86.2009	1438.66	88.4434	1438.66	105.984
1439.14	86.219	1439.14	88.4669	1439.14	106.07
1439.62	86.2361	1439.62	88.4888	1439.62	106.144
1440.11	86.2511	1440.11	88.5095	1440.11	106.209
1440.59	86.2626	1440.59	88.5287	1440.59	106.266
1441.07	86.2704	1441.07	88.5458	1441.07	106.317
1441.55	86.275	1441.55	88.5604	1441.55	106.364
1442.04	86.2779	1442.04	88.573	1442.04	106.407
1442.52	86.2808	1442.52	88.5847	1442.52	106.446
1443	86.285	1443	88.597	1443	106.481
1443.48	86.2905	1443.48	88.6107	1443.48	106.512
1443.96	86.2961	1443.96	88.6254	1443.96	106.538
1444.44	86.3002	1444.44	88.6399	1444.44	106.56
1444.93	86.3012	1444.93	88.6525	1444.93	106.574
1445.41	86.2983	1445.41	88.6617	1445.41	106.581
1445.89	86.2917	1445.89	88.6671	1445.89	106.581
1446.37	86.2825	1446.37	88.6698	1446.37	106.578
1446.86	86.2722	1446.86	88.6721	1446.86	106.575
1447.34	86.2622	1447.34	88.6761	1447.34	106.579
1447.82	86.2531	1447.82	88.6831	1447.82	106.594
1448.3	86.2447	1448.3	88.6929	1448.3	106.62
1448.78	86.2369	1448.78	88.7037	1448.78	106.656
1449.27	86.2293	1449.27	88.7139	1449.27	106.695
1449.75	86.2221	1449.75	88.723	1449.75	106.732
1450.23	86.2154	1450.23	88.7315	1450.23	106.763
1450.71	86.2091	1450.71	88.7402	1450.71	106.786
1451.19	86.2027	1451.19	88.75	1451.19	106.802
1451.68	86.1953	1451.68	88.7605	1451.68	106.811
1452.16	86.1857	1452.16	88.7706	1452.16	106.814
1452.64	86.1735	1452.64	88.7784	1452.64	106.811
1453.12	86.1588	1453.12	88.7824	1453.12	106.8
1453.61	86.1423	1453.61	88.7821	1453.61	106.778
1454.09	86.1249	1454.09	88.7781	1454.09	106.743
1454.57	86.1067	1454.57	88.7722	1454.57	106.692
1455.05	86.0873	1455.05	88.7667	1455.05	106.629
1455.53	86.065	1455.53	88.7646	1455.53	106.558
1456.02	86.0384	1456.02	88.7693	1456.02	106.493
1456.5	86.009	1456.5	88.7836	1456.5	106.451
1456.98	85.983	1456.98	88.809	1456.98	106.448
1457.46	85.9699	1457.46	88.8437	1457.46	106.488
1457.94	85.9744	1457.94	88.8842	1457.94	106.565
1458.43	85.9937	1458.43	88.9272	1458.43	106.663
1458.91	86.0207	1458.91	88.9697	1458.91	106.771
1459.39	86.0493	1459.39	89.0095	1459.39	106.877
1459.87	86.0752	1459.87	89.0443	1459.87	106.977
1460.36	86.0965	1460.36	89.0725	1460.36	107.065
1460.84	86.1126	1460.84	89.0936	1460.84	107.138
1461.32	86.1238	1461.32	89.1077	1461.32	107.194
1461.8	86.1308	1461.8	89.1162	1461.8	107.232
1462.28	86.134	1462.28	89.1208	1462.28	107.254
1462.77	86.1333	1462.77	89.123	1462.77	107.263
1463.25	86.1282	1463.25	89.124	1463.25	107.266
1463.73	86.1188	1463.73	89.1246	1463.73	107.272
1464.21	86.1061	1464.21	89.1251	1464.21	107.289
1464.69	86.0929	1464.69	89.126	1464.69	107.323
1465.18	86.0833	1465.18	89.1284	1465.18	107.376
1465.66	86.0802	1465.66	89.1334	1465.66	107.443
1466.14	86.0841	1466.14	89.1415	1466.14	107.518
1466.62	86.0933	1466.62	89.1518	1466.62	107.596
1467.11	86.1049	1467.11	89.1625	1467.11	107.669
1467.59	86.1161	1467.59	89.1714	1467.59	107.735
1468.07	86.1251	1468.07	89.1761	1468.07	107.79
1468.55	86.1309	1468.55	89.1754	1468.55	107.83
1469.03	86.1338	1469.03	89.1691	1469.03	107.854
1469.52	86.1344	1469.52	89.1582	1469.52	107.862
1470	86.1337	1470	89.1444	1470	107.855
1470.48	86.1321	1470.48	89.1301	1470.48	107.837
1470.96	86.1303	1470.96	89.1182	1470.96	107.817
1471.44	86.1289	1471.44	89.1117	1471.44	107.803
1471.93	86.1299	1471.93	89.1139	1471.93	107.808
1472.41	86.1364	1472.41	89.1273	1472.41	107.839
1472.89	86.1518	1472.89	89.1525	1472.89	107.895
1473.37	86.1772	1473.37	89.1886	1473.37	107.969
1473.86	86.2111	1473.86	89.2338	1473.86	108.053
1474.34	86.2498	1474.34	89.2861	1474.34	108.139
1474.82	86.2901	1474.82	89.344	1474.82	108.224
1475.3	86.3291	1475.3	89.4058	1475.3	108.306
1475.78	86.3655	1475.78	89.4695	1475.78	108.39
1476.27	86.3989	1476.27	89.5329	1476.27	108.476
1476.75	86.4301	1476.75	89.5948	1476.75	108.563
1477.23	86.4601	1477.23	89.6547	1477.23	108.65
1477.71	86.4895	1477.71	89.7132	1477.71	108.733
1478.19	86.5178	1478.19	89.7714	1478.19	108.808
1478.68	86.5438	1478.68	89.8297	1478.68	108.871
1479.16	86.5661	1479.16	89.8884	1479.16	108.924
1479.64	86.5837	1479.64	89.9475	1479.64	108.966
1480.12	86.5964	1480.12	90.0071	1480.12	109.001
1480.6	86.6056	1480.6	90.0681	1480.6	109.034
1481.09	86.6135	1481.09	90.1313	1481.09	109.067
1481.57	86.6224	1481.57	90.1976	1481.57	109.105
1482.05	86.6333	1482.05	90.2665	1482.05	109.147
1482.53	86.6454	1482.53	90.3363	1482.53	109.19
1483.02	86.657	1483.02	90.4042	1483.02	109.231
1483.5	86.6658	1483.5	90.4674	1483.5	109.265
1483.98	86.6707	1483.98	90.5241	1483.98	109.29
1484.46	86.6713	1484.46	90.5739	1484.46	109.303
1484.94	86.6684	1484.94	90.6179	1484.94	109.304
1485.43	86.663	1485.43	90.6585	1485.43	109.295
1485.91	86.6558	1485.91	90.698	1485.91	109.279
1486.39	86.6466	1486.39	90.7379	1486.39	109.257
1486.87	86.6341	1486.87	90.7784	1486.87	109.231
1487.35	86.6167	1487.35	90.8181	1487.35	109.203
1487.84	86.5935	1487.84	90.8557	1487.84	109.175
1488.32	86.566	1488.32	90.8915	1488.32	109.151
1488.8	86.5377	1488.8	90.9285	1488.8	109.138
1489.28	86.5141	1489.28	90.9715	1489.28	109.143
1489.77	86.4995	1489.77	91.023	1489.77	109.171
1490.25	86.4945	1490.25	91.081	1490.25	109.224
1490.73	86.4963	1490.73	91.1391	1490.73	109.296
1491.21	86.5005	1491.21	91.1904	1491.21	109.377
1491.69	86.5035	1491.69	91.2311	1491.69	109.456
1492.18	86.504	1492.18	91.2612	1492.18	109.523
1492.66	86.5014	1492.66	91.2828	1492.66	109.573
1493.14	86.4956	1493.14	91.2988	1493.14	109.602
1493.62	86.4855	1493.62	91.3116	1493.62	109.611
1494.1	86.4695	1494.1	91.3223	1494.1	109.602
1494.59	86.4451	1494.59	91.3309	1494.59	109.578
1495.07	86.4104	1495.07	91.3361	1495.07	109.545
1495.55	86.365	1495.55	91.3371	1495.55	109.509
1496.03	86.312	1496.03	91.334	1496.03	109.477
1496.52	86.2577	1496.52	91.3294	1496.52	109.456
1497	86.2086	1497	91.3275	1497	109.449
1497.48	86.1687	1497.48	91.3313	1497.48	109.457
1497.96	86.1372	1497.96	91.3408	1497.96	109.478
1498.44	86.1107	1498.44	91.3534	1498.44	109.507
1498.92	86.0858	1498.92	91.3657	1498.92	109.541
1499.41	86.0604	1499.41	91.375	1499.41	109.577
1499.89	86.0349	1499.89	91.381	1499.89	109.612
1500.37	86.0103	1500.37	91.3848	1500.37	109.644
1500.85	85.9875	1500.85	91.3881	1500.85	109.671
1501.34	85.9665	1501.34	91.3919	1501.34	109.691
1501.82	85.9459	1501.82	91.3959	1501.82	109.701
1502.3	85.924	1502.3	91.3985	1502.3	109.698
1502.78	85.8991	1502.78	91.3973	1502.78	109.68
1503.26	85.87	1503.26	91.39	1503.26	109.642
1503.75	85.8357	1503.75	91.3748	1503.75	109.581
1504.23	85.7949	1504.23	91.3506	1504.23	109.495
1504.71	85.7447	1504.71	91.3166	1504.71	109.381
1505.19	85.6791	1505.19	91.2722	1505.19	109.243
1505.67	85.5884	1505.67	91.2173	1505.67	109.094
1506.16	85.4646	1506.16	91.1546	1506.16	108.959
1506.64	85.3177	1506.64	91.0942	1506.64	108.868
1507.12	85.1834	1507.12	91.0521	1507.12	108.841
1507.6	85.0963	1507.6	91.037	1507.6	108.873
1508.09	85.0583	1508.09	91.0447	1508.09	108.943
1508.57	85.0499	1508.57	91.0654	1508.57	109.028
1509.05	85.0518	1509.05	91.0915	1509.05	109.112
1509.53	85.052	1509.53	91.1181	1509.53	109.183
1510.01	85.0444	1510.01	91.1416	1510.01	109.24
1510.5	85.0269	1510.5	91.1594	1510.5	109.282
1510.98	85.0004	1510.98	91.1703	1510.98	109.311
1511.46	84.9678	1511.46	91.1747	1511.46	109.328
1511.94	84.9327	1511.94	91.1744	1511.94	109.335
1512.42	84.898	1512.42	91.1718	1512.42	109.335
1512.91	84.8645	1512.91	91.1685	1512.91	109.326
1513.39	84.8309	1513.39	91.1646	1513.39	109.306
1513.87	84.7939	1513.87	91.1587	1513.87	109.275
1514.35	84.7495	1514.35	91.1485	1514.35	109.23
1514.84	84.6942	1514.84	91.1319	1514.84	109.172
1515.32	84.6261	1515.32	91.1085	1515.32	109.108
1515.8	84.5469	1515.8	91.0809	1515.8	109.042
1516.28	84.4627	1516.28	91.0549	1516.28	108.985
1516.76	84.3829	1516.76	91.0363	1516.76	108.942
1517.25	84.3151	1517.25	91.0277	1517.25	108.914
1517.73	84.261	1517.73	91.0262	1517.73	108.895
1518.21	84.217	1518.21	91.0256	1518.21	108.876
1518.69	84.1766	1518.69	91.0199	1518.69	108.846
1519.17	84.1333	1519.17	91.0056	1519.17	108.8
1519.66	84.0816	1519.66	90.9816	1519.66	108.737
1520.14	84.017	1520.14	90.9497	1520.14	108.663
1520.62	83.9378	1520.62	90.9151	1520.62	108.589
1521.1	83.8486	1521.1	90.8855	1521.1	108.533
1521.59	83.7609	1521.59	90.8674	1521.59	108.505
1522.07	83.6866	1522.07	90.8616	1522.07	108.506
1522.55	83.6306	1522.55	90.8636	1522.55	108.527
1523.03	83.5892	1523.03	90.8681	1523.03	108.552
1523.51	83.5554	1523.51	90.8722	1523.51	108.571
1524	83.5222	1524	90.8746	1524	108.577
1524.48	83.4842	1524.48	90.8748	1524.48	108.569
1524.96	83.4372	1524.96	90.8714	1524.96	108.55
1525.44	83.3796	1525.44	90.8627	1525.44	108.526
1525.92	83.3128	1525.92	90.8474	1525.92	108.502
1526.41	83.2413	1526.41	90.8264	1526.41	108.485
1526.89	83.1712	1526.89	90.803	1526.89	108.476
1527.37	83.1071	1527.37	90.7814	1527.37	108.475
1527.85	83.0508	1527.85	90.765	1527.85	108.481
1528.34	83.0014	1528.34	90.7548	1528.34	108.489
1528.82	82.9562	1528.82	90.7492	1528.82	108.495
1529.3	82.9121	1529.3	90.7445	1529.3	108.495
1529.78	82.8667	1529.78	90.7372	1529.78	108.483
1530.26	82.818	1530.26	90.7241	1530.26	108.457
1530.75	82.7639	1530.75	90.7032	1530.75	108.415
1531.23	82.7017	1531.23	90.6733	1531.23	108.357
1531.71	82.6277	1531.71	90.6337	1531.71	108.286
1532.19	82.5379	1532.19	90.5839	1532.19	108.211
1532.67	82.4312	1532.67	90.5253	1532.67	108.143
1533.16	82.3138	1533.16	90.4622	1533.16	108.094
1533.64	82.1999	1533.64	90.4021	1533.64	108.073
1534.12	82.1046	1534.12	90.3519	1534.12	108.078
1534.6	82.034	1534.6	90.3149	1534.6	108.096
1535.09	81.9852	1535.09	90.2895	1535.09	108.116
1535.57	81.9506	1535.57	90.2722	1535.57	108.124
1536.05	81.923	1536.05	90.2594	1536.05	108.112
1536.53	81.896	1536.53	90.2468	1536.53	108.075
1537.01	81.864	1537.01	90.2298	1537.01	108.011
1537.49	81.8213	1537.49	90.2023	1537.49	107.919
1537.98	81.7615	1537.98	90.1574	1537.98	107.801
1538.46	81.6775	1538.46	90.0881	1538.46	107.665
1538.94	81.5651	1538.94	89.9929	1538.94	107.528
1539.42	81.4293	1539.42	89.8833	1539.42	107.408
1539.91	81.2914	1539.91	89.7868	1539.91	107.326
1540.39	81.1807	1540.39	89.7319	1540.39	107.291
1540.87	81.1127	1540.87	89.7236	1540.87	107.296
1541.35	81.0804	1541.35	89.7434	1541.35	107.326
1541.83	81.0674	1541.83	89.7703	1541.83	107.364
1542.32	81.0604	1542.32	89.793	1542.32	107.399
1542.8	81.0524	1542.8	89.8102	1542.8	107.427
1543.28	81.0411	1543.28	89.8252	1543.28	107.449
1543.76	81.0272	1543.76	89.8418	1543.76	107.468
1544.24	81.0124	1544.24	89.8621	1544.24	107.489
1544.73	80.999	1544.73	89.8852	1544.73	107.516
1545.21	80.9883	1545.21	89.908	1545.21	107.549
1545.69	80.9803	1545.69	89.9275	1545.69	107.583
1546.17	80.9737	1546.17	89.942	1546.17	107.613
1546.66	80.9668	1546.66	89.9515	1546.66	107.631
1547.14	80.9577	1547.14	89.9566	1547.14	107.634
1547.62	80.9445	1547.62	89.9577	1547.62	107.619
1548.1	80.9256	1548.1	89.9548	1548.1	107.588
1548.58	80.9003	1548.58	89.9473	1548.58	107.548
1549.07	80.8695	1549.07	89.9351	1549.07	107.505
1549.55	80.8363	1549.55	89.9195	1549.55	107.469
1550.03	80.8052	1550.03	89.9033	1550.03	107.442
1550.51	80.7799	1550.51	89.8898	1550.51	107.427
1550.99	80.7618	1550.99	89.8808	1550.99	107.417
1551.48	80.7495	1551.48	89.8757	1551.48	107.406
1551.96	80.74	1551.96	89.8717	1551.96	107.386
1552.44	80.7303	1552.44	89.8649	1552.44	107.353
1552.92	80.7178	1552.92	89.8515	1552.92	107.306
1553.4	80.7017	1553.4	89.8294	1553.4	107.249
1553.89	80.6832	1553.89	89.7999	1553.89	107.185
1554.37	80.6654	1554.37	89.768	1554.37	107.121
1554.85	80.6518	1554.85	89.7398	1554.85	107.058
1555.33	80.6444	1555.33	89.7198	1555.33	106.992
1555.82	80.6429	1555.82	89.7082	1555.82	106.918
1556.3	80.6442	1556.3	89.7002	1556.3	106.827
1556.78	80.6433	1556.78	89.6878	1556.78	106.712
1557.26	80.6327	1557.26	89.6592	1557.26	106.571
1557.74	80.6038	1557.74	89.6017	1557.74	106.413
1558.23	80.553	1558.23	89.5114	1558.23	106.269
1558.71	80.4972	1558.71	89.4147	1558.71	106.181
1559.19	80.4711	1559.19	89.3615	1559.19	106.182
1559.67	80.4882	1559.67	89.367	1559.67	106.261
1560.15	80.5293	1560.15	89.4016	1560.15	106.377
1560.64	80.5742	1560.64	89.4371	1560.64	106.489
1561.12	80.6139	1561.12	89.4626	1561.12	106.576
1561.6	80.6465	1561.6	89.4775	1561.6	106.631
1562.08	80.6728	1562.08	89.4838	1562.08	106.655
1562.57	80.6943	1562.57	89.4839	1562.57	106.654
[truncated: 4,226 more rows]

## Sheet: Figure 2f
Strain-Stress
Dry CarraChi gel		CarraChi-ZnSO4		GF		CarraChi-H2O
0.000833333	0.24613	0.000333333	-0.02859	0.000333	0.02435	0.000333	0.17658
0.00177	0.25048	0.000666667	-0.02859	0.001	0.02485	0.002	0.15106
0.0027	0.25532	0.00233	-0.02453	0.00233	0.0254	0.00367	0.14769
0.00363	0.26499	0.00433	-0.02339	0.00433	0.02498	0.00533	0.17223
0.00453	0.27079	0.00667	-0.02599	0.00633	0.02424	0.007	0.18736
0.00547	0.27321	0.00833	-0.02571	0.00833	0.02439	0.00867	0.17059
0.0064	0.27708	0.01	-0.02174	0.01	0.02502	0.01033	0.14876
0.00733	0.27998	0.01133	-0.02096	0.01167	0.02494	0.012	0.15633
0.00827	0.27901	0.013	-0.0259	0.01333	0.02443	0.01367	0.18257
0.00917	0.27853	0.01467	-0.02973	0.015	0.0247	0.01533	0.18821
0.0101	0.2824	0.01633	-0.02704	0.01667	0.02528	0.017	0.1657
0.01103	0.28578	0.018	-0.02247	0.01833	0.02502	0.01867	0.15065
0.01197	0.28868	0.01967	-0.02375	0.02	0.02401	0.02033	0.167
0.0129	0.29304	0.02133	-0.0285	0.02167	0.02346	0.022	0.19043
0.0138	0.30222	0.023	-0.02777	0.02333	0.0235	0.02367	0.18581
0.01473	0.31141	0.02467	-0.02069	0.025	0.02335	0.02533	0.16121
0.01567	0.31818	0.02633	-0.01772	0.02667	0.02297	0.027	0.15531
0.0166	0.32398	0.028	-0.02275	0.02833	0.0232	0.02867	0.17782
0.01753	0.33269	0.02967	-0.02658	0.03	0.0242	0.03033	0.19548
0.01843	0.33511	0.03133	-0.02329	0.03167	0.02485	0.032	0.18257
0.01937	0.33704	0.033	-0.01987	0.03333	0.02458	0.03367	0.15979
0.0203	0.34139	0.03467	-0.02302	0.035	0.0242	0.03533	0.16282
0.02123	0.34961	0.03633	-0.02695	0.03667	0.02447	0.037	0.18817
0.02207	0.35542	0.038	-0.02375	0.03833	0.02502	0.03867	0.19812
0.023	0.3646	0.04	-0.01836	0.04	0.02494	0.04033	0.17778
0.024	0.37573	0.04167	-0.01969	0.04167	0.02477	0.042	0.15882
0.02493	0.38781	0.04333	-0.02562	0.04333	0.02532	0.04367	0.17157
0.02587	0.39845	0.045	-0.02686	0.045	0.02578	0.04533	0.1977
0.0268	0.40861	0.04667	-0.02229	0.047	0.02509	0.047	0.19833
0.0277	0.41683	0.04833	-0.02096	0.04833	0.02397	0.04867	0.17393
0.02863	0.42698	0.05	-0.02571	0.05033	0.02369	0.05033	0.1633
0.02957	0.43714	0.05167	-0.02795	0.052	0.02397	0.052	0.18394
0.0305	0.44536	0.05333	-0.02256	0.05367	0.02373	0.05367	0.20508
0.03143	0.45793	0.055	-0.01809	0.05533	0.02301	0.05533	0.19513
0.03233	0.47485	0.05667	-0.0222	0.057	0.02308	0.057	0.17046
0.03327	0.48259	0.05833	-0.0275	0.05867	0.02485	0.05867	0.17051
0.0342	0.4942	0.06	-0.02462	0.06033	0.02691	0.06033	0.19718
0.03503	0.5058	0.06167	-0.01873	0.06167	0.02682	0.062	0.21133
0.03597	0.51354	0.06333	-0.02014	0.06367	0.02498	0.06367	0.19261
0.0369	0.51838	0.065	-0.02599	0.065	0.02397	0.06533	0.17112
0.0379	0.53337	0.06667	-0.02471	0.067	0.02462	0.067	0.18089
0.03883	0.54304	0.06833	-0.01676	0.06833	0.0247	0.06867	0.2073
0.03977	0.55754	0.07	-0.0153	0.07033	0.02327	0.07033	0.2097
0.0407	0.5764	0.07167	-0.02348	0.07167	0.0225	0.072	0.18488
0.0416	0.59236	0.07333	-0.0274	0.07367	0.02397	0.07367	0.1721
0.04253	0.60203	0.075	-0.02014	0.07533	0.02595	0.07533	0.19256
0.04337	0.61847	0.07667	-0.01416	0.077	0.0261	0.077	0.21706
0.0443	0.63056	0.07833	-0.01969	0.07833	0.02498	0.07867	0.2109
0.04523	0.6383	0.08	-0.02686	0.08	0.02443	0.08033	0.18581
0.04623	0.65426	0.08167	-0.02339	0.08167	0.02451	0.082	0.1812
0.04717	0.67505	0.08333	-0.01512	0.08333	0.02401	0.08367	0.20402
0.0481	0.68859	0.085	-0.01512	0.085	0.02339	0.08533	0.21897
0.04903	0.70455	0.08667	-0.02256	0.08667	0.02424	0.087	0.20321
0.04997	0.72631	0.08833	-0.02453	0.08833	0.02602	0.08867	0.18196
0.05087	0.74323	0.09	-0.018	0.09	0.02633	0.09033	0.19004
0.05173	0.75677	0.09167	-0.01379	0.09167	0.02513	0.092	0.21791
0.05263	0.77515	0.09333	-0.01818	0.09333	0.02462	0.09367	0.22522
0.05357	0.79159	0.095	-0.02229	0.095	0.02528	0.09533	0.20193
0.0545	0.80319	0.09667	-0.01763	0.097	0.02521	0.097	0.1839
0.0555	0.81915	0.09833	-0.01183	0.09867	0.02405	0.09867	0.19855
0.05643	0.83462	0.1	-0.0153	0.1	0.02354	0.10033	0.22329
0.05727	0.84816	0.10167	-0.02275	0.102	0.02451	0.102	0.22061
0.0582	0.86509	0.10333	-0.02192	0.10333	0.02525	0.10367	0.19642
0.05913	0.88395	0.105	-0.01512	0.10533	0.02494	0.10533	0.19065
0.06007	0.89845	0.10667	-0.01457	0.107	0.02485	0.107	0.21556
0.061	0.91199	0.10833	-0.02042	0.10867	0.0257	0.10867	0.23568
0.06193	0.92843	0.11	-0.02069	0.11033	0.02599	0.11033	0.2215
0.06283	0.94391	0.11167	-0.0137	0.112	0.02473	0.112	0.19563
0.06377	0.95938	0.11333	-0.01165	0.11367	0.0235	0.11367	0.19825
0.0647	0.97631	0.115	-0.01891	0.11533	0.02409	0.11533	0.22568
0.0657	0.99565	0.11667	-0.02384	0.117	0.02574	0.117	0.23607
0.06663	1.01402	0.11833	-0.01827	0.11867	0.02644	0.11867	0.21436
0.06757	1.0324	0.12	-0.01119	0.12033	0.02595	0.12033	0.19568
0.0684	1.04836	0.12167	-0.01334	0.122	0.02581	0.122	0.21098
0.06933	1.0677	0.12333	-0.01918	0.12367	0.0264	0.12367	0.2389
0.07027	1.08462	0.125	-0.01763	0.12533	0.02633	0.12533	0.23855
0.0712	1.10397	0.12667	-0.01101	0.127	0.02544	0.127	0.21253
0.0721	1.12476	0.12833	-0.01137	0.12867	0.02509	0.12867	0.20278
0.07313	1.14168	0.13	-0.01873	0.13033	0.02578	0.13033	0.22564
0.07403	1.15764	0.13167	-0.02142	0.13167	0.02617	0.132	0.24671
0.0749	1.17747	0.133	-0.01557	0.13333	0.02574	0.13367	0.23415
0.07583	1.19487	0.13467	-0.01119	0.135	0.02551	0.13533	0.20841
0.07673	1.21035	0.13667	-0.01475	0.13667	0.0261	0.137	0.2109
0.07767	1.23839	0.13833	-0.01845	0.13833	0.0264	0.13867	0.24001
0.0786	1.26112	0.14	-0.0153	0.14	0.02544	0.14033	0.25338
0.07953	1.28385	0.14167	-0.01092	0.14167	0.02388	0.142	0.23234
0.08047	1.30803	0.14333	-0.01261	0.14333	0.02323	0.14367	0.21055
0.08137	1.32979	0.145	-0.01699	0.145	0.02377	0.14533	0.22226
0.0824	1.34671	0.14667	-0.01658	0.14667	0.02473	0.147	0.24952
0.0833	1.36702	0.14833	-0.01233	0.14833	0.02574	0.14867	0.25055
0.08423	1.3883	0.15	-0.01019	0.15	0.02667	0.15033	0.2247
0.0851	1.40957	0.15167	-0.01206	0.15167	0.02741	0.152	0.21381
0.086	1.42892	0.15333	-0.01379	0.15333	0.02771	0.15367	0.23687
0.08693	1.44681	0.155	-0.01297	0.155	0.02714	0.15533	0.26034
0.08787	1.46325	0.15667	-0.01206	0.157	0.02559	0.157	0.25059
0.0888	1.48259	0.15833	-0.01315	0.15867	0.02424	0.15867	0.22514
0.08973	1.4971	0.16	-0.01407	0.16033	0.02424	0.16033	0.22461
0.09057	1.51838	0.16167	-0.01183	0.162	0.02536	0.162	0.25035
0.0915	1.5411	0.16333	-0.00895	0.16367	0.02644	0.16367	0.2635
0.0924	1.56286	0.165	-0.00932	0.16533	0.02707	0.16533	0.24467
0.09333	1.58172	0.16667	-0.01146	0.167	0.0276	0.167	0.22385
0.09437	1.60445	0.16833	-0.01119	0.16867	0.02779	0.16867	0.23461
0.09527	1.62427	0.17	-0.00904	0.17033	0.02667	0.17033	0.2627
0.0962	1.64555	0.17167	-0.00923	0.172	0.02477	0.172	0.26786
0.09713	1.66828	0.17333	-0.01174	0.17367	0.02388	0.17367	0.24521
0.09807	1.69197	0.175	-0.01242	0.17533	0.02462	0.17533	0.23197
0.099	1.7118	0.17667	-0.01009	0.177	0.02562	0.177	0.24965
0.0999	1.73453	0.17833	-0.00895	0.17867	0.02599	0.17867	0.27184
0.10077	1.75919	0.18	-0.01101	0.18033	0.02625	0.18033	0.26568
0.10177	1.78578	0.18167	-0.0127	0.182	0.02695	0.182	0.24214
0.1027	1.80754	0.18333	-0.01128	0.18367	0.02741	0.18367	0.23885
0.10363	1.82592	0.185	-0.00959	0.18533	0.02682	0.18533	0.26274
0.10453	1.84188	0.18667	-0.01064	0.187	0.02581	0.187	0.27988
0.10547	1.8617	0.18833	-0.01206	0.18867	0.02562	0.18867	0.26642
0.1064	1.87863	0.19	-0.01073	0.19033	0.02617	0.19033	0.24467
0.10733	1.90377	0.19167	-0.00877	0.192	0.02648	0.192	0.2492
0.10827	1.93762	0.19333	-0.00959	0.19367	0.0264	0.19367	0.27478
0.10917	1.97002	0.195	-0.01156	0.19533	0.02648	0.19533	0.28397
0.1101	1.99178	0.19667	-0.01028	0.197	0.02671	0.197	0.26398
0.11103	2.01547	0.19833	-0.00681	0.19867	0.02674	0.19867	0.24671
0.11197	2.03337	0.2	-0.00671	0.20033	0.02659	0.20033	0.26056
0.1129	2.05029	0.20167	-0.01019	0.202	0.02629	0.202	0.28662
0.1138	2.07302	0.20333	-0.0111	0.20367	0.02602	0.20367	0.2873
0.11473	2.10058	0.205	-0.00776	0.20533	0.02614	0.20533	0.26355
0.11567	2.12476	0.20667	-0.00617	0.207	0.02674	0.207	0.25392
0.1166	2.15232	0.20833	-0.00904	0.20867	0.02733	0.20867	0.27589
0.11743	2.17795	0.21	-0.0111	0.21033	0.02737	0.21033	0.29808
0.11837	2.19971	0.21167	-0.00822	0.212	0.02686	0.212	0.28778
0.1193	2.22244	0.21333	-0.00475	0.21367	0.02652	0.21367	0.26167
0.1202	2.24613	0.215	-0.00607	0.21533	0.02667	0.21533	0.26128
0.12123	2.26644	0.21667	-0.00959	0.217	0.02674	0.217	0.28867
0.12217	2.2882	0.21833	-0.00877	0.21867	0.0264	0.21867	0.30291
0.12307	2.31141	0.22	-0.00457	0.22033	0.02602	0.22033	0.28366
0.124	2.33317	0.22167	-0.00384	0.222	0.02629	0.222	0.263
0.12483	2.35928	0.22333	-0.0074	0.22367	0.02691	0.22367	0.27576
0.12577	2.38491	0.225	-0.00877	0.22533	0.02703	0.22533	0.305
0.1267	2.41199	0.22667	-0.00598	0.227	0.02674	0.227	0.30798
0.12763	2.43424	0.22833	-0.00448	0.22867	0.02722	0.22867	0.28179
0.12863	2.45696	0.23	-0.00767	0.23033	0.02826	0.23033	0.26816
0.12957	2.47969	0.23167	-0.01055	0.232	0.02856	0.232	0.28919
0.1305	2.50484	0.23333	-0.00786	0.23367	0.02779	0.23367	0.31349
0.13143	2.53046	0.235	-0.0032	0.23533	0.02741	0.23533	0.30537
0.13227	2.55561	0.23667	-0.00329	0.237	0.02779	0.237	0.28033
0.1332	2.58366	0.23833	-0.00617	0.23867	0.02752	0.23867	0.28033
0.1341	2.60928	0.24	-0.00544	0.24033	0.02602	0.24033	0.30846
0.13503	2.63201	0.24167	-0.00247	0.242	0.02532	0.242	0.32392
0.13597	2.65426	0.24333	-0.00365	0.24367	0.02663	0.24367	0.30444
0.13697	2.68375	0.245	-0.0084	0.24533	0.02792	0.24533	0.28085
0.1379	2.7089	0.24667	-0.00973	0.24667	0.02733	0.247	0.29081
0.13883	2.73259	0.24833	-0.00653	0.24867	0.02629	0.24867	0.32144
0.13977	2.75725	0.25	-0.00429	0.25	0.02699	0.25033	0.32871
0.1407	2.77756	0.25167	-0.00498	0.25167	0.02864	0.252	0.30444
0.1416	2.79981	0.25333	-0.00402	0.25333	0.02864	0.25367	0.28808
0.14253	2.82592	0.255	-0.000319718	0.255	0.02686	0.25533	0.30594
0.14347	2.85445	0.25667	0.0011	0.25667	0.02617	0.257	0.33137
0.1443	2.88298	0.25833	-0.00224	0.25833	0.02775	0.25867	0.32697
0.14523	2.91006	0.26	-0.00607	0.26	0.02883	0.26033	0.30278
0.14617	2.9352	0.26167	-0.00662	0.262	0.02722	0.262	0.30039
0.1471	2.95696	0.26333	-0.00589	0.26333	0.02555	0.26367	0.32808
0.14793	2.98308	0.265	-0.00626	0.26533	0.02671	0.26533	0.34683
0.14887	3.0087	0.26667	-0.00607	0.267	0.02879	0.267	0.3291
0.14987	3.0353	0.26833	-0.00329	0.26867	0.0283	0.26867	0.30163
0.1508	3.06141	0.27	9.13481e-05	0.27033	0.02652	0.27033	0.30537
0.15173	3.08752	0.27167	-0.00022837	0.272	0.02714	0.272	0.33409
0.15263	3.11364	0.27333	-0.00393	0.27367	0.02946	0.27367	0.34504
0.15357	3.14168	0.275	-0.00708	0.27533	0.02949	0.27533	0.32516
0.1545	3.16973	0.27667	-0.00776	0.277	0.02714	0.277	0.31025
0.15543	3.19874	0.27833	-0.00717	0.27867	0.02633	0.27867	0.32863
0.15627	3.22582	0.28	-0.0058	0.28033	0.02815	0.28033	0.35619
0.15727	3.24807	0.28167	-0.00283	0.282	0.02896	0.282	0.35295
0.1582	3.27128	0.28333	0.000639437	0.28367	0.02703	0.28367	0.32462
0.15913	3.29449	0.285	0.00192	0.28533	0.02551	0.28533	0.31469
0.16007	3.31867	0.28667	0.000365393	0.287	0.0271	0.287	0.33842
0.161	3.34623	0.28833	-0.00233	0.28867	0.02934	0.28867	0.36037
0.1619	3.37524	0.29	-0.00429	0.29033	0.0286	0.29033	0.3494
0.16283	3.40135	0.29167	-0.00516	0.292	0.02621	0.292	0.32658
0.16377	3.42843	0.29333	-0.00489	0.29367	0.0264	0.29367	0.33159
0.1647	3.45551	0.295	-0.00338	0.29533	0.02911	0.29533	0.36098
0.16563	3.48356	0.29667	-0.000319718	0.297	0.02984	0.297	0.37298
0.16653	3.50822	0.29833	0.00315	0.29867	0.02745	0.29867	0.35144
0.16747	3.53385	0.3	0.00388	0.30033	0.02625	0.30033	0.33067
0.1684	3.5619	0.30167	0.001	0.30167	0.02834	0.302	0.34358
0.16933	3.59188	0.30333	-0.00283	0.30333	0.02972	0.30367	0.37169
0.17027	3.61557	0.305	-0.0042	0.305	0.02756	0.30533	0.37381
0.17117	3.6441	0.30667	-0.00393	0.307	0.02559	0.307	0.34983
0.1721	3.67505	0.30833	-0.00375	0.30867	0.02752	0.30867	0.34021
0.17303	3.70455	0.31	-0.00274	0.31033	0.0305	0.31033	0.3632
0.17397	3.72727	0.31167	0.000822133	0.312	0.02989	0.312	0.38615
0.1749	3.75629	0.31333	0.00484	0.31367	0.02699	0.31367	0.3759
0.1758	3.78917	0.315	0.00539	0.31533	0.0264	0.31533	0.35007
0.17673	3.81673	0.31667	0.00242	0.317	0.0283	0.317	0.35016
0.17767	3.84236	0.31833	-0.000502415	0.31833	0.02875	0.31867	0.37833
0.1786	3.87089	0.32	-0.00123	0.32033	0.02699	0.32033	0.39445
0.17953	3.89555	0.32167	-0.0016	0.322	0.02625	0.322	0.37742
0.18043	3.91248	0.32333	-0.00301	0.32367	0.02811	0.32367	0.35713
0.1813	3.93617	0.325	-0.00301	0.32533	0.02961	0.32533	0.36808
0.18223	3.96132	0.32667	0.000365393	0.327	0.02845	0.327	0.39597
0.18313	3.99275	0.32833	0.00452	0.32867	0.02682	0.32867	0.39961
0.18417	4.02708	0.33	0.00502	0.33033	0.02729	0.33033	0.37483
0.1851	4.05706	0.33167	0.00242	0.332	0.02849	0.332	0.36166
0.186	4.08607	0.33333	0.00192	0.33367	0.02779	0.33367	0.38247
0.18693	4.11847	0.335	0.00379	0.33533	0.02614	0.33533	0.40751
0.18787	4.14168	0.33667	0.00306	0.337	0.02629	0.337	0.40133
0.1887	4.16151	0.33833	-0.00114	0.33867	0.02815	0.33867	0.37735
0.18963	4.18859	0.34	-0.00283	0.34033	0.029	0.34033	0.37594
0.19057	4.21277	0.34167	0.000730785	0.342	0.02815	0.342	0.40263
0.1915	4.23501	0.34333	0.00388	0.34367	0.02779	0.34367	0.41999
0.1924	4.26306	0.345	0.0026	0.34533	0.02853	0.34533	0.40418
0.19343	4.29691	0.34667	0.000365393	0.347	0.02849	0.347	0.38149
0.19437	4.32979	0.34833	0.0011	0.34867	0.0271	0.34867	0.38883
0.19527	4.36605	0.35	0.00183	0.35033	0.0264	0.35033	0.41742
0.1962	4.39749	0.35167	-0.00105	0.35167	0.0276	0.352	0.42611
0.19713	4.4236	0.35333	-0.00429	0.35333	0.02919	0.35367	0.40444
0.19807	4.45358	0.355	-0.00224	0.355	0.02965	0.35533	0.38868
0.199	4.48114	0.35667	0.00306	0.35667	0.02923	0.357	0.4061
0.1999	4.50725	0.35833	0.00557	0.35833	0.02908	0.35867	0.4329
0.20083	4.53578	0.36	0.00443	0.36	0.02919	0.36033	0.4305
0.20177	4.57108	0.36167	0.00425	0.36167	0.0286	0.362	0.40479
0.2026	4.59478	0.36333	0.00594	0.36333	0.02733	0.36367	0.39765
0.20353	4.61992	0.365	0.0053	0.365	0.02674	0.36533	0.42319
0.20447	4.6499	0.36667	0.0011	0.36667	0.02737	0.367	0.4459
0.2054	4.67988	0.36833	-0.00132	0.36833	0.02822	0.36867	0.43423
0.2063	4.70455	0.37	0.00183	0.37	0.02853	0.37033	0.40932
0.20733	4.73743	0.37167	0.0063	0.37167	0.02875	0.372	0.41302
0.20827	4.76934	0.37333	0.00658	0.37333	0.0293	0.37367	0.44263
0.20917	4.79352	0.375	0.0047	0.37533	0.02942	0.37533	0.45452
0.2101	4.82205	0.37667	0.00539	0.377	0.02875	0.377	0.43251
0.21093	4.85203	0.37833	0.00667	0.37867	0.02815	0.37867	0.41341
0.21187	4.88056	0.38	0.00452	0.38033	0.02819	0.38033	0.42974
0.2128	4.90812	0.38167	0.00146	0.382	0.02838	0.382	0.45966
0.21373	4.93859	0.38333	0.00288	0.38367	0.02822	0.38367	0.46105
0.21467	4.96663	0.385	0.00713	0.38533	0.02822	0.38533	0.43551
0.21557	4.99565	0.38667	0.009	0.387	0.02864	0.387	0.42563
0.2166	5.02079	0.38833	0.00744	0.38867	0.02911	0.38867	0.44918
0.21743	5.05222	0.39	0.00621	0.39033	0.02927	0.39033	0.47222
0.21837	5.08269	0.39167	0.00685	0.392	0.02904	0.392	0.46153
0.2193	5.1117	0.39333	0.00649	0.39367	0.02849	0.39367	0.43671
0.2202	5.1441	0.395	0.00406	0.39533	0.02803	0.39533	0.43934
0.22113	5.17795	0.39667	0.00269	0.397	0.02792	0.397	0.46841
0.22207	5.20261	0.39833	0.00512	0.39867	0.02811	0.39867	0.48243
0.223	5.23017	0.4	0.00808	0.40033	0.02838	0.40033	0.46397
0.22393	5.26402	0.40167	0.00772	0.402	0.0286	0.402	0.44498
0.22483	5.29207	0.40333	0.00612	0.40367	0.02896	0.40367	0.45731
0.22577	5.31867	0.405	0.00772	0.40533	0.02968	0.40533	0.48461
0.2267	5.35203	0.40667	0.01005	0.407	0.03046	0.407	0.48807
0.22763	5.38298	0.40833	0.00836	0.40867	0.03042	0.40867	0.46504
0.22857	5.40667	0.40967	0.00434	0.41033	0.02942	0.41033	0.45358
0.22947	5.43279	0.41133	0.00443	0.412	0.02853	0.412	0.47486
0.2304	5.46083	0.413	0.00872	0.41333	0.02875	0.41367	0.49998
0.23133	5.48985	0.41467	0.01087	0.415	0.02938	0.41533	0.49384
0.23227	5.52515	0.41633	0.00845	0.41667	0.0293	0.417	0.46935
0.2332	5.55658	0.41833	0.00639	0.41867	0.029	0.41867	0.46708
0.2342	5.58704	0.42	0.00882	0.42	0.02946	0.42033	0.49306
0.23513	5.61944	0.42167	0.01238	0.422	0.03012	0.422	0.51032
0.23597	5.64555	0.42333	0.0116	0.42367	0.02965	0.42367	0.49585
0.2369	5.66973	0.425	0.00818	0.42533	0.02849	0.42533	0.47529
0.23783	5.69874	0.42667	0.00703	0.42667	0.02826	0.427	0.48409
0.23873	5.72921	0.42833	0.00918	0.42867	0.02887	0.42867	0.51316
0.23967	5.75822	0.43	0.01014	0.43033	0.02927	0.43033	0.52195
0.2406	5.78917	0.43167	0.0079	0.432	0.0293	0.432	0.49994
0.2416	5.81625	0.43333	0.00667	0.43367	0.0298	0.43367	0.48333
0.24247	5.84381	0.435	0.01014	0.43533	0.03058	0.43533	0.5002
0.24337	5.87137	0.43667	0.0142	0.437	0.03031	0.437	0.5275
0.2443	5.89845	0.43833	0.01311	0.43867	0.029	0.43867	0.52648
0.24523	5.9265	0.44	0.00882	0.44033	0.02811	0.44033	0.50242
0.24607	5.9589	0.44167	0.00854	0.442	0.02819	0.442	0.49687
0.247	5.99226	0.44333	0.01274	0.44367	0.02838	0.44367	0.52271
0.24793	6.02708	0.445	0.01452	0.44533	0.02834	0.44533	0.54366
0.24893	6.05851	0.44667	0.01124	0.447	0.02893	0.447	0.53012
0.24987	6.08994	0.44833	0.00945	0.44867	0.0302	0.44867	0.50567
0.2508	6.11944	0.45	0.01347	0.45033	0.0308	0.45033	0.51059
0.25173	6.14555	0.45167	0.0174	0.452	0.02989	0.452	0.54007
0.25263	6.1736	0.45333	0.01535	0.45367	0.02887	0.45367	0.55217
0.25357	6.20745	0.455	0.01087	0.45533	0.02915	0.45533	0.53242
0.2545	6.23936	0.45667	0.01069	0.457	0.02984	0.457	0.51525
0.25543	6.26354	0.45833	0.01366	0.45867	0.02946	0.45867	0.53105
0.25637	6.29545	0.46	0.01384	0.46033	0.029	0.46033	0.55929
0.25727	6.32544	0.46167	0.01105	0.462	0.0302	0.462	0.56016
0.2582	6.35251	0.46333	0.01069	0.46367	0.03181	0.46367	0.53528
0.25913	6.37863	0.465	0.0148	0.46533	0.0312	0.46533	0.52511
0.25997	6.41393	0.46667	0.01777	0.467	0.02911	0.467	0.54806
0.2609	6.44391	0.46833	0.01489	0.46867	0.0286	0.46867	0.57327
0.26183	6.47292	0.47	0.01078	0.47033	0.02989	0.47033	0.56746
0.26283	6.50532	0.47167	0.01178	0.472	0.03031	0.472	0.5441
0.26377	6.53772	0.47333	0.01599	0.47367	0.02934	0.47367	0.5422
0.2647	6.57012	0.475	0.01617	0.47533	0.02923	0.47533	0.56717
0.26563	6.60203	0.47667	0.01311	0.477	0.03094	0.477	0.58281
0.26653	6.63201	0.47833	0.01329	0.47867	0.03217	0.47867	0.56691
0.26747	6.65764	0.48	0.01768	0.48033	0.03105	0.48033	0.54677
0.26833	6.68859	0.48167	0.01982	0.482	0.02923	0.482	0.55818
0.26923	6.71663	0.48333	0.01663	0.48367	0.02934	0.48367	0.58951
0.27017	6.7442	0.485	0.01283	0.48533	0.03065	0.48533	0.59724
0.2711	6.77515	0.48667	0.01338	0.487	0.03058	0.487	0.57255
0.2721	6.80416	0.48833	0.01635	0.48867	0.02927	0.48867	0.55618
0.27303	6.83269	0.49	0.01768	0.49033	0.02927	0.49033	0.57628
0.27397	6.8617	0.49167	0.0174	0.492	0.03073	0.492	0.60452
0.2749	6.8941	0.49333	0.01895	0.49367	0.03101	0.49367	0.59999
0.27573	6.92118	0.495	0.02215	0.49533	0.02957	0.49533	0.57345
0.27667	6.95309	0.49667	0.02288	0.497	0.02896	0.497	0.57075
0.2776	6.98549	0.49833	0.01955	0.49867	0.03008	0.49867	0.60097
0.2785	7.01644	0.5	0.01608	0.50033	0.0309	0.50033	0.62139
0.27953	7.04691	0.50167	0.01589	0.502	0.03058	0.502	0.60395
0.28043	7.08124	0.50333	0.01685	0.50367	0.03073	0.50367	0.57908
0.28137	7.11267	0.505	0.01626	0.50533	0.03177	0.50533	0.58819
0.2823	7.13926	0.50667	0.01644	0.507	0.0319	0.507	0.61943
0.28323	7.16683	0.50833	0.02001	0.50867	0.03054	0.50867	0.62686
0.28417	7.19826	0.51	0.02389	0.51033	0.02984	0.51033	0.60221
0.28507	7.22727	0.51167	0.02389	0.512	0.03058	0.512	0.58764
0.28593	7.2529	0.51333	0.02083	0.51367	0.03105	0.51367	0.60994
0.28687	7.28482	0.515	0.01895	0.51533	0.03027	0.51533	0.63887
0.28777	7.31673	0.51667	0.01946	0.517	0.02984	0.517	0.634
0.2888	7.34429	0.51833	0.01927	0.51867	0.03094	0.51867	0.607
0.2897	7.37186	0.52	0.01722	0.52033	0.03194	0.52033	0.60271
0.29063	7.40474	0.52167	0.01672	0.522	0.03113	0.522	0.63023
0.29157	7.43665	0.52333	0.0201	0.52367	0.02997	0.52367	0.65011
0.2925	7.46615	0.525	0.0237	0.52533	0.03042	0.52533	0.63604
0.29333	7.49516	0.52667	0.02316	0.527	0.03139	0.527	0.61464
0.29427	7.52901	0.52833	0.02046	0.52867	0.03061	0.52867	0.62311
0.2952	7.55706	0.53	0.02064	0.53	0.02934	0.53033	0.65224
0.29613	7.58704	0.53167	0.02297	0.532	0.03008	0.532	0.66156
0.29703	7.61267	0.53333	0.02279	0.53333	0.03185	0.53367	0.6402
0.29807	7.64313	0.535	0.0201	0.53533	0.0315	0.53533	0.62302
0.2989	7.67311	0.53667	0.01982	0.537	0.02919	0.537	0.63827
0.29983	7.70455	0.53833	0.02288	0.53867	0.02868	0.53867	0.66583
0.30077	7.72969	0.54	0.02503	0.54033	0.0309	0.54033	0.66809
0.30167	7.76451	0.54167	0.02361	0.542	0.03202	0.542	0.64634
0.3026	7.79352	0.54333	0.0217	0.54367	0.03042	0.54367	0.63848
0.30353	7.81963	0.545	0.02261	0.54533	0.02965	0.54533	0.66089
0.30447	7.85106	0.54667	0.02503	0.547	0.03194	0.547	0.68327
0.3054	7.89072	0.54833	0.02494	0.54867	0.03344	0.54867	0.67452
0.3064	7.92263	0.55	0.02252	0.55033	0.03105	0.55033	0.65055
0.30733	7.9589	0.55167	0.02128	0.552	0.02822	0.552	0.65078
0.30823	7.99516	0.55333	0.0227	0.55367	0.02919	0.55367	0.67865
0.30917	8.02369	0.555	0.02412	0.55533	0.03181	0.55533	0.6957
0.3101	8.04739	0.55667	0.02307	0.557	0.03128	0.557	0.67968
0.31093	8.08221	0.55833	0.02092	0.55867	0.0286	0.55867	0.65895
0.31187	8.10977	0.56	0.02119	0.56033	0.02887	0.56033	0.66995
0.3128	8.13878	0.56167	0.02421	0.562	0.03202	0.562	0.70019
0.31373	8.17215	0.56333	0.02585	0.56367	0.03278	0.56367	0.70635
0.31467	8.206	0.565	0.02485	0.56533	0.02993	0.56533	0.68177
0.31557	8.22776	0.56667	0.0243	0.567	0.02856	0.567	0.66805
0.31643	8.2587	0.56833	0.02603	0.56867	0.03109	0.56867	0.6905
0.31733	8.2882	0.57	0.02699	0.57033	0.03291	0.57033	0.71822
0.31837	8.31141	0.57167	0.02448	0.572	0.03073	0.572	0.71199
0.3193	8.34236	0.57333	0.0216	0.57367	0.02864	0.57367	0.6851
0.3202	8.37718	0.575	0.02288	0.57533	0.03076	0.57533	0.68247
0.32113	8.40522	0.57667	0.0269	0.577	0.03374	0.577	0.71151
0.32207	8.43714	0.57833	0.02791	0.57833	0.03266	0.57867	0.73087
0.323	8.47582	0.58	0.0253	0.58033	0.02989	0.58033	0.71382
0.32393	8.5058	0.58167	0.02476	0.582	0.03054	0.582	0.6905
0.32477	8.5382	0.58333	0.02818	0.58367	0.03291	0.58367	0.7028
0.3257	8.57205	0.585	0.03014	0.58533	0.03177	0.58533	0.73862
0.3266	8.60058	0.58667	0.02699	0.587	0.02849	0.587	0.74813
0.32763	8.62718	0.58833	0.02389	0.58867	0.02893	0.58867	0.7202
0.32857	8.65619	0.59	0.02613	0.59033	0.03266	0.59033	0.70023
0.32947	8.68762	0.59167	0.02932	0.592	0.03359	0.592	0.71981
0.3304	8.71663	0.59333	0.02754	0.59367	0.0305	0.59367	0.74929
0.33123	8.74903	0.595	0.0237	0.595	0.02938	0.59533	0.74596
0.33227	8.7853	0.59667	0.02476	0.597	0.03247	0.597	0.72048
0.3332	8.8177	0.59833	0.02873	0.59867	0.03407	0.59867	0.71861
0.3341	8.84333	0.6	0.02873	0.60033	0.03065	0.60033	0.74946
0.33503	8.87573	0.60167	0.02503	0.602	0.0276	0.602	0.77071
0.33597	8.90667	0.60333	0.02476	0.60367	0.02993	0.60367	0.75314
0.3369	8.9323	0.605	0.02969	0.60533	0.03352	0.60533	0.72575
0.33783	8.96422	0.60667	0.03284	0.607	0.03255	0.607	0.73233
0.33873	9.00193	0.60833	0.03051	0.60867	0.02968	0.60867	0.76472
0.33967	9.03095	0.61	0.028	0.61033	0.03116	0.61033	0.77672
0.3406	9.06044	0.61167	0.03014	0.612	0.03482	0.612	0.75554
0.34153	9.09816	0.61333	0.03284	0.61367	0.0337	0.61367	0.74036
0.34247	9.12863	0.615	0.03078	0.61533	0.02879	0.61533	0.75989
0.3433	9.15667	0.61667	0.02718	0.617	0.02775	0.617	0.78813
0.34423	9.18859	0.61833	0.02845	0.61867	0.03177	0.61867	0.78528
0.34513	9.2205	0.62	0.03257	0.62033	0.03378	0.62033	0.75856
0.34617	9.2442	0.62167	0.0322	0.622	0.03124	0.622	0.75105
0.3471	9.27273	0.62333	0.02782	0.62367	0.03016	0.62367	0.77707
0.348	9.30222	0.625	0.02718	0.62533	0.03359	0.62533	0.80109
0.34893	9.3293	0.62667	0.03147	0.627	0.03553	0.627	0.79168
0.34977	9.36267	0.62833	0.03339	0.62867	0.03181	0.62867	0.76904
0.3507	9.39942	0.63	0.03024	0.63033	0.02807	0.63033	0.77313
0.35163	9.42747	0.63167	0.02818	0.632	0.03008	0.632	0.80194
0.35263	9.45793	0.63333	0.03138	0.63367	0.03388	0.63367	0.81459
0.35357	9.49371	0.635	0.03489	0.63533	0.03298	0.63533	0.79434
0.3545	9.52128	0.63667	0.03302	0.637	0.03001	0.637	0.77502
0.35543	9.55029	0.63833	0.02923	0.63867	0.03139	0.63867	0.78955
0.35627	9.58269	0.64	0.03051	0.64033	0.03515	0.64033	0.81951
0.3572	9.61122	0.64167	0.03553	0.64167	0.03429	0.642	0.82377
0.35813	9.64313	0.64333	0.03677	0.64367	0.02957	0.64367	0.80126
0.35903	9.6736	0.645	0.03371	0.64533	0.02856	0.64533	0.79185
0.35997	9.70116	0.64667	0.03321	0.647	0.03224	0.647	0.81493
0.3609	9.73598	0.64833	0.03677	0.64867	0.0334	0.64867	0.83908
0.36183	9.76886	0.65	0.03786	0.65033	0.02997	0.65033	0.83039
0.36277	9.79836	0.65167	0.03426	0.652	0.02875	0.652	0.80557
0.36377	9.83075	0.65333	0.03174	0.65367	0.03281	0.65367	0.80651
0.3646	9.86364	0.655	0.03435	0.65533	0.03549	0.65533	0.83571
0.36553	9.8912	0.65667	0.03732	0.657	0.03185	0.657	0.85258
0.36647	9.92215	0.65833	0.03604	0.65867	0.02796	0.65867	0.83608
0.3674	9.95503	0.66	0.03389	0.66033	0.03008	0.66033	0.81663
0.36833	9.98549	0.66167	0.03563	0.662	0.03391	0.662	0.8287
0.36933	10.0174	0.66333	0.03882	0.66367	0.03247	0.66367	0.858
0.37027	10.0503	0.665	0.03823	0.66533	0.02875	0.66533	0.86351
0.3711	10.0841	0.66667	0.03535	0.667	0.03004	0.667	0.84069
0.37203	10.119	0.66833	0.03499	0.66867	0.0346	0.66867	0.82848
0.37297	10.1523	0.67	0.03686	0.67033	0.03471	0.67033	0.84951
0.37387	10.1794	0.67167	0.0364	0.672	0.03046	0.672	0.87599
0.3749	10.2079	0.67333	0.03348	0.67367	0.02946	0.67367	0.87233
0.3758	10.2442	0.675	0.03348	0.67533	0.03321	0.67533	0.84955
0.37673	10.2742	0.67667	0.03741	0.677	0.03433	0.677	0.8474
0.37767	10.3013	0.67833	0.03955	0.67867	0.03023	0.67867	0.87353
0.3786	10.3395	0.68	0.03713	0.68033	0.02796	0.68033	0.89249
0.37943	10.3752	0.68167	0.03535	0.682	0.03147	0.682	0.87958
0.38037	10.4004	0.68333	0.03805	0.68367	0.03475	0.68367	0.85844
0.3813	10.4304	0.685	0.04065	0.68533	0.03247	0.68533	0.86519
0.38223	10.4618	0.68667	0.03846	0.687	0.02927	0.687	0.89382
0.38313	10.4942	0.68833	0.03563	0.68833	0.03101	0.68867	0.90518
0.38407	10.5285	0.69	0.03864	0.69	0.03441	0.69033	0.88663
0.385	10.558	0.69167	0.04376	0.69167	0.03325	0.692	0.87117
0.38593	10.5846	0.693	0.0433	0.69333	0.02972	0.69367	0.88707
0.38687	10.6151	0.695	0.03891	0.695	0.03042	0.69533	0.91433
0.38777	10.6388	0.69667	0.03832	0.69667	0.03433	0.697	0.91522
0.3887	10.663	0.69833	0.04179	0.69833	0.03479	0.69867	0.89223
0.38963	10.692	0.7	0.04243	0.7	0.03162	0.70033	0.88467
0.39057	10.7239	0.70167	0.03965	0.70167	0.03101	0.702	0.90919
0.3915	10.7515	0.70333	0.0401	0.70333	0.03403	0.70367	0.93373
0.3924	10.7824	0.705	0.04513	0.705	0.03471	0.70533	0.92583
0.39333	10.8187	0.70667	0.04773	0.70667	0.0312	0.707	0.9024
0.39427	10.8569	0.70833	0.04485	0.70867	0.02942	0.70867	0.9039
0.3952	10.8888	0.71	0.0428	0.71033	0.03247	0.71033	0.93205
0.39613	10.9231	0.71167	0.04549	0.712	0.03492	0.712	0.94697
0.39703	10.9584	0.71333	0.04736	0.71367	0.03274	0.71367	0.92863
0.39797	10.9855	0.715	0.04348	0.71533	0.03054	0.71533	0.90886
0.3989	11.0082	0.71667	0.03937	0.717	0.03266	0.717	0.92313
0.39983	11.0372	0.71833	0.04234	0.71867	0.03507	0.71867	0.95526
0.40077	11.0735	0.72	0.04851	0.72033	0.03291	0.72033	0.96156
0.40167	11.102	0.72167	0.04942	0.722	0.02953	0.722	0.93782
0.4027	11.134	0.72333	0.04663	0.72367	0.03061	0.72367	0.926
0.4036	11.1702	0.725	0.04764	0.72533	0.03403	0.72533	0.94895
0.40453	11.2021	0.72667	0.05102	0.727	0.03382	0.727	0.97497
0.4054	11.2282	0.72833	0.04905	0.72867	0.03094	0.72867	0.96774
0.4063	11.2611	0.73	0.04243	0.73033	0.03135	0.73033	0.94279
0.40717	11.2901	0.73167	0.04047	0.732	0.03488	0.732	0.94351
0.40807	11.3167	0.73333	0.04599	0.73367	0.03526	0.73367	0.9739
0.4091	11.3486	0.735	0.05074	0.735	0.03154	0.73533	0.9921
0.41003	11.3786	0.73667	0.04933	0.737	0.03001	0.737	0.97475
0.41093	11.4047	0.73833	0.04755	0.73867	0.03291	0.73867	0.95326
0.41187	11.4367	0.74	0.05074	0.74033	0.03482	0.74033	0.9653
0.4128	11.4719	0.74167	0.0538	0.742	0.03278	0.742	0.99624
0.41363	11.5024	0.74333	0.05015	0.74367	0.03128	0.74367	1.00266
0.41457	11.5353	0.745	0.0443	0.74533	0.03367	0.74533	0.98035
0.4155	11.5663	0.74667	0.04458	0.747	0.03572	0.747	0.96959
0.41643	11.5977	0.74833	0.04997	0.74867	0.03348	0.74867	0.99215
0.41743	11.6272	0.75	0.05307	0.75033	0.03054	0.75033	1.01825
0.41837	11.6605	0.75167	0.05202	0.752	0.03181	0.752	1.01309
0.4193	11.69	0.75333	0.05184	0.75367	0.03482	0.75367	0.98962
0.4202	11.7181	0.755	0.05417	0.75533	0.03422	0.75533	0.98779
0.42113	11.7461	0.75667	0.05399	0.757	0.03131	0.757	1.01386
0.42207	11.7756	0.75833	0.04905	0.75867	0.03158	0.75867	1.03219
0.423	11.8042	0.76	0.04522	0.76033	0.03452	0.76033	1.01976
0.42393	11.8332	0.76167	0.04746	0.762	0.03456	0.762	1.00053
0.42483	11.868	0.76333	0.05211	0.76367	0.03143	0.76367	1.00861
0.42577	11.8975	0.765	0.05371	0.76533	0.03065	0.76533	1.03681
0.4267	11.9241	0.76667	0.05362	0.767	0.03374	0.767	1.0475
0.42753	11.9531	0.76833	0.05577	0.76867	0.0353	0.76867	1.02903
0.42847	11.9826	0.77	0.05828	0.77033	0.03298	0.77033	1.01403
0.4294	12.0101	0.77167	0.05622	0.772	0.03154	0.772	1.03019
0.43033	12.043	0.77333	0.05111	0.77367	0.03382	0.77367	1.05799
0.43133	12.0769	0.775	0.04933	0.77533	0.03553	0.77533	1.06017
0.43227	12.1054	0.77667	0.05248	0.777	0.03325	0.777	1.03842
0.4332	12.1393	0.77833	0.05549	0.77867	0.03109	0.77867	1.03112
0.4341	12.177	0.78	0.05522	0.78033	0.03295	0.78033	1.05514
0.43503	12.2079	0.78167	0.05444	0.782	0.03545	0.782	1.07933
0.43597	12.2374	0.78333	0.0565	0.78367	0.0341	0.78367	1.07121
0.4368	12.2722	0.785	0.05874	0.78533	0.03124	0.78533	1.04706
0.43773	12.2993	0.78667	0.05773	0.787	0.03166	0.787	1.04872
0.43867	12.3269	0.78833	0.05481	0.78867	0.03422	0.78867	1.07894
0.43967	12.3588	0.79	0.05435	0.79033	0.03422	0.79033	1.09577
0.4406	12.3926	0.79167	0.05622	0.792	0.03169	0.792	1.07761
0.44153	12.4217	0.79333	0.05791	0.79367	0.0315	0.79367	1.05799
0.44247	12.4531	0.795	0.05956	0.79533	0.03441	0.79533	1.07304
0.44337	12.485	0.79667	0.06225	0.797	0.03568	0.797	1.10432
0.44423	12.5111	0.79833	0.06303	0.79867	0.0334	0.79867	1.10805
0.44513	12.5387	0.8	0.06006	0.80033	0.03185	0.80033	1.0836
0.44607	12.5706	0.80167	0.05723	0.802	0.03359	0.802	1.07393
0.447	12.6011	0.80333	0.05764	0.80367	0.03475	0.80367	1.09882
0.44793	12.6272	0.805	0.05855	0.80533	0.03247	0.80533	1.12457
0.44887	12.6625	0.80667	0.05723	0.80667	0.03023	0.807	1.11637
0.44977	12.6934	0.80833	0.05705	0.80833	0.03213	0.80867	1.09213
0.4507	12.7195	0.81	0.06116	0.81	0.03553	0.81033	1.09444
0.45163	12.7495	0.81167	0.06627	0.81167	0.0356	0.812	1.12449
0.45257	12.7829	0.81333	0.06691	0.81333	0.03314	0.81367	1.14086
0.4535	12.8085	0.815	0.06376	0.81533	0.03285	0.81533	1.12377
0.4544	12.8351	0.81667	0.06248	0.817	0.03488	0.817	1.105
0.45533	12.8651	0.81833	0.06458	0.81867	0.03479	0.81867	1.1183
0.45627	12.896	0.82	0.06518	0.82033	0.03202	0.82033	1.14787
0.4572	12.9251	0.82167	0.06125	0.822	0.03097	0.822	1.15325
0.45813	12.9589	0.82333	0.05791	0.82367	0.03348	0.82367	1.13137
0.45913	12.9879	0.825	0.06043	0.82533	0.03579	0.82533	1.12057
0.46007	13.0169	0.82667	0.06572	0.827	0.03511	0.827	1.14175
0.4609	13.0503	0.82833	0.06691	0.82867	0.03359	0.82867	1.16727
0.46183	13.0788	0.83	0.06422	0.83033	0.03382	0.83033	1.16364
0.46277	13.1059	0.83167	0.06358	0.832	0.0346	0.832	1.14206
0.46367	13.1412	0.83333	0.06636	0.83367	0.03367	0.83367	1.14077
0.4646	13.1746	0.835	0.0676	0.83533	0.03221	0.83533	1.16697
0.46553	13.1992	0.83667	0.06458	0.837	0.03255	0.837	1.18632
0.46653	13.2282	0.83833	0.06171	0.83867	0.03422	0.83867	1.1747
0.4674	13.2616	0.84	0.0633	0.84033	0.03463	0.84033	1.15466
0.4683	13.2901	0.84167	0.06769	0.842	0.03367	0.842	1.16168
0.46923	13.3216	0.84333	0.06993	0.84367	0.0334	0.84367	1.18992
0.47017	13.3554	0.845	0.06897	0.84533	0.03429	0.84533	1.2008
0.471	13.3878	0.84667	0.06842	0.847	0.03429	0.847	1.18206
0.47193	13.413	0.84833	0.07002	0.84867	0.03295	0.84867	1.1674
0.47293	13.4396	0.85	0.07075	0.85033	0.03221	0.85033	1.18495
0.47387	13.4637	0.85167	0.06815	0.852	0.03317	0.852	1.21345
0.4748	13.4927	0.85333	0.06554	0.85367	0.03425	0.85367	1.21452
0.47573	13.5222	0.855	0.06655	0.855	0.03418	0.85533	1.19137
0.47667	13.5556	0.85667	0.06993	0.85667	0.03355	0.857	1.18415
0.47757	13.5928	0.85833	0.07217	0.85833	0.03348	0.85867	1.20864
0.4785	13.6252	0.86	0.0728	0.86	0.03367	0.86033	1.23196
0.47943	13.6581	0.86167	0.07354	0.862	0.03363	0.862	1.22295
0.48037	13.6886	0.86333	0.07399	0.86367	0.03363	0.86367	1.20069
0.4813	13.7166	0.865	0.07271	0.86533	0.03395	0.86533	1.20546
0.4822	13.7432	0.86667	0.0702	0.867	0.03422	0.867	1.23594
0.48313	13.7766	0.86833	0.06869	0.86833	0.03425	0.86867	1.25051
0.484	13.8061	0.87	0.07011	0.87	0.03422	0.87033	1.23146
0.4849	13.8404	0.87167	0.07326	0.87167	0.03391	0.872	1.213
0.48583	13.8733	0.87333	0.07586	0.87333	0.03325	0.87367	1.22824
0.48687	13.9038	0.875	0.0766	0.875	0.03298	0.87533	1.25798
0.48777	13.9323	0.87667	0.07614	0.877	0.03363	0.877	1.26148
0.4887	13.9642	0.87833	0.0755	0.87867	0.03433	0.87867	1.23986
0.48963	13.9918	0.88	0.07417	0.88033	0.03418	0.88033	1.23329
0.49057	14.0222	0.88167	0.07235	0.882	0.0337	0.882	1.25811
0.4915	14.0561	0.88333	0.07198	0.88367	0.03395	0.88367	1.28149
0.4924	14.0856	0.885	0.07399	0.88533	0.0346	0.88533	1.27257
0.49327	14.1127	0.88667	0.07737	0.887	0.03425	0.887	1.24966
0.49417	14.1426	0.88833	0.0797	0.88867	0.03298	0.88867	1.25201
0.4951	14.1717	0.89	0.08071	0.89033	0.03285	0.89033	1.28038
0.49613	14.1973	0.89167	0.08089	0.892	0.03452	0.892	1.29676
0.49703	14.2258	0.89333	0.08025	0.89367	0.03549	0.89367	1.28243
0.4979	14.2573	0.895	0.07838	0.89533	0.03407	0.89533	1.26556
0.4988	14.2834	0.89667	0.07669	0.897	0.03251	0.897	1.27747
0.49973	14.3114	0.89833	0.07669	0.89867	0.03333	0.89867	1.3049
0.50067	14.3443	0.9	0.07856	0.90033	0.03496	0.90033	1.31058
0.5016	14.3801	0.90167	0.08071	0.902	0.03448	0.902	1.29025
0.50253	14.4096	0.90333	0.08157	0.90367	0.0331	0.90367	1.27936
0.50343	14.4425	0.905	0.08185	0.90533	0.03391	0.90533	1.29944
0.50447	14.4739	0.90667	0.08285	0.907	0.03615	0.907	1.32539
0.5054	14.5029	0.90833	0.08358	0.90833	0.03608	0.90867	1.32358
0.5063	14.5281	0.91	0.08258	0.91	0.03359	0.91033	1.30272
0.50723	14.5542	0.91167	0.08107	0.91167	0.03247	0.912	1.30022
0.50817	14.5841	0.91333	0.08194	0.91333	0.03418	0.91367	1.32535
0.509	14.6127	0.915	0.08445	0.915	0.03545	0.91533	1.34485
0.50993	14.6422	0.91667	0.085	0.91667	0.03429	0.917	1.33334
0.51087	14.6765	0.91833	0.0834	0.91833	0.03352	0.91867	1.31289
0.5118	14.7094	0.92	0.08367	0.92	0.03549	0.92033	1.31977
0.5127	14.7394	0.92167	0.08669	0.92167	0.03723	0.922	1.34893
0.51373	14.7703	0.92333	0.08769	0.92333	0.0353	0.92367	1.36105
0.51467	14.8013	0.925	0.08482	0.925	0.03213	0.92533	1.34272
0.51557	14.8264	0.92667	0.08304	0.92667	0.03221	0.927	1.32752
0.5165	14.8554	0.92833	0.08619	0.92867	0.03456	0.92867	1.34427
0.51743	14.8864	0.93	0.08957	0.93033	0.03475	0.93033	1.37233
0.51827	14.9173	0.93167	0.08806	0.932	0.03285	0.932	1.37349
0.5192	14.9478	0.93333	0.08518	0.93367	0.03333	0.93367	1.35097
0.52013	14.9782	0.935	0.08724	0.93533	0.03657	0.93533	1.34466
0.52113	15.0082	0.93667	0.09199	0.937	0.03735	0.937	1.36952
0.52207	15.0387	0.93833	0.09199	0.93867	0.03395	0.93867	1.3926
0.523	15.0672	0.94	0.08733	0.94033	0.03154	0.94033	1.38374
0.52393	15.0938	0.94167	0.08678	0.942	0.03344	0.942	1.36175
0.52483	15.1257	0.94333	0.09254	0.94333	0.03596	0.94367	1.36539
0.5257	15.1547	0.945	0.09665	0.94533	0.03534	0.94533	1.39404
0.5266	15.1842	0.94667	0.09413	0.947	0.03382	0.947	1.40867
0.52753	15.2157	0.94833	0.0919	0.94867	0.03507	0.94867	1.39212
0.52847	15.2481	0.95	0.09569	0.95033	0.03716	0.95033	1.37542
0.5294	15.2771	0.95167	0.09962	0.952	0.03623	0.952	1.38995
0.53033	15.3056	0.95333	0.09646	0.95367	0.03333	0.95367	1.41849
0.53123	15.3385	0.955	0.09103	0.95533	0.03285	0.95533	1.42226
0.53217	15.3699	0.95667	0.09254	0.957	0.03482	0.957	1.40114
0.5331	15.396	0.95833	0.09829	0.95867	0.03537	0.95867	1.39337
0.53403	15.4231	0.96	0.0987	0.96033	0.03382	0.96033	1.41653
0.53497	15.4512	0.96167	0.09413	0.962	0.03382	0.962	1.44077
0.53587	15.4773	0.96333	0.09432	0.96367	0.03592	0.96367	1.43478
0.5368	15.5048	0.965	0.10016	0.96533	0.03634	0.96533	1.41312
0.53773	15.5367	0.96633	0.10268	0.967	0.03399	0.967	1.41357
0.53867	15.5716	0.968	0.09802	0.96833	0.03274	0.96867	1.4402
0.5396	15.6054	0.96967	0.09413	0.97	0.0346	0.97033	1.45729
0.54043	15.6354	0.97133	0.09729	0.97167	0.03615	0.972	1.44379
0.54137	15.6634	0.973	0.10249	0.97333	0.03479	0.97367	1.42581
0.5423	15.6896	0.975	0.10231	0.975	0.0337	0.97533	1.43665
0.5433	15.7157	0.97667	0.09907	0.97667	0.03553	0.977	1.4652
0.54423	15.7447	0.97833	0.0998	0.97833	0.03735	0.97867	1.47277
0.54513	15.7718	0.98	0.10391	0.98	0.03568	0.98033	1.45285
0.54607	15.8051	0.98167	0.10455	0.98167	0.03302	0.982	1.44131
0.547	15.8395	0.98333	0.10112	0.98333	0.03363	0.98367	1.46165
0.54793	15.8665	0.985	0.10035	0.98533	0.03615	0.98533	1.4888
0.54887	15.8951	0.98667	0.10482	0.987	0.03611	0.987	1.48704
0.5497	15.9289	0.98833	0.10857	0.98867	0.03399	0.98867	1.46456
0.5507	15.9584	0.99	0.1077	0.99033	0.03399	0.99033	1.46141
0.55163	15.9889	0.99167	0.10633	0.992	0.03623	0.992	1.48778
0.55257	16.0261	0.99333	0.10802	0.99367	0.03646	0.99367	1.50781
0.5535	16.0575	0.995	0.10957	0.99533	0.0341	0.99533	1.49468
0.5544	16.0832	0.99667	0.1082	0.997	0.03352	0.997	1.47341
0.55533	16.1151	0.99833	0.10615	0.99867	0.03608	0.99867	1.48268
0.55627	16.148	1	0.10697	1.00033	0.03761	1.00033	1.51392
0.5572	16.175	1.00167	0.10948	1.002	0.03575	1.002	1.52446
0.55803	16.2075	1.00333	0.11062	1.00367	0.03407	1.00367	1.50395
0.55897	16.236	1.005	0.1103	1.00533	0.03537	1.00533	1.49024
0.5599	16.2563	1.00667	0.1109	1.007	0.03672	1.007	1.50985
0.5609	16.2843	1.00833	0.11254	1.00833	0.03511	1.00867	1.53751
0.56183	16.3148	1.01	0.1135	1.01	0.03336	1.01033	1.53581
0.56277	16.3395	1.01167	0.11263	1.01167	0.03507	1.012	1.51301
0.5636	16.3723	1.01333	0.11144	1.01333	0.03757	1.01367	1.50935
0.56453	16.4076	1.015	0.1119	1.015	0.03683	1.01533	1.53542
0.56547	16.4318	1.01667	0.11387	1.017	0.03425	1.017	1.55623
0.56637	16.4618	1.01833	0.11528	1.01833	0.03418	1.01867	1.5455
0.5673	16.4952	1.02	0.11496	1.02	0.03608	1.02033	1.52533
0.56823	16.5203	1.02167	0.11432	1.02167	0.03589	1.022	1.53169
0.56917	16.5474	1.02333	0.11519	1.02367	0.03388	1.02367	1.55952
0.57017	16.5798	1.025	0.1177	1.02533	0.03433	1.02533	1.57138
0.5711	16.6064	1.02667	0.12003	1.027	0.03765	1.027	1.55486
0.57203	16.6359	1.02833	0.12049	1.02867	0.0389	1.02867	1.54092
0.57293	16.6702	1.03	0.11944	1.03033	0.03657	1.03033	1.55632
0.57387	16.7007	1.03167	0.11935	1.03167	0.03496	1.032	1.58323
0.57473	16.7307	1.03333	0.12094	1.03367	0.03627	1.03367	1.58661
0.57563	16.7635	1.035	0.1214	1.035	0.03693	1.03533	1.5669
0.57667	16.7935	1.03667	0.11971	1.037	0.03448	1.037	1.5593
0.57757	16.8225	1.03833	0.11944	1.03833	0.03274	1.03867	1.58049
0.5785	16.8588	1.04	0.12318	1.04033	0.03503	1.04033	1.60357
0.57943	16.8922	1.04167	0.12679	1.042	0.03809	1.042	1.59862
0.58037	16.9207	1.04333	0.1256	1.04367	0.03738	1.04367	1.57853
0.5813	16.9541	1.045	0.123	1.045	0.03503	1.04533	1.57942
0.58213	16.9894	1.04667	0.12455	1.047	0.03564	1.047	1.6057
0.58307	17.0169	1.04833	0.12793	1.04867	0.03786	1.04867	1.62292
0.584	17.0401	1.05	0.12738	1.05033	0.03697	1.05033	1.61018
0.5849	17.0701	1.05167	0.12419	1.052	0.03388	1.052	1.59233
0.58583	17.1025	1.05333	0.12478	1.05367	0.03399	1.05367	1.602
0.58683	17.1306	1.055	0.1293	1.05533	0.0375	1.05533	1.62967
0.58777	17.1586	1.05667	0.13214	1.057	0.03877	1.057	1.63788
0.5887	17.1934	1.05833	0.13045	1.05867	0.036	1.05867	1.61857
0.58963	17.2229	1.06	0.12848	1.06033	0.03437	1.06033	1.60627
0.59047	17.249	1.06167	0.13026	1.062	0.03664	1.062	1.62541
0.5914	17.2785	1.06333	0.13305	1.06367	0.03854	1.06367	1.65203
0.59233	17.3061	1.065	0.13287	1.06533	0.03638	1.06533	1.65092
0.59327	17.3269	1.06667	0.13172	1.067	0.03395	1.067	1.62989
0.59417	17.3569	1.06833	0.13396	1.06867	0.03568	1.06867	1.62767
0.5951	17.382	1.07	0.13816	1.07033	0.03894	1.07033	1.65354
0.59603	17.4072	1.07167	0.13835	1.072	0.03854	1.072	1.67285
0.59687	17.4391	1.07333	0.1351	1.07367	0.03556	1.07367	1.66061
0.5978	17.4787	1.075	0.13465	1.07533	0.03518	1.07533	1.64049
0.5988	17.5077	1.07667	0.13844	1.077	0.03757	1.077	1.64879
0.59973	17.5416	1.07833	0.14068	1.07867	0.03805	1.07867	1.67849
0.60067	17.5769	1.08	0.13862	1.08033	0.03568	1.08033	1.69007
0.60167	17.6093	1.08167	0.13762	1.082	0.0346	1.082	1.67198
0.6026	17.6373	1.08333	0.14086	1.08367	0.03653	1.08367	1.65789
0.60353	17.6702	1.085	0.14433	1.08533	0.03805	1.08533	1.67485
0.60437	17.6983	1.08667	0.14383	1.087	0.03672	1.087	1.70148
0.6053	17.7219	1.08833	0.14182	1.08867	0.03526	1.08867	1.70139
0.60623	17.7486	1.09	0.14255	1.09	0.03623	1.09033	1.67964
0.60717	17.7766	1.09167	0.14515	1.092	0.0378	1.092	1.67494
0.60807	17.8051	1.09333	0.14616	1.09367	0.03723	1.09367	1.70037
0.6091	17.8361	1.095	0.14588	1.09533	0.03579	1.09533	1.72293
0.61	17.868	1.09667	0.14721	1.097	0.036	1.097	1.71396
0.61087	17.896	1.09833	0.15045	1.09867	0.03704	1.09867	1.69279
0.6118	17.9246	1.1	0.15223	1.10033	0.03668	1.10033	1.69719
0.6127	17.956	1.10167	0.15114	1.102	0.03564	1.102	1.72554
0.61363	17.9831	1.10333	0.1499	1.10367	0.03592	1.10367	1.73941
0.61457	18.0092	1.105	0.15082	1.10533	0.03727	1.10533	1.72249
0.6155	18.0406	1.10667	0.15223	1.107	0.03757	1.107	1.70651
0.61643	18.0663	1.10833	0.15223	1.10867	0.03672	1.10867	1.72221
0.61733	18.089	1.11	0.15251	1.11033	0.03672	1.11033	1.75134
0.61827	18.1185	1.11167	0.15502	1.112	0.03797	1.112	1.75459
0.6192	18.1465	1.11333	0.15867	1.11367	0.03828	1.11367	1.73242
0.62013	18.1726	1.115	0.16041	1.11533	0.03701	1.11533	1.72382
0.62107	18.2079	1.11667	0.16013	1.117	0.03638	1.117	1.7466
0.62197	18.2432	1.11833	0.15986	1.11867	0.03746	1.11867	1.77083
0.6229	18.2742	1.12	0.1605	1.12033	0.03831	1.12033	1.76467
0.62373	18.3032	1.12167	0.16155	1.122	0.0375	1.122	1.74309
0.62467	18.3327	1.12333	0.16274	1.12367	0.03672	1.12367	1.74535
0.6257	18.3627	1.125	0.16434	1.12533	0.0375	1.12533	1.7742
0.6266	18.3902	1.12667	0.16566	1.127	0.03854	1.127	1.7909
0.62753	18.4154	1.12833	0.16621	1.12867	0.0379	1.12867	1.77473
0.62847	18.4468	1.13	0.16666	1.13033	0.03653	1.13033	1.75544
0.6294	18.4787	1.13167	0.1673	1.132	0.03668	1.132	1.7675
0.63023	18.5039	1.13333	0.1673	1.13367	0.03797	1.13367	1.79698
0.63117	18.531	1.135	0.16639	1.13533	0.03793	1.13533	1.80377
0.6321	18.5619	1.13667	0.16621	1.137	0.03646	1.137	1.78352
0.6331	18.5909	1.13833	0.16835	1.13833	0.03623	1.13867	1.77357
0.63403	18.6223	1.14	0.17123	1.14033	0.03786	1.14033	1.79519
0.63497	18.6547	1.14167	0.1731	1.14167	0.03866	1.142	1.8206
0.63587	18.6804	1.14333	0.17402	1.14333	0.03719	1.14367	1.81566
0.6368	18.7079	1.145	0.17562	1.145	0.03615	1.14533	1.79249
0.63773	18.7384	1.14667	0.17699	1.147	0.03769	1.147	1.79099
0.63867	18.766	1.14833	0.1768	1.14867	0.03966	1.14867	1.81801
0.6395	18.7954	1.15	0.17635	1.15033	0.03902	1.15033	1.83733
0.64043	18.8279	1.15167	0.17813	1.152	0.03689	1.152	1.82535
0.64143	18.8588	1.15333	0.18128	1.15367	0.0368	1.15367	1.80689
0.64237	18.8878	1.155	0.18183	1.15533	0.03873	1.15533	1.81647
0.6433	18.9173	1.15667	0.18009	1.157	0.03928	1.157	1.84466
0.64423	18.9444	1.15833	0.18055	1.15867	0.03746	1.15867	1.85292
0.64513	18.9681	1.16	0.18379	1.16033	0.03634	1.16033	1.83343
0.64607	18.9961	1.16167	0.18503	1.162	0.03765	1.162	1.82091
0.647	19.0203	1.16333	0.1826	1.16367	0.03921	1.16367	1.83928
0.64793	19.0406	1.165	0.18174	1.16533	0.03858	1.16533	1.86578
0.64887	19.0706	1.16667	0.18621	1.167	0.03719	1.167	1.86633
0.64977	19.1083	1.16833	0.19151	1.16867	0.03765	1.16867	1.8466
0.65063	19.1373	1.17	0.19192	1.17033	0.03932	1.17033	1.84262
0.65153	19.1683	1.17167	0.18946	1.172	0.03951	1.172	1.86587
0.65247	19.2012	1.17333	0.19005	1.17367	0.03812	1.17367	1.88566
0.6534	19.2311	1.175	0.19348	1.17533	0.03746	1.17533	1.87586
0.65433	19.2611	1.17667	0.19462	1.177	0.0382	1.177	1.85544
0.65527	19.2901	1.17833	0.19247	1.17867	0.0385	1.17867	1.85993
0.65617	19.3221	1.18	0.19238	1.18	0.03765	1.18033	1.88758
0.6572	19.3535	1.18167	0.19722	1.18167	0.03731	1.182	1.90184
0.65813	19.3791	1.18333	0.20179	1.18333	0.03828	1.18367	1.88692
0.65903	19.4028	1.185	0.2011	1.185	0.03913	1.18533	1.87164
0.65997	19.4304	1.18667	0.19859	1.187	0.03866	1.187	1.88505
0.6608	19.4521	1.18833	0.20001	1.18833	0.03828	1.18867	1.91155
0.66173	19.4748	1.19	0.20393	1.19033	0.03917	1.19033	1.91471
0.66267	19.5	1.19167	0.20503	1.192	0.03995	1.192	1.89361
0.6636	19.5271	1.19333	0.20334	1.19367	0.0389	1.19367	1.88497
0.6646	19.5542	1.195	0.20393	1.19533	0.03723	1.19533	1.90733
0.66553	19.587	1.19667	0.208	1.197	0.03738	1.197	1.93232
0.66647	19.6204	1.19833	0.21138	1.19833	0.03873	1.19867	1.92766
0.6674	19.6533	1.2	0.21138	1.20033	0.03877	1.20033	1.90659
0.6683	19.6857	1.20167	0.21069	1.20167	0.03776	1.202	1.90741
0.66923	19.7137	1.20333	0.21193	1.20367	0.03797	1.20367	1.93406
0.6701	19.7423	1.205	0.21321	1.20533	0.0394	1.20533	1.9495
0.6711	19.7713	1.20667	0.21275	1.207	0.03955	1.207	1.93339
0.67203	19.7998	1.20833	0.21266	1.20867	0.03786	1.20867	1.91479
0.67293	19.8274	1.21	0.21572	1.21033	0.03672	1.21033	1.92749
0.67387	19.8588	1.21167	0.22056	1.212	0.0378	1.212	1.95745
0.6748	19.8849	1.21333	0.22321	1.21367	0.03928	1.21367	1.96474
0.67563	19.9086	1.215	0.22234	1.21533	0.03913	1.21533	1.94467
0.67657	19.9333	1.21667	0.22125	1.217	0.03839	1.217	1.93385
0.6775	19.9589	1.21833	0.22207	1.21867	0.0389	1.21867	1.95377
0.67843	19.985	1.22	0.22367	1.22033	0.04002	1.22033	1.97813
0.67937	20.0126	1.22167	0.22376	1.222	0.0397	1.222	1.97374
0.68027	20.043	1.22333	0.22394	1.22367	0.03831	1.22367	1.95159
0.6812	20.0677	1.225	0.227	1.22533	0.03797	1.22533	1.95048
0.68213	20.0933	1.22667	0.23221	1.227	0.03886	1.227	1.97715
0.68307	20.1233	1.22833	0.23559	1.22867	0.03943	1.22867	1.9959
0.684	20.1567	1.23	0.23641	1.23033	0.03905	1.23033	1.98347
0.6849	20.1857	1.23167	0.23741	1.232	0.0389	1.232	1.96455
0.68583	20.2142	1.23333	0.23929	1.23367	0.03943	1.23367	1.97343
0.68677	20.2457	1.235	0.23938	1.23533	0.03958	1.23533	2.00167
0.6877	20.2737	1.23667	0.23792	1.237	0.0389	1.237	2.01143
0.68863	20.3008	1.23833	0.2381	1.23867	0.03831	1.23867	1.99274
0.68953	20.3293	1.24	0.24134	1.24033	0.03877	1.24033	1.97929
0.69057	20.3593	1.24167	0.24545	1.24167	0.03955	1.242	1.99718
0.69147	20.3883	1.243	0.24778	1.24333	0.03947	1.24367	2.0244
0.69233	20.4139	1.245	0.24888	1.245	0.03902	1.24533	2.02414
0.69327	20.4425	1.24633	0.2502	1.24667	0.03921	1.247	2.00167
0.69417	20.4724	1.248	0.25084	1.24833	0.03977	1.24867	1.99655
0.6951	20.501	1.24967	0.24965	1.25	0.03958	1.25033	2.02151
0.69603	20.5247	1.25167	0.2486	1.25167	0.03869	1.252	2.04291
0.69697	20.5513	1.25333	0.25093	1.25333	0.03828	1.25367	2.03283
0.6979	20.5754	1.255	0.25596	1.255	0.03877	1.25533	2.01214
0.6988	20.5996	1.25667	0.25961	1.25667	0.03932	1.257	2.01822
0.69973	20.6252	1.25833	0.26071	1.25833	0.0394	1.25867	2.04694
0.70067	20.6543	1.26	0.26185	1.26	0.0394	1.26033	2.05933
0.7016	20.6852	1.26167	0.26377	1.262	0.03955	1.262	2.0418
0.70253	20.7132	1.26333	0.26377	1.26333	0.03951	1.26367	2.02688
0.70343	20.7432	1.265	0.26148	1.26533	0.03921	1.26533	2.04274
0.70437	20.7761	1.26667	0.26116	1.267	0.03898	1.267	2.06971
0.7053	20.8032	1.26833	0.26573	1.26867	0.03886	1.26867	2.071
0.70623	20.8298	1.27	0.27144	1.27033	0.03873	1.27033	2.04948
0.70717	20.8583	1.27167	0.27386	1.272	0.03913	1.272	2.04343
0.70807	20.8844	1.27333	0.27386	1.27367	0.04013	1.27367	2.06727
0.70893	20.9076	1.275	0.2745	1.27533	0.04091	1.27533	2.08948
0.70983	20.9367	1.27667	0.2756	1.277	0.04051	1.277	2.08149
0.71077	20.9666	1.27833	0.27514	1.27867	0.03955	1.27867	2.06137
0.7118	20.9957	1.28	0.27414	1.28033	0.03936	1.28033	2.06492
0.7127	21.0256	1.28167	0.27541	1.282	0.04021	1.282	2.09107
0.71363	21.0575	1.28333	0.27943	1.28367	0.04048	1.28367	2.10453
0.71457	21.0841	1.285	0.28309	1.28533	0.03951	1.28533	2.09018
0.7155	21.1136	1.28667	0.28519	1.287	0.03877	1.287	2.07581
0.71643	21.1412	1.28833	0.28752	1.28833	0.03955	1.28867	2.08948
0.71727	21.1663	1.29	0.29012	1.29033	0.04048	1.29033	2.11659
0.7182	21.1925	1.29167	0.29072	1.29167	0.03995	1.292	2.12201
0.7191	21.2239	1.29333	0.28912	1.29367	0.03877	1.29367	2.10292
0.72013	21.2486	1.295	0.28903	1.29533	0.03921	1.29533	2.09286
0.72107	21.2718	1.29667	0.2919	1.297	0.0407	1.297	2.11095
0.72197	21.3008	1.29833	0.29487	1.29867	0.0407	1.29867	2.1341
0.7229	21.3274	1.3	0.2961	1.30033	0.03913	1.30033	2.13218
0.72383	21.3511	1.30167	0.29798	1.302	0.03881	1.302	2.1138
0.72477	21.3815	1.30333	0.3014	1.30367	0.04048	1.30367	2.11317
0.7257	21.4144	1.305	0.30318	1.30533	0.04133	1.30533	2.13791
0.7266	21.4425	1.30667	0.30149	1.307	0.04006	1.307	2.15624
0.72753	21.4686	1.30833	0.30022	1.30867	0.03917	1.30867	2.14474
0.72847	21.4918	1.31	0.30264	1.31033	0.04051	1.31033	2.12534
0.7294	21.5189	1.31167	0.30698	1.312	0.04199	1.312	2.13231
0.73033	21.5459	1.31333	0.30953	1.31367	0.04095	1.31367	2.15996
0.73123	21.5692	1.315	0.31063	1.31533	0.03913	1.31533	2.1712
0.7321	21.5967	1.31667	0.31342	1.317	0.03966	1.317	2.15461
0.733	21.6291	1.31833	0.31807	1.31867	0.04175	1.31867	2.14209
0.73393	21.6509	1.32	0.32068	1.32033	0.04175	1.32033	2.15962
0.73487	21.6707	1.32167	0.3194	1.322	0.03981	1.322	2.18642
0.7358	21.6968	1.32333	0.3178	1.32367	0.03951	1.32367	2.18657
0.73673	21.7244	1.325	0.31967	1.32533	0.0416	1.32533	2.16475
0.73763	21.7519	1.32667	0.32387	1.327	0.04215	1.327	2.16005
0.73857	21.7824	1.32833	0.32648	1.32867	0.03936	1.32867	2.18513
0.7396	21.8119	1.33	0.32657	1.33033	0.03727	1.33033	2.20623
0.7405	21.8419	1.33167	0.32776	1.332	0.03924	1.332	2.19565
0.74143	21.8709	1.33333	0.33169	1.33367	0.04203	1.33367	2.17529
0.74227	21.8956	1.335	0.3352	1.33533	0.04129	1.33533	2.18217
0.7432	21.9188	1.33667	0.33511	1.337	0.03894	1.337	2.21098
0.74413	21.9487	1.33833	0.33356	1.33867	0.03951	1.33867	2.22287
0.74507	21.9768	1.34	0.33493	1.34033	0.04233	1.34033	2.2056
0.746	22.0024	1.34167	0.3394	1.342	0.04271	1.342	2.19184
0.747	22.0334	1.34333	0.34265	1.34367	0.03977	1.34367	2.20813
0.74793	22.0609	1.345	0.34274	1.34533	0.03801	1.34533	2.23432
0.74887	22.0856	1.34667	0.34333	1.347	0.03966	1.347	2.23508
0.7497	22.1165	1.34833	0.34758	1.34867	0.04156	1.34867	2.21414
0.75063	22.1451	1.35	0.35233	1.35033	0.0407	1.35033	2.20845
0.75153	22.1654	1.35167	0.35224	1.352	0.0394	1.352	2.23127
0.75247	22.1934	1.35333	0.34918	1.35367	0.04055	1.35367	2.25235
0.7534	22.2219	1.355	0.34945	1.35533	0.0423	1.35533	2.24486
0.75433	22.2432	1.35667	0.35384	1.357	0.04152	1.357	2.22615
0.75533	22.2727	1.35833	0.35626	1.35867	0.03958	1.35867	2.23038
0.75627	22.31	1.36	0.35525	1.36	0.03977	1.36033	2.25625
0.7572	22.3399	1.36167	0.35708	1.362	0.04148	1.362	2.26992
0.75813	22.3665	1.36333	0.36425	1.36333	0.04171	1.36367	2.25631
0.75903	22.396	1.365	0.36959	1.365	0.04087	1.36533	2.24144
0.75997	22.4217	1.36667	0.368	1.36667	0.04152	1.367	2.25311
0.7608	22.4425	1.36833	0.3653	1.36833	0.04296	1.36867	2.27876
0.76173	22.4657	1.37	0.36818	1.37	0.04237	1.37033	2.28479
0.76267	22.4928	1.37167	0.37247	1.372	0.0404	1.372	2.26735
0.7636	22.5208	1.37333	0.3716	1.37367	0.04025	1.37367	2.25847
0.76443	22.5479	1.375	0.36969	1.37533	0.04184	1.37533	2.27747
0.76537	22.574	1.37667	0.37453	1.377	0.04207	1.377	2.30082
0.7663	22.6025	1.37833	0.38307	1.37867	0.04063	1.37867	2.29772
0.76723	22.6296	1.38	0.3854	1.38033	0.04051	1.38033	2.27739
0.76823	22.6572	1.38167	0.38101	1.382	0.04233	1.382	2.27556
0.76917	22.6852	1.38333	0.37964	1.38367	0.04292	1.38367	2.29999
0.77007	22.7176	1.385	0.38421	1.38533	0.04091	1.38533	2.31845
0.771	22.7466	1.38667	0.387	1.387	0.0397	1.387	2.30794
0.77193	22.7747	1.38833	0.38412	1.38867	0.04148	1.38867	2.29004
0.77287	22.8008	1.39	0.38362	1.39033	0.04323	1.39033	2.29798
0.7737	22.8264	1.39167	0.39147	1.392	0.04196	1.392	2.32516
0.77463	22.8477	1.39333	0.39965	1.39367	0.0401	1.39367	2.33469
0.77563	22.8738	1.395	0.39928	1.39533	0.0411	1.39533	2.31627
0.77657	22.8994	1.39667	0.39554	1.397	0.04311	1.397	2.30278
0.7775	22.927	1.39833	0.39759	1.39867	0.04233	1.39867	2.31987
0.77843	22.955	1.4	0.40234	1.40033	0.0401	1.40033	2.34637
0.77933	22.9869	1.40167	0.40161	1.402	0.04055	1.402	2.34682
0.78027	23.0164	1.40333	0.39855	1.40367	0.043	1.40367	2.3259
0.7812	23.0445	1.405	0.40198	1.40533	0.04315	1.40533	2.32128
0.78213	23.0721	1.40667	0.41047	1.407	0.04074	1.407	2.3453
0.78307	23.0967	1.40833	0.4139	1.40867	0.04017	1.40867	2.36585
0.78397	23.1185	1.40967	0.41129	1.41033	0.04245	1.41033	2.3561
0.7849	23.1436	1.41167	0.41102	1.412	0.04353	1.412	2.33594
0.78583	23.1726	1.41333	0.41559	1.41367	0.04144	1.41367	2.34127
0.78677	23.1983	1.415	0.41819	1.41533	0.03987	1.41533	2.36866
0.7877	23.2234	1.41667	0.41641	1.417	0.04163	1.417	2.38118
0.78863	23.2495	1.41833	0.41687	1.41867	0.04385	1.41867	2.3652
0.78953	23.2752	1.42	0.42312	1.42033	0.04304	1.42033	2.35089
0.79047	23.2984	1.42167	0.42861	1.422	0.04114	1.422	2.36568
0.7914	23.3245	1.42333	0.4276	1.42367	0.04175	1.42367	2.39183
0.79223	23.353	1.425	0.42481	1.42533	0.04349	1.42533	2.3937
0.79317	23.381	1.42667	0.42714	1.427	0.04285	1.427	2.3726
0.7941	23.4101	1.42833	0.43217	1.42867	0.04051	1.42867	2.3652
0.7951	23.4376	1.43	0.43308	1.43033	0.04032	1.43033	2.38765
0.79603	23.4628	1.43167	0.43208	1.432	0.04237	1.432	2.41097
0.79697	23.4903	1.43333	0.43559	1.43367	0.0433	1.43367	2.40491
0.7979	23.5218	1.435	0.4424	1.43533	0.04207	1.43533	2.38447
0.79873	23.5493	1.43667	0.445	1.437	0.04141	1.437	2.38662
0.79967	23.575	1.43833	0.44359	1.43867	0.0426	1.43867	2.41336
0.80057	23.604	1.44	0.44445	1.44033	0.04338	1.44033	2.42828
0.8015	23.6291	1.44167	0.44815	1.442	0.0423	1.442	2.41286
0.80253	23.6485	1.44333	0.44975	1.44367	0.04141	1.44367	2.39516
0.80343	23.6736	1.445	0.44884	1.44533	0.04252	1.44533	2.40687
0.80437	23.7041	1.44667	0.45076	1.447	0.04353	1.447	2.4349
0.8053	23.7336	1.44833	0.45628	1.44867	0.04241	1.44867	2.44132
0.80623	23.7635	1.45	0.45989	1.45033	0.04122	1.45033	2.42166
0.80707	23.794	1.45167	0.45971	1.452	0.04245	1.452	2.41166
0.808	23.8221	1.45333	0.45989	1.45367	0.04412	1.45367	2.43235
0.80893	23.8472	1.455	0.46277	1.45533	0.04338	1.45533	2.45734
0.80983	23.867	1.45667	0.46464	1.457	0.04188	1.457	2.45353
0.81087	23.8917	1.45833	0.46355	1.45867	0.04285	1.45867	2.43191
0.8118	23.9197	1.46	0.46336	1.46033	0.04516	1.46033	2.43089
0.8127	23.9454	1.46167	0.46761	1.462	0.04505	1.462	2.45708
0.81363	23.9715	1.46333	0.47227	1.46367	0.04256	1.46367	2.4752
0.81457	24.0029	1.465	0.47323	1.46533	0.04184	1.46533	2.46224
0.8155	24.031	1.46667	0.47405	1.467	0.04393	1.467	2.44324
0.81643	24.0585	1.46833	0.47889	1.46867	0.04501	1.46867	2.45229
0.81733	24.0885	1.47	0.48346	1.47033	0.04334	1.47033	2.4799
0.81827	24.1132	1.47167	0.48177	1.472	0.0423	1.472	2.48781
0.8191	24.1368	1.47333	0.47834	1.47367	0.04393	1.47367	2.46858
0.82003	24.163	1.475	0.48086	1.47533	0.0452	1.47533	2.45678
0.82097	24.19	1.47667	0.48757	1.477	0.04368	1.477	2.47576
0.8219	24.2123	1.47833	0.49063	1.47867	0.04188	1.47867	2.5017
0.82283	24.2408	1.48	0.49054	1.48033	0.04264	1.48033	2.50002
0.82373	24.2679	1.48167	0.49406	1.482	0.04435	1.482	2.47875
0.82467	24.2935	1.48333	0.50086	1.48367	0.04408	1.48367	2.47568
0.8256	24.3182	1.485	0.50255	1.48533	0.04285	1.48533	2.50019
0.82653	24.3433	1.48667	0.4978	1.487	0.04372	1.487	2.51918
0.82747	24.3665	1.48833	0.49556	1.48867	0.04581	1.48867	2.50849
0.82837	24.3946	1.49	0.50022	1.49033	0.04546	1.49033	2.48998
0.8293	24.4193	1.49167	0.50579	1.492	0.04315	1.492	2.49734
0.83013	24.4439	1.49333	0.50666	1.49367	0.04268	1.49367	2.52465
0.83107	24.4695	1.495	0.50712	1.49533	0.0445	1.49533	2.53562
0.8321	24.4971	1.49667	0.51269	1.497	0.0448	1.497	2.51896
0.833	24.5189	1.49833	0.51877	1.49867	0.04275	1.49867	2.50529
0.83393	24.544	1.5	0.51822	1.50033	0.04218	1.50033	2.52025
0.83487	24.5696	1.50167	0.5142	1.502	0.04454	1.502	2.54542
0.8358	24.5933	1.50333	0.51484	1.50367	0.0462	1.50367	2.54644
0.83673	24.6194	1.505	0.52004	1.50533	0.04457	1.50533	2.52567
0.83763	24.6518	1.50667	0.52256	1.507	0.04275	1.507	2.51914
0.83857	24.6765	1.50833	0.52173	1.50867	0.04385	1.50867	2.54191
0.8395	24.7026	1.51	0.52333	1.51033	0.04562	1.51033	2.56545
0.84043	24.7321	1.51167	0.52918	1.512	0.04472	1.512	2.56053
0.84137	24.7577	1.51333	0.5332	1.51367	0.04275	1.51367	2.54135
0.84227	24.7805	1.515	0.53233	1.51533	0.04323	1.51533	2.54315
0.8432	24.809	1.51667	0.53142	1.517	0.04558	1.517	2.56741
0.84423	24.8366	1.51833	0.53457	1.51867	0.04636	1.51867	2.57925
0.84507	24.8641	1.52	0.53813	1.52033	0.0452	1.52033	2.56255
0.846	24.8907	1.52167	0.53822	1.52167	0.0449	1.522	2.54631
0.8469	24.9178	1.523	0.53895	1.52333	0.04601	1.52367	2.56066
0.84783	24.9429	1.525	0.54389	1.525	0.0459	1.52533	2.58994
0.84877	24.9618	1.52667	0.54891	1.52667	0.04397	1.527	2.59652
0.8497	24.9845	1.52833	0.54882	1.52867	0.043	1.52867	2.57751
0.85063	25.0101	1.53	0.54763	1.53	0.04431	1.53033	2.56819
0.85153	25.0377	1.53167	0.55106	1.532	0.04531	1.532	2.58729
0.85247	25.0638	1.53333	0.5559	1.53333	0.04465	1.53367	2.6081
0.8534	25.0928	1.535	0.55563	1.53533	0.04469	1.53533	2.60118
0.85433	25.1156	1.53667	0.55247	1.53667	0.04658	1.537	2.58089
0.85517	25.1354	1.53833	0.55453	1.53867	0.04736	1.53867	2.58343
0.8561	25.1552	1.54	0.56206	1.54033	0.04554	1.54033	2.61058
0.85703	25.1775	1.54167	0.56604	1.542	0.04419	1.542	2.62711
0.85803	25.1997	1.54333	0.56385	1.54367	0.04535	1.54367	2.61405
0.85897	25.2297	1.545	0.56353	1.54533	0.04617	1.54533	2.59678
0.8599	25.2587	1.54667	0.56988	1.547	0.04454	1.547	2.60536
0.8608	25.2839	1.54833	0.57472	1.54867	0.0433	1.54867	2.62938
0.86173	25.3109	1.55	0.57166	1.55033	0.0452	1.55033	2.63541
0.8626	25.3385	1.55167	0.56819	1.552	0.04774	1.552	2.61871
0.8635	25.3603	1.55333	0.57294	1.55367	0.04717	1.55367	2.61011
0.86443	25.3839	1.555	0.58061	1.55533	0.04516	1.55533	2.62844
0.86537	25.4101	1.55667	0.58125	1.557	0.04539	1.557	2.65206
0.8663	25.4342	1.55833	0.57778	1.55867	0.04706	1.55867	2.65143
0.8673	25.4594	1.56	0.58001	1.56033	0.04639	1.56033	2.63288
0.86823	25.4845	1.56167	0.58746	1.562	0.04431	1.562	2.62813
0.86917	25.5087	1.56333	0.59047	1.56367	0.04472	1.56367	2.6473
0.87007	25.5343	1.565	0.58755	1.56533	0.04759	1.56533	2.66498
0.871	25.5595	1.56667	0.58755	1.567	0.04844	1.567	2.65853
0.87193	25.5851	1.56833	0.59363	1.56833	0.04628	1.56867	2.64211
0.87287	25.6098	1.57	0.59774	1.57033	0.04527	1.57033	2.64614
0.8738	25.6378	1.57167	0.59568	1.572	0.04717	1.572	2.67131
0.8747	25.6668	1.57333	0.59504	1.57367	0.04795	1.57367	2.68566
0.87563	25.6949	1.575	0.60089	1.57533	0.04535	1.57533	2.67203
0.87657	25.719	1.57667	0.60637	1.577	0.04349	1.577	2.65485
0.8774	25.7442	1.57833	0.60509	1.57867	0.04581	1.57867	2.66443
0.87833	25.7679	1.58	0.6024	1.58033	0.04878	1.58033	2.69091
0.87927	25.7911	1.58167	0.60591	1.582	0.04799	1.582	2.69857
0.8802	25.8133	1.58333	0.61208	1.58367	0.04554	1.58367	2.67993
0.8812	25.8351	1.585	0.61317	1.58533	0.04601	1.58533	2.669
0.88213	25.8646	1.58667	0.6113	1.587	0.04821	1.587	2.68934
0.88307	25.8912	1.58833	0.61422	1.58867	0.04751	1.58867	2.71532
0.88397	25.9168	1.59	0.62044	1.59033	0.0445	1.59033	2.71035
0.88483	25.9463	1.59167	0.62222	1.592	0.04416	1.592	2.68527
0.88577	25.9744	1.59333	0.61925	1.59367	0.04713	1.59367	2.68335
0.8866	25.9947	1.595	0.61934	1.59533	0.04863	1.59533	2.71233
0.8876	26.0169	1.59667	0.62473	1.597	0.04687	1.597	2.73152
0.88853	26.0372	1.59833	0.62884	1.59867	0.04581	1.59867	2.71553
0.88947	26.0566	1.6	0.62825	1.60033	0.0477	1.60033	2.69459
0.8904	26.0807	1.60167	0.62921	1.602	0.0493	1.602	2.70728
0.8913	26.1064	1.60333	0.63505	1.60367	0.04766	1.60367	2.73938
0.89223	26.1306	1.605	0.64008	1.60533	0.04554	1.60533	2.74536
0.89317	26.1596	1.60667	0.63907	1.607	0.04632	1.607	2.72006
0.8941	26.1881	1.60833	0.63729	1.60867	0.04833	1.60867	2.70741
0.89503	26.2118	1.61	0.64026	1.61033	0.04799	1.61033	2.7316
0.89593	26.236	1.61167	0.64464	1.612	0.04624	1.612	2.75886
0.89687	26.2616	1.61333	0.6451	1.61367	0.04662	1.61367	2.75122
0.8978	26.28	1.615	0.64428	1.61533	0.04875	1.61533	2.72651
0.8988	26.2988	1.61667	0.64725	1.617	0.04888	1.617	2.72925
0.89967	26.324	1.61833	0.65218	1.61867	0.04687	1.61867	2.76032
0.90057	26.3515	1.62	0.65387	1.62033	0.04651	1.62033	2.77635
0.9015	26.3801	1.62167	0.65286	1.622	0.04859	1.622	2.75797
0.90243	26.4086	1.62333	0.65414	1.62367	0.04918	1.62367	2.73874
0.90337	26.4381	1.625	0.65853	1.62533	0.0471	1.62533	2.75185
0.9043	26.4628	1.62667	0.6615	1.627	0.04617	1.627	2.78003
0.9052	26.4826	1.62833	0.66104	1.62867	0.04844	1.62867	2.78429
0.90613	26.499	1.63	0.66104	1.63033	0.05019	1.63033	2.76411
0.90707	26.5213	1.63167	0.66497	1.632	0.04852	1.632	2.75642
0.90807	26.5421	1.63333	0.66954	1.63367	0.04658	1.63367	2.77783
0.909	26.5663	1.635	0.67063	1.63533	0.0477	1.63533	2.79997
0.90993	26.5953	1.63667	0.67091	1.637	0.04952	1.637	2.79407
0.91077	26.6233	1.63833	0.67511	1.63867	0.04844	1.63867	2.77382
0.9117	26.6485	1.64	0.68077	1.64033	0.04617	1.64033	2.77306
0.91263	26.6717	1.64167	0.68191	1.642	0.0467	1.642	2.79562
0.91357	26.6958	1.64333	0.67931	1.64367	0.04937	1.64367	2.81155
0.91447	26.7147	1.645	0.67986	1.64533	0.04996	1.64533	2.80232
0.9155	26.7394	1.64667	0.68406	1.647	0.0481	1.647	2.78749
0.91633	26.7669	1.64833	0.68589	1.64867	0.04751	1.64867	2.79505
0.91727	26.7945	1.65	0.68543	1.65033	0.04914	1.65033	2.81937
0.9182	26.8201	1.65167	0.68872	1.652	0.0496	1.652	2.82917
0.9191	26.8535	1.65333	0.69607	1.65367	0.04763	1.65367	2.81373
0.91997	26.8791	1.655	0.70032	1.65533	0.04666	1.65533	2.79962
0.92087	26.9004	1.65667	0.69913	1.657	0.04875	1.657	2.81147
0.9218	26.9212	1.65833	0.69772	1.65867	0.05081	1.65867	2.83531
0.92283	26.9463	1.66	0.6995	1.66033	0.04992	1.66033	2.83947
0.92373	26.9661	1.66167	0.70082	1.662	0.04829	1.662	2.82225
0.92467	26.9869	1.66333	0.6995	1.66367	0.04895	1.66367	2.81497
0.9256	27.014	1.665	0.70032	1.66533	0.05019	1.66533	2.83513
0.92653	27.0425	1.66667	0.70722	1.667	0.04899	1.667	2.85804
0.92747	27.0653	1.66833	0.71498	1.66867	0.04687	1.66867	2.85244
0.92837	27.088	1.67	0.71644	1.67033	0.04729	1.67033	2.8298
0.9293	27.1103	1.67167	0.71347	1.672	0.0496	1.672	2.82878
0.93023	27.133	1.67333	0.71402	1.67367	0.05034	1.67367	2.85519
0.93117	27.1552	1.675	0.71832	1.67533	0.0493	1.67533	2.8718
0.9321	27.1789	1.67667	0.71923	1.67667	0.0493	1.677	2.85689
0.933	27.206	1.67833	0.71653	1.67867	0.05057	1.67867	2.83934
0.93387	27.2321	1.68	0.71896	1.68033	0.05034	1.68033	2.85288
0.93477	27.2534	1.68167	0.72836	1.682	0.04799	1.682	2.88214
0.9357	27.2776	1.68333	0.73499	1.68367	0.04687	1.68367	2.88613
0.93673	27.2988	1.685	0.73302	1.68533	0.04863	1.68533	2.86261
0.93763	27.3201	1.68667	0.72978	1.687	0.05034	1.687	2.85218
0.93857	27.3453	1.68833	0.73229	1.68833	0.04968	1.68867	2.87522
0.9395	27.3685	1.69	0.73649	1.69	0.04892	1.69033	2.90002
0.94043	27.3951	1.69167	0.7359	1.69167	0.05038	1.692	2.89198
0.94137	27.4236	1.69333	0.73416	1.69333	0.05161	1.69367	2.86784
0.9422	27.4454	1.695	0.73878	1.695	0.04979	1.69533	2.86877
0.94313	27.4666	1.69667	0.74819	1.69667	0.04744	1.697	2.89656
0.94403	27.4923	1.69833	0.75285	1.69833	0.04818	1.69867	2.91258
0.94507	27.5126	1.7	0.75015	1.7	0.05045	1.70033	2.8986
0.946	27.5295	1.70167	0.748	1.70167	0.05042	1.702	2.88352
0.9469	27.5566	1.70333	0.7512	1.70333	0.04914	1.70367	2.89625
0.94783	27.5817	1.705	0.7539	1.705	0.05045	1.70533	2.92116
0.94877	27.6074	1.70667	0.75221	1.70667	0.05305	1.707	2.92386
0.9496	27.6368	1.70833	0.75175	1.70833	0.05235	1.70867	2.90394
0.95053	27.663	1.71	0.75787	1.71033	0.04888	1.71033	2.89438
0.95147	27.6833	1.71167	0.76582	1.712	0.04784	1.712	2.91228
0.9524	27.7094	1.71333	0.7686	1.71367	0.05019	1.71367	2.93492
0.9534	27.7321	1.715	0.76746	1.71533	0.051	1.71533	2.93416
0.95433	27.7519	1.71667	0.76833	1.717	0.04875	1.717	2.91715
0.95527	27.7756	1.71833	0.77175	1.71867	0.04821	1.71867	2.91454
0.9561	27.8003	1.72	0.77253	1.72033	0.0515	1.72033	2.93433
0.95703	27.8201	1.72167	0.76979	1.722	0.05354	1.722	2.95036
0.95793	27.8433	1.72333	0.77011	1.72367	0.05081	1.72367	2.94137
0.95887	27.8704	1.725	0.77669	1.725	0.04795	1.72533	2.92369
0.9599	27.8951	1.72667	0.78454	1.727	0.04992	1.727	2.928
0.9608	27.9217	1.72833	0.78751	1.72867	0.0532	1.72867	2.95308
0.96173	27.9478	1.73	0.78664	1.73033	0.05205	1.73033	2.96643
0.96267	27.9719	1.73167	0.78674	1.732	0.04911	1.732	2.95286
0.9636	27.9952	1.73333	0.78861	1.73367	0.05049	1.73367	2.93771
0.96453	28.0213	1.735	0.78879	1.73533	0.05425	1.73533	2.94855
0.96543	28.043	1.73667	0.78674	1.737	0.05358	1.737	2.97257
0.96637	28.0638	1.73833	0.78706	1.73867	0.04926	1.73867	2.97568
0.9672	28.0822	1.74	0.7929	1.74033	0.04844	1.74033	2.95548
0.96813	28.0972	1.74167	0.80089	1.74167	0.05189	1.742	2.94668
0.96907	28.1151	1.74333	0.80546	1.74367	0.05313	1.74367	2.96839
0.97	28.1368	1.745	0.80583	1.745	0.05045	1.74533	2.99299
0.97093	28.162	1.74667	0.80583	1.747	0.04952	1.747	2.98731
0.97193	28.1881	1.74833	0.8066	1.74867	0.05265	1.74867	2.96427
0.97277	28.2181	1.75	0.80592	1.75033	0.05463	1.75033	2.96386
0.9737	28.249	1.75167	0.80391	1.752	0.05231	1.752	2.99077
0.97463	28.2785	1.75333	0.80464	1.75367	0.04988	1.75367	3.00649
0.97557	28.3042	1.755	0.81039	1.75533	0.051	1.75533	2.9897
0.9765	28.3264	1.75667	0.81807	1.757	0.0529	1.757	2.97078
0.9774	28.3515	1.75833	0.8225	1.75867	0.05197	1.75867	2.98428
0.97833	28.3757	1.76	0.82391	1.76033	0.05042	1.76033	3.01437
0.97927	28.3965	1.76167	0.82474	1.762	0.05153	1.762	3.01953
0.98027	28.4183	1.76333	0.82492	1.76367	0.05358	1.76367	2.99663
0.9812	28.4444	1.765	0.82268	1.76533	0.05305	1.76533	2.98504
0.98213	28.4671	1.76667	0.82008	1.767	0.05123	1.767	3.00582
0.98297	28.4894	1.76833	0.82232	1.76867	0.05153	1.76867	3.02975
0.9839	28.515	1.77	0.82921	1.77033	0.05309	1.77033	3.02304
0.98483	28.5372	1.77167	0.83529	1.772	0.05269	1.772	3.00026
0.98577	28.5561	1.77333	0.83789	1.77367	0.05123	1.77367	3.00146
0.98677	28.5788	1.775	0.83985	1.77533	0.05182	1.77533	3.02961
0.9877	28.5991	1.77667	0.84246	1.777	0.05366	1.777	3.04603
0.98853	28.6165	1.77833	0.84228	1.77867	0.05347	1.77867	3.03031
0.98947	28.6422	1.78	0.83816	1.78033	0.05169	1.78033	3.01091
0.9904	28.6693	1.78167	0.83611	1.782	0.05186	1.782	3.02021
0.9913	28.6949	1.78333	0.84122	1.78367	0.05366	1.78367	3.04612
0.99223	28.72	1.785	0.84945	1.78533	0.05354	1.78533	3.05256
0.99317	28.7461	1.78667	0.85369	1.787	0.05176	1.787	3.0348
0.9941	28.7684	1.78833	0.85456	1.78867	0.05212	1.78867	3.02624
0.99503	28.7935	1.79	0.85716	1.79033	0.05451	1.79033	3.04662
0.99593	28.8119	1.79167	0.86068	1.792	0.0547	1.792	3.07081
0.99687	28.8288	1.79333	0.85995	1.79367	0.05208	1.79367	3.06637
0.9978	28.8506	1.795	0.85548	1.79533	0.051	1.79533	3.04283
0.99863	28.8709	1.79667	0.85493	1.797	0.0529	1.797	3.03715
0.99957	28.8893	1.79833	0.86068	1.79833	0.05402	1.79867	3.05851
1.00057	28.913	1.79967	0.86648	1.8	0.05231	1.80033	3.07632
1.0015	28.9376	1.80167	0.86831	1.80167	0.05142	1.802	3.06765
1.00243	28.9628	1.803	0.87	1.80333	0.05413	1.80367	3.05193
1.00337	28.9884	1.80467	0.87438	1.805	0.05684	1.80533	3.06005
1.0043	29.014	1.80633	0.87699	1.80667	0.05556	1.807	3.08646
1.0052	29.0358	1.80833	0.87448	1.80833	0.05286	1.80867	3.09642
1.00613	29.059	1.81	0.87151	1.81	0.05332	1.81033	3.07817
1.00697	29.0812	1.81167	0.87475	1.81167	0.05544	1.812	3.06149
1.0079	29.1049	1.81333	0.88146	1.81333	0.05447	1.81367	3.07342
1.00893	29.1306	1.815	0.88398	1.815	0.05161	1.81533	3.09761
1.00983	29.1562	1.81667	0.88256	1.817	0.05246	1.817	3.10033
1.01077	29.1842	1.81833	0.88507	1.81867	0.05671	1.81867	3.08257
1.0117	29.2137	1.82	0.89179	1.82033	0.05768	1.82033	3.07778
1.01263	29.2379	1.82167	0.89393	1.822	0.05394	1.822	3.09966
1.01357	29.2601	1.82333	0.88946	1.82367	0.05205	1.82367	3.12008
1.01447	29.2829	1.825	0.8879	1.82533	0.05432	1.82533	3.11111
1.0154	29.3061	1.82667	0.89448	1.827	0.05518	1.827	3.0879
1.01633	29.325	1.82833	0.90119	1.82867	0.05224	1.82867	3.08718
1.01717	29.3462	1.83	0.90065	1.83033	0.05123	1.83033	3.11201
1.0181	29.3646	1.83167	0.89887	1.832	0.05533	1.832	3.12753
1.0191	29.3859	1.83333	0.90448	1.83367	0.05897	1.83367	3.11497
1.02003	29.4081	1.835	0.91293	1.83533	0.05738	1.83533	3.10029
1.02097	29.4284	1.83667	0.91348	1.837	0.05413	1.837	3.11294
1.0219	29.4487	1.83833	0.908	1.83867	0.0544	1.83867	3.13894
1.02283	29.4744	1.84	0.90791	1.84033	0.05633	1.84033	3.14205
1.02373	29.4976	1.84167	0.91444	1.84167	0.05518	1.842	3.11963
1.0246	29.5184	1.843	0.91659	1.84333	0.0522	1.84367	3.1073
1.0255	29.5425	1.845	0.91143	1.845	0.05294	1.84533	3.12594
1.02653	29.5663	1.84667	0.91042	1.847	0.05734	1.847	3.15052
1.02747	29.5875	1.84833	0.9191	1.84833	0.05905	1.84867	3.14854
1.02837	29.6127	1.85	0.92718	1.85033	0.05592	1.85033	3.12897
1.0293	29.6388	1.85167	0.92586	1.85167	0.05394	1.852	3.1282
1.03013	29.661	1.85333	0.92225	1.85333	0.05648	1.85367	3.15311
1.03107	29.6867	1.855	0.92627	1.855	0.05815	1.85533	3.16953
1.032	29.7132	1.85667	0.93276	1.857	0.05506	1.857	3.15483
1.03293	29.735	1.85833	0.93139	1.85867	0.0525	1.85867	3.13406
1.03387	29.7582	1.86	0.92549	1.86033	0.0554	1.86033	3.14214
1.03477	29.7785	1.86167	0.92755	1.862	0.05912	1.862	3.17047
1.0357	29.7945	1.86333	0.93741	1.86367	0.05764	1.86367	3.18005
1.03663	29.8196	1.865	0.94244	1.86533	0.05413	1.86533	3.16115
1.03757	29.8428	1.86667	0.93938	1.867	0.05502	1.867	3.14841
1.0385	29.8588	1.86833	0.93892	1.86867	0.0585	1.86867	3.16683
1.0394	29.883	1.87	0.94618	1.87033	0.058	1.87033	3.192
1.04033	29.9072	1.87167	0.95139	1.872	0.05409	1.872	3.18782
1.04127	29.9168	1.87333	0.94719	1.87367	0.0537	1.87367	3.16332
1.04227	29.9362	1.875	0.94216	1.87533	0.05808	1.87533	3.15941
1.0432	29.9589	1.87667	0.94628	1.877	0.06028	1.877	3.18599
1.04413	29.9782	1.87833	0.95477	1.87867	0.05719	1.87867	3.20692
1.04497	30.0043	1.88	0.95719	1.88033	0.05455	1.88033	3.19564
1.0459	30.0334	1.88167	0.95495	1.882	0.05675	1.882	3.17513
1.04683	30.0556	1.88333	0.95696	1.88367	0.05905	1.88367	3.18116
1.04777	30.0798	1.885	0.96304	1.885	0.05656	1.88533	3.20789
1.04877	30.1025	1.88667	0.96491	1.88667	0.05362	1.887	3.21778
1.0497	30.1228	1.88833	0.96098	1.88833	0.05592	1.88867	3.19945
1.05063	30.1436	1.89	0.9592	1.89033	0.0599	1.89033	3.18466
1.05153	30.1688	1.89167	0.96359	1.892	0.05912	1.892	3.1994
1.05247	30.1915	1.89333	0.96861	1.89367	0.05567	1.89367	3.22436
1.0534	30.2137	1.895	0.96975	1.89533	0.05588	1.89533	3.2244
1.05423	30.2365	1.89667	0.97103	1.897	0.0585	1.897	3.20225
1.05517	30.2601	1.89833	0.97624	1.89867	0.058	1.89867	3.1952
1.0561	30.2781	1.9	0.9809	1.90033	0.0551	1.90033	3.21893
1.05703	30.2935	1.90167	0.97934	1.902	0.05533	1.902	3.24376
1.05793	30.3129	1.90333	0.97551	1.90367	0.05872	1.90367	3.2391
1.05887	30.3356	1.905	0.97637	1.90533	0.06005	1.90533	3.21957
1.0598	30.3544	1.90667	0.98071	1.907	0.05781	1.907	3.22209
1.06073	30.3748	1.90833	0.98286	1.90867	0.05664	1.90867	3.24889
1.06167	30.397	1.91	0.98295	1.91	0.05872	1.91033	3.26213
1.06257	30.4221	1.91167	0.98624	1.912	0.06001	1.912	3.24055
1.0635	30.4429	1.91333	0.99254	1.91333	0.05757	1.91367	3.21371
1.06443	30.4661	1.915	0.99611	1.91533	0.05537	1.91533	3.21987
1.06537	30.4913	1.91667	0.99405	1.91667	0.05738	1.917	3.25037
1.0663	30.5174	1.91833	0.99136	1.91867	0.06043	1.91867	3.26444
1.0672	30.5397	1.92	0.993	1.92	0.05978	1.92033	3.25122
1.06813	30.56	1.92167	0.99656	1.922	0.05741	1.922	3.24317
1.06907	30.5803	1.92333	0.99775	1.92367	0.05831	1.92367	3.26276
1.07	30.6011	1.925	0.99871	1.92533	0.0609	1.92533	3.28456
1.07093	30.6219	1.92667	1.00346	1.927	0.06013	1.927	3.27435
1.07183	30.6412	1.92833	1.00999	1.92867	0.057	1.92867	3.24465
1.07277	30.663	1.93	1.01163	1.93033	0.05684	1.93033	3.23936
1.0737	30.6881	1.93167	1.00803	1.932	0.05982	1.932	3.26821
1.07463	30.7113	1.93333	1.00561	1.93367	0.06083	1.93367	3.29246
1.07557	30.7345	1.935	1.00812	1.93533	0.05872	1.93533	3.28375
1.07657	30.7548	1.93667	1.01136	1.937	0.05823	1.937	3.26555
1.0775	30.7747	1.93833	1.01182	1.93867	0.06079	1.93867	3.27402
1.07833	30.7954	1.94	1.01296	1.94033	0.06195	1.94033	3.30026
1.07927	30.8138	1.94167	1.01862	1.942	0.05961	1.942	3.30426
1.0802	30.8312	1.94333	1.02497	1.94367	0.05796	1.94367	3.27905
1.0811	30.8559	1.945	1.02589	1.94533	0.05961	1.94533	3.26363
1.08203	30.8786	1.94667	1.02264	1.947	0.06132	1.947	3.28419
1.08297	30.8985	1.94833	1.02141	1.94867	0.0599	1.94867	3.31402
1.0839	30.9212	1.95	1.02337	1.95033	0.05815	1.95033	3.31474
1.08483	30.9458	1.95167	1.02515	1.952	0.05965	1.952	3.29383
1.08573	30.9671	1.95333	1.02598	1.95367	0.06206	1.95367	3.29042
1.08667	30.9869	1.955	1.02936	1.95533	0.06117	1.95533	3.31371
1.08753	31.0082	1.95667	1.03502	1.957	0.05882	1.957	3.32943
1.08843	31.0266	1.95833	1.03835	1.95867	0.05946	1.95867	3.31367
1.08937	31.0421	1.96	1.03744	1.96033	0.06199	1.96033	3.29148
1.0903	31.0619	1.96167	1.03662	1.962	0.0614	1.962	3.29934
1.0913	31.0812	1.96333	1.03895	1.96367	0.05819	1.96367	3.32943
1.09223	31.0986	1.96467	1.04128	1.965	0.05804	1.96533	3.342
1.09317	31.1175	1.96633	1.04059	1.96667	0.06155	1.967	3.32552
1.0941	31.1373	1.96833	1.04059	1.96833	0.0631	1.96867	3.31191
1.09503	31.1586	1.96967	1.04534	1.97033	0.06062	1.97033	3.32584
1.09593	31.1847	1.97167	1.05114	1.972	0.05908	1.972	3.34785
1.09687	31.2075	1.97333	1.05242	1.97367	0.06147	1.97367	3.34542
1.0978	31.2282	1.975	1.05114	1.975	0.06348	1.97533	3.32353
1.09873	31.2534	1.97633	1.05206	1.977	0.06147	1.977	3.31798
1.09967	31.2742	1.978	1.05475	1.97833	0.05905	1.97867	3.34178
1.10057	31.2954	1.97967	1.05521	1.98	0.06051	1.98033	3.36508
1.10143	31.3172	1.98133	1.05448	1.98167	0.06337	1.982	3.35931
1.10233	31.3375	1.983	1.05653	1.98333	0.06303	1.98367	3.33923
1.10327	31.3564	1.985	1.06092	1.985	0.06066	1.98533	3.33965
1.1042	31.3762	1.98667	1.06325	1.98667	0.06073	1.987	3.36216
1.1052	31.3893	1.98833	1.06306	1.98833	0.06314	1.98867	3.37396
1.10613	31.4096	1.99	1.06425	1.99	0.06356	1.99033	3.35883
1.10707	31.4342	1.99167	1.06781	1.99167	0.06132	1.992	3.34252
1.108	31.4531	1.99333	1.07023	1.99367	0.06047	1.99367	3.35452
1.10893	31.4729	1.995	1.06964	1.99533	0.06263	1.99533	3.38256
1.10983	31.4971	1.99667	1.06996	1.997	0.06415	1.997	3.39051
1.1107	31.5164	1.99833	1.07384	1.99867	0.06248	1.99867	3.37187
1.1116	31.5324	2	1.07795	2.00033	0.0607	2.00033	3.35974
1.11253	31.5532	2.00167	1.07795	2.002	0.0618	2.002	3.37657
1.11357	31.5735	2.00333	1.0769	2.00367	0.06364	2.00367	3.39952
1.11447	31.5972	2.005	1.07973	2.00533	0.06303	2.00533	3.39549
1.1154	31.6233	2.00667	1.08439	2.007	0.06143	2.007	3.37361
1.11633	31.6451	2.00833	1.08531	2.00867	0.06221	2.00867	3.37235
1.11717	31.6668	2.01	1.08371	2.01033	0.06422	2.01033	3.39957
1.1181	31.6876	2.01167	1.08549	2.01167	0.06426	2.012	3.41892
1.11903	31.7026	2.01333	1.09015	2.01333	0.06284	2.01367	3.40555
1.11997	31.7157	2.015	1.09156	2.015	0.06288	2.01533	3.38448
1.12087	31.7369	2.01667	1.08951	2.01667	0.06441	2.017	3.39149
1.1218	31.7611	2.01833	1.09042	2.01833	0.06477	2.01867	3.41803
1.12273	31.7814	2.02	1.09618	2.02	0.06345	2.02033	3.425
1.12367	31.8061	2.02167	1.10065	2.02167	0.06267	2.022	3.40427
1.1246	31.8341	2.02333	1.09992	2.02333	0.06341	2.02367	3.39199
1.1255	31.8603	2.025	1.09919	2.025	0.06403	2.02533	3.41246
1.12643	31.8835	2.02667	1.10271	2.02667	0.06356	2.027	3.43952
1.12737	31.9067	2.02833	1.10655	2.02833	0.06322	2.02867	3.4373
1.1283	31.926	2.03	1.10568	2.03	0.06396	2.03033	3.41498
1.12923	31.9415	2.03167	1.10376	2.03167	0.06481	2.032	3.41156
1.13013	31.955	2.03333	1.10645	2.03333	0.06453	2.03367	3.43512
1.13107	31.9666	2.035	1.11175	2.03533	0.06392	2.03533	3.45134
1.132	31.9845	2.03667	1.11335	2.037	0.06422	2.037	3.4378
1.133	32.0063	2.03833	1.11166	2.03867	0.06492	2.03867	3.41897
1.13393	32.0271	2.04	1.11276	2.04033	0.06508	2.04033	3.42759
1.13487	32.0551	2.04167	1.1176	2.042	0.06515	2.042	3.45481
1.1357	32.0822	2.04333	1.1202	2.04367	0.06604	2.04367	3.4646
1.13663	32.1025	2.045	1.11874	2.04533	0.06694	2.04533	3.44777
1.13757	32.1214	2.04667	1.11911	2.047	0.06669	2.047	3.43425
1.1385	32.1456	2.04833	1.1244	2.04867	0.06572	2.04867	3.44716
1.1395	32.1601	2.05	1.12879	2.05033	0.06511	2.05033	3.46909
1.14043	32.178	2.05167	1.12692	2.052	0.06496	2.052	3.46968
1.14137	32.2012	2.05333	1.12376	2.05367	0.06519	2.05367	3.4516
1.14227	32.2195	2.055	1.12664	2.05533	0.06582	2.05533	3.44653
1.14313	32.2331	2.05667	1.13336	2.057	0.06623	2.057	3.46741
1.14403	32.2544	2.05833	1.13559	2.05867	0.06608	2.05867	3.48797
1.1449	32.2751	2.06	1.13317	2.06033	0.06623	2.06033	3.48152
1.14583	32.2921	2.06167	1.13363	2.062	0.06716	2.062	3.4611
1.14673	32.3114	2.06333	1.13884	2.06367	0.06747	2.06367	3.46003
1.14777	32.3317	2.065	1.14171	2.06533	0.06612	2.06533	3.48233
1.14867	32.3491	2.06667	1.13939	2.067	0.06485	2.067	3.49674
1.1496	32.3651	2.06833	1.13847	2.06867	0.06553	2.06867	3.48459
1.15053	32.3849	2.07	1.14404	2.07033	0.06694	2.07033	3.46865
1.15147	32.411	2.07167	1.15085	2.072	0.06678	2.072	3.47886
1.1524	32.4338	2.07333	1.15153	2.07367	0.06582	2.07367	3.50562
1.1533	32.4502	2.075	1.14861	2.07533	0.06646	2.07533	3.51272
1.15423	32.4719	2.07667	1.1503	2.077	0.06847	2.077	3.49247
1.15517	32.4937	2.07833	1.15596	2.07833	0.06879	2.07867	3.47845
1.1561	32.5131	2.08	1.15729	2.08	0.06658	2.08033	3.49502
1.15703	32.5339	2.08167	1.15309	2.08167	0.06511	2.082	3.51956
1.15787	32.5551	2.08333	1.1529	2.08333	0.06654	2.08367	3.51729
1.1588	32.5754	2.085	1.16071	2.085	0.06817	2.08533	3.49585
1.15973	32.5943	2.08667	1.16725	2.08667	0.0672	2.087	3.49387
1.16073	32.6088	2.08833	1.16483	2.08867	0.06593	2.08867	3.52054
1.16167	32.6257	2.09	1.15989	2.09	0.06743	2.09033	3.53955
1.16257	32.6528	2.09167	1.16222	2.092	0.06967	2.092	3.52472
1.1635	32.6765	2.09333	1.16875	2.09333	0.06895	2.09367	3.50162
1.16443	32.691	2.095	1.17031	2.09533	0.06623	2.09533	3.50856
1.16537	32.707	2.09667	1.16798	2.097	0.06589	2.097	3.5372
1.1663	32.7307	2.09833	1.17117	2.09867	0.06798	2.09867	3.54606
1.16713	32.7486	2.1	1.18008	2.10033	0.06859	2.10033	3.5257
1.16807	32.7626	2.10167	1.18419	2.102	0.06694	2.102	3.51285
1.169	32.7858	2.10333	1.17999	2.10367	0.06661	2.10367	3.53225
1.17	32.8075	2.105	1.17693	2.10533	0.06887	2.10533	3.55779
1.17093	32.823	2.10667	1.1815	2.107	0.07029	2.107	3.55339
1.17183	32.8375	2.10833	1.1867	2.10867	0.06887	2.10867	3.52892
1.17277	32.8588	2.11	1.18515	2.11033	0.06728	2.11033	3.52448
1.17363	32.8806	2.11167	1.18232	2.112	0.06832	2.112	3.54935
1.17453	32.9028	2.11333	1.18757	2.11367	0.07003	2.11367	3.56857
1.17547	32.9226	2.115	1.19684	2.11533	0.06959	2.11533	3.55703
1.1764	32.9444	2.11667	1.19853	2.117	0.0684	2.117	3.53781
1.17733	32.9642	2.11833	1.19287	2.11867	0.06933	2.11867	3.54549
1.17827	32.9855	2.12	1.19109	2.12033	0.07118	2.12033	3.57234
1.17917	33.0014	2.12167	1.1962	2.12167	0.07077	2.122	3.58087
1.1801	33.0198	2.12333	1.19995	2.12333	0.06859	2.12367	3.5613
1.18103	33.0363	2.125	1.19753	2.125	0.06828	2.12533	3.54634
1.18197	33.0527	2.12667	1.19556	2.12667	0.06991	2.127	3.5613
1.1829	33.0711	2.12833	1.20022	2.12833	0.07029	2.12867	3.58642
1.1838	33.0953	2.13	1.20685	2.13	0.06895	2.13033	3.58745
1.18473	33.1156	2.13167	1.20767	2.13167	0.06883	2.132	3.56759
1.18567	33.1393	2.13333	1.2042	2.13367	0.0708	2.13367	3.56186
1.1866	33.161	2.135	1.20479	2.135	0.07189	2.13533	3.58327
1.18753	33.1746	2.13667	1.21045	2.137	0.07048	2.137	3.60245
1.18853	33.1871	2.13833	1.21429	2.13833	0.06936	2.13867	3.59302
1.18947	33.2021	2.14	1.21361	2.14033	0.07052	2.14033	3.57242
1.19037	33.2152	2.14167	1.2137	2.142	0.07168	2.142	3.57536
1.1913	33.2302	2.14333	1.21772	2.14333	0.07071	2.14367	3.60066
1.19217	33.2563	2.145	1.2211	2.145	0.0694	2.14533	3.61349
1.19307	33.2809	2.14667	1.22014	2.14667	0.07022	2.147	3.5984
1.194	33.2998	2.14833	1.21886	2.14833	0.07185	2.14867	3.58246
1.195	33.3192	2.15	1.22219	2.15	0.07134	2.15033	3.59348
1.19593	33.3395	2.15167	1.22685	2.15167	0.06976	2.152	3.61758
1.19687	33.3549	2.15333	1.22749	2.15333	0.0701	2.15367	3.62118
1.1978	33.3728	2.155	1.22658	2.155	0.07223	2.15533	3.60199
1.19863	33.3951	2.15667	1.22945	2.157	0.07261	2.157	3.59263
1.19957	33.4207	2.15833	1.23457	2.15833	0.07084	2.15867	3.61101
1.2005	33.4434	2.16	1.23626	2.16033	0.07044	2.16033	3.63298
1.20143	33.4652	2.16167	1.23457	2.162	0.07274	2.162	3.62873
1.20233	33.4836	2.16333	1.23553	2.16367	0.07409	2.16367	3.60848
1.20327	33.5019	2.165	1.23987	2.16533	0.07219	2.16533	3.60728
1.2042	33.5184	2.16667	1.24211	2.167	0.07018	2.167	3.63091
1.20513	33.5387	2.16833	1.24028	2.16867	0.07141	2.16867	3.64678
1.20607	33.5517	2.17	1.23959	2.17033	0.07369	2.17033	3.63369
1.20697	33.5696	2.17167	1.2437	2.172	0.07319	2.172	3.6146
1.2079	33.5904	2.17333	1.24818	2.17367	0.07077	2.17367	3.6217
1.20883	33.6127	2.175	1.24928	2.17533	0.07056	2.17533	3.64732
1.20977	33.6315	2.17667	1.24973	2.177	0.07282	2.177	3.65562
1.2107	33.6586	2.17833	1.25257	2.17867	0.07361	2.17867	3.63694
1.2116	33.6847	2.18	1.25581	2.18033	0.07185	2.18033	3.62314
1.21253	33.7036	2.18167	1.25645	2.182	0.07103	2.182	3.63929
1.21347	33.7176	2.18333	1.25508	2.18367	0.07304	2.18367	3.66472
1.2143	33.7365	2.185	1.25448	2.18533	0.07475	2.18533	3.66387
1.21523	33.7481	2.18667	1.25636	2.187	0.0735	2.187	3.64134
1.21617	33.765	2.18833	1.25933	2.18867	0.07164	2.18867	3.63515
1.21717	33.7824	2.19	1.26243	2.19033	0.07227	2.19033	3.6581
1.2181	33.8003	2.19167	1.26577	2.192	0.07401	2.192	3.67768
1.21903	33.824	2.19333	1.26864	2.19367	0.07393	2.19367	3.66655
1.21997	33.8525	2.195	1.26915	2.19533	0.07285	2.19533	3.64502
1.22087	33.8651	2.19667	1.267	2.197	0.07354	2.197	3.65011
1.2218	33.8854	2.19833	1.26577	2.19867	0.07555	2.19867	3.67796
1.22273	33.9105	2.2	1.26809	2.20033	0.07598	2.20033	3.68954
1.22367	33.9236	2.20167	1.27239	2.202	0.07458	2.202	3.67045
1.2246	33.9347	2.20333	1.27609	2.20367	0.07401	2.20367	3.65349
1.2255	33.9594	2.205	1.27947	2.20533	0.07505	2.20533	3.66827
1.22643	33.9811	2.20667	1.2828	2.207	0.07543	2.207	3.6951
1.22747	33.9966	2.20833	1.2844	2.20867	0.07416	2.20867	3.69549
1.2283	34.0145	2.21	1.28326	2.21033	0.07338	2.21033	3.67228
1.22923	34.0343	2.21167	1.28107	2.212	0.07469	2.212	3.66498
1.23013	34.0493	2.21333	1.28047	2.21367	0.07629	2.21367	3.68822
1.23107	34.0633	2.215	1.28262	2.21533	0.07606	2.21533	3.70912
1.2319	34.0817	2.21667	1.28673	2.217	0.07513	2.217	3.69912
1.23293	34.0972	2.21833	1.29084	2.21867	0.07551	2.21867	3.67772
1.23387	34.1117	2.22	1.29381	2.22033	0.07651	2.22033	3.68142
1.23477	34.1325	2.22167	1.29669	2.222	0.07625	2.222	3.70742
1.2357	34.1538	2.22333	1.29883	2.22367	0.07528	2.22367	3.71898
1.23663	34.1697	2.225	1.29838	2.22533	0.07555	2.22533	3.70185
1.23757	34.19	2.22667	1.29596	2.227	0.07691	2.227	3.68567
1.2384	34.2152	2.22833	1.2955	2.22867	0.07737	2.22867	3.69832
1.23933	34.2282	2.23	1.2981	2.23033	0.07659	2.23033	3.72382
1.24027	34.2428	2.23167	1.30116	2.232	0.0761	2.232	3.72715
1.24117	34.2645	2.23333	1.30331	2.23367	0.07659	2.23367	3.70738
1.2421	34.2819	2.235	1.30591	2.23533	0.07691	2.23533	3.69814
1.24303	34.295	2.23667	1.3087	2.237	0.07636	2.237	3.71635
1.24403	34.3167	2.23833	1.3097	2.23867	0.07606	2.23867	3.73668
1.24497	34.3385	2.24	1.30916	2.24033	0.07684	2.24033	3.73065
1.2459	34.3544	2.24167	1.30952	2.242	0.07773	2.242	3.71027
1.24683	34.3728	2.24333	1.3113	2.24333	0.07748	2.24367	3.70979
1.24777	34.3965	2.245	1.31363	2.245	0.07691	2.24533	3.7337
1.2486	34.4159	2.24667	1.31651	2.24667	0.07722	2.247	3.74968
1.24953	34.4328	2.24833	1.31998	2.24833	0.07803	2.24867	3.73749
1.25053	34.457	2.25	1.3224	2.25	0.07799	2.25033	3.71937
1.25147	34.4744	2.25167	1.32249	2.25167	0.07741	2.252	3.72652
1.2524	34.4845	2.25333	1.32185	2.25333	0.07767	2.25367	3.75129
1.2533	34.4995	2.255	1.3224	2.255	0.07892	2.25533	3.75852
1.25423	34.5135	2.25633	1.32414	2.25667	0.07961	2.257	3.73925
1.25517	34.5256	2.25833	1.32601	2.25833	0.07907	2.25867	3.72554
1.2561	34.5479	2.26	1.32852	2.26	0.07849	2.26033	3.74173
1.25693	34.5711	2.26167	1.33218	2.26167	0.07873	2.262	3.76673
1.25787	34.5875	2.26333	1.33505	2.26367	0.07885	2.26367	3.76582
1.2588	34.6103	2.265	1.3356	2.26533	0.07822	2.26533	3.74411
1.2598	34.6339	2.26667	1.33496	2.267	0.07811	2.267	3.73899
1.26073	34.6494	2.26833	1.33533	2.26867	0.07945	2.26867	3.76248
1.26167	34.6697	2.27	1.33638	2.27033	0.08078	2.27033	3.78188
1.26257	34.691	2.27167	1.33693	2.272	0.0805	2.272	3.77006
1.2635	34.705	2.27333	1.3388	2.27367	0.07949	2.27367	3.74818
1.26433	34.7171	2.275	1.34332	2.27533	0.07934	2.27533	3.75343
1.26527	34.7331	2.27667	1.34798	2.277	0.07953	2.277	3.78152
1.2662	34.7481	2.27833	1.34912	2.27867	0.07896	2.27867	3.79301
1.26713	34.7669	2.28	1.3478	2.28033	0.0783	2.28033	3.77411
1.26807	34.7887	2.28167	1.34875	2.282	0.07919	2.282	3.75791
1.269	34.8095	2.28333	1.35209	2.28367	0.0809	2.28367	3.77335
1.2699	34.8308	2.285	1.35323	2.28533	0.08124	2.28533	3.80017
1.27077	34.8486	2.28667	1.35118	2.287	0.08019	2.287	3.80048
1.27167	34.8665	2.28833	1.35182	2.28833	0.07997	2.28867	3.77775
1.2726	34.8844	2.29	1.3578	2.29033	0.08082	2.29033	3.77087
1.27363	34.9014	2.29167	1.36355	2.292	0.08074	2.292	3.79386
1.27453	34.9154	2.29333	1.36364	2.29367	0.07926	2.29367	3.8145
1.27557	34.9342	2.295	1.36159	2.29533	0.07868	2.29533	3.80464
1.27647	34.9541	2.29667	1.36337	2.297	0.08016	2.297	3.78352
1.2774	34.9719	2.29833	1.36707	2.29867	0.08175	2.29867	3.78746
1.27827	34.9903	2.3	1.36707	2.30033	0.08162	2.30033	3.81394
1.27917	35.0155	2.30167	1.36474	2.302	0.08097	2.302	3.826
1.2801	35.0377	2.30333	1.3668	2.30367	0.08146	2.30367	3.80928
1.28103	35.0527	2.305	1.37415	2.30533	0.08232	2.30533	3.79329
1.28197	35.0682	2.30667	1.38004	2.307	0.08171	2.307	3.8059
1.28297	35.0875	2.30833	1.38041	2.30867	0.08035	2.30867	3.83103
1.2839	35.1016	2.31	1.37908	2.31033	0.08054	2.31033	3.83377
1.28483	35.1131	2.31167	1.38022	2.312	0.08209	2.312	3.81348
1.28567	35.1339	2.31333	1.38228	2.31367	0.08287	2.31367	3.80446
1.2866	35.1562	2.315	1.38159	2.31533	0.08239	2.31533	3.82391
1.28753	35.1697	2.31667	1.37995	2.317	0.08232	2.317	3.84594
1.28843	35.192	2.31833	1.38228	2.31867	0.08302	2.31867	3.84065
1.28937	35.2137	2.32	1.38858	2.32033	0.08313	2.32033	3.82014
1.2903	35.2268	2.32167	1.39324	2.322	0.08228	2.322	3.81984
1.29123	35.2413	2.32333	1.39352	2.32367	0.08209	2.32367	3.84416
1.29217	35.264	2.325	1.39288	2.32533	0.08325	2.32533	3.86005
1.29307	35.2776	2.32667	1.39402	2.327	0.08429	2.327	3.84736
1.294	35.2921	2.32833	1.39457	2.32867	0.08414	2.32867	3.82942
1.29493	35.3153	2.33	1.39342	2.33033	0.08384	2.33033	3.83741
1.29587	35.3375	2.33167	1.39429	2.332	0.0844	2.332	3.86303
1.2968	35.3511	2.33333	1.39859	2.33367	0.08503	2.33367	3.87078
1.29763	35.3685	2.335	1.40274	2.33533	0.08448	2.33533	3.85202
1.29857	35.3888	2.33667	1.40443	2.337	0.0834	2.337	3.83856
1.29957	35.4057	2.33833	1.40594	2.33867	0.0834	2.33867	3.85454
1.3005	35.4236	2.34	1.40863	2.34033	0.08437	2.34033	3.87886
1.30143	35.4454	2.34167	1.40973	2.342	0.08484	2.342	3.87754
1.30233	35.4661	2.34333	1.40818	2.34367	0.0844	2.34367	3.85633
1.30327	35.4836	2.345	1.40722	2.34533	0.08437	2.34533	3.85197
1.3042	35.5014	2.34667	1.41046	2.347	0.08511	2.347	3.87531
1.30503	35.5198	2.34833	1.41626	2.34867	0.08549	2.34867	3.89463
1.30597	35.5363	2.35	1.42028	2.35033	0.08473	2.35033	3.88424
1.30697	35.5566	2.35167	1.42074	2.352	0.0838	2.352	3.86382
1.3079	35.5735	2.35333	1.42092	2.35367	0.08425	2.35367	3.86852
1.30883	35.5875	2.355	1.42298	2.35533	0.08592	2.35533	3.89458
1.30977	35.6069	2.35633	1.42462	2.357	0.08693	2.357	3.90501
1.3107	35.6243	2.35833	1.42288	2.35833	0.08649	2.35867	3.88705
1.3116	35.6359	2.35967	1.42037	2.36	0.08596	2.36033	3.87198
1.31253	35.6552	2.36167	1.42261	2.36167	0.08645	2.362	3.88709
1.31347	35.6726	2.36333	1.42855	2.36333	0.08712	2.36367	3.91296
1.3143	35.6862	2.365	1.43257	2.365	0.08685	2.36533	3.91377
1.31533	35.7012	2.36667	1.43302	2.36667	0.08615	2.367	3.89245
1.31623	35.7152	2.36833	1.43421	2.36867	0.08657	2.36867	3.88598
1.31717	35.7278	2.37	1.43759	2.37	0.08786	2.37033	3.90791
1.3181	35.7432	2.37167	1.43924	2.372	0.08824	2.372	3.92775
1.31903	35.7592	2.37333	1.43814	2.37333	0.08738	2.37367	3.91847
1.31997	35.7756	2.375	1.43786	2.37533	0.08696	2.37533	3.89805
1.32087	35.8008	2.37667	1.43983	2.377	0.08793	2.377	3.90138
1.3218	35.8216	2.37833	1.44225	2.37867	0.08879	2.37867	3.92698
1.32273	35.8433	2.38	1.4443	2.38033	0.08812	2.38033	3.9397
1.32367	35.8651	2.38167	1.44673	2.382	0.087	2.382	3.92393
1.3246	35.8839	2.38333	1.44915	2.38367	0.08723	2.38367	3.90769
1.3255	35.8999	2.385	1.45097	2.38533	0.0885	2.38533	3.91958
1.32637	35.9202	2.38667	1.45221	2.387	0.08882	2.387	3.94475
1.32727	35.9352	2.38833	1.4533	2.38867	0.08801	2.38867	3.94782
1.3282	35.9468	2.39	1.45463	2.39033	0.08805	2.39033	3.9277
1.32913	35.9633	2.39167	1.456	2.392	0.08968	2.392	3.91928
1.33007	35.9787	2.39333	1.45723	2.39367	0.09076	2.39367	3.93942
1.33107	35.9913	2.395	1.45901	2.39533	0.08968	2.39533	3.96158
1.332	36.0082	2.39667	1.46207	2.397	0.08801	2.397	3.95629
1.33293	36.0281	2.39833	1.46559	2.39867	0.08801	2.39867	3.936
1.33387	36.044	2.4	1.46815	2.40033	0.08913	2.40033	3.93543
1.3347	36.0609	2.40167	1.46897	2.40167	0.08917	2.402	3.95877
1.33563	36.0803	2.40333	1.46833	2.40367	0.08812	2.40367	3.97351
1.33653	36.0967	2.405	1.4671	2.40533	0.08824	2.40533	3.96038
1.33747	36.1146	2.40667	1.46673	2.407	0.09028	2.407	3.94296
1.3385	36.1339	2.40833	1.46915	2.40867	0.09188	2.40867	3.95189
1.3394	36.1509	2.41	1.47363	2.41033	0.09102	2.41033	3.97787
1.34033	36.1707	2.41167	1.47632	2.412	0.08932	2.412	3.9856
1.34127	36.1886	2.41333	1.47641	2.41367	0.08947	2.41367	3.96739
1.3422	36.2021	2.415	1.47829	2.41533	0.09095	2.41533	3.95466
1.34313	36.2205	2.41667	1.48322	2.417	0.09121	2.417	3.97022
1.34403	36.2384	2.41833	1.48564	2.41867	0.09025	2.41867	3.99385
1.34497	36.2529	2.42	1.48199	2.42033	0.09051	2.42033	3.99304
1.3459	36.2718	2.42167	1.47838	2.422	0.09241	2.422	3.97275
1.34683	36.2901	2.42333	1.48126	2.42367	0.09322	2.42367	3.968
1.34777	36.3037	2.425	1.48797	2.42533	0.09188	2.42533	3.99074
1.34867	36.3172	2.42667	1.49103	2.427	0.09055	2.427	4.01081
1.34953	36.3322	2.42833	1.49039	2.42867	0.09114	2.42867	4.00134
1.35043	36.3453	2.43	1.49185	2.43033	0.09226	2.43033	3.98013
1.35137	36.3617	2.43167	1.49678	2.432	0.09211	2.432	3.98283
1.3523	36.3806	2.43333	1.49934	2.43367	0.09156	2.43367	4.00859
1.35323	36.3999	2.435	1.49678	2.43533	0.09241	2.43533	4.02115
1.35417	36.4192	2.43667	1.49427	2.437	0.09393	2.437	4.00463
1.35507	36.4396	2.43833	1.49678	2.43867	0.09366	2.43867	3.98851
1.356	36.4589	2.44	1.50185	2.44033	0.09199	2.44033	4.00241
1.35693	36.4753	2.44167	1.50377	2.442	0.09156	2.442	4.0294
1.35787	36.4956	2.44333	1.50295	2.44367	0.09281	2.44367	4.03154
1.3588	36.5131	2.445	1.50473	2.44533	0.09315	2.44533	4.00885
1.3597	36.5309	2.44667	1.5093	2.447	0.09199	2.447	3.99984
1.36063	36.5488	2.44833	1.5104	2.44867	0.09188	2.44867	4.02235
1.36157	36.5662	2.45	1.50761	2.45033	0.09381	2.45033	4.04578
1.3625	36.5832	2.45167	1.50797	2.452	0.0952	2.452	4.03825
1.36343	36.6011	2.45333	1.51327	2.45367	0.09415	2.45367	4.01573
1.36443	36.6185	2.455	1.51684	2.45533	0.09281	2.45533	4.0171
1.36537	36.633	2.45667	1.5156	2.457	0.09357	2.457	4.04415
1.3662	36.6494	2.45833	1.51542	2.45867	0.09512	2.45867	4.05871
1.36713	36.6644	2.46	1.51898	2.46033	0.09489	2.46033	4.04134
1.36807	36.676	2.46167	1.52122	2.462	0.09345	2.462	4.02194
1.3689	36.6915	2.46333	1.51962	2.46367	0.09357	2.46367	4.03354
1.36983	36.7089	2.465	1.5198	2.46533	0.09516	2.46533	4.06137
1.37083	36.7263	2.46667	1.52483	2.467	0.09554	2.467	4.06594
1.37177	36.7437	2.46833	1.5294	2.46867	0.09415	2.46867	4.04445
1.3727	36.7616	2.47	1.52812	2.47033	0.09389	2.47033	4.03478
1.3736	36.78	2.47167	1.52437	2.472	0.09571	2.472	4.05621
1.37453	36.7979	2.47333	1.52556	2.47367	0.09675	2.47367	4.07975
1.37547	36.8133	2.475	1.53072	2.47533	0.09539	2.47533	4.07291
1.3764	36.8303	2.47667	1.53296	2.477	0.09423	2.477	4.05013
1.37733	36.8453	2.47833	1.53173	2.47867	0.09535	2.47867	4.05005
1.37823	36.8549	2.48	1.53369	2.48033	0.09675	2.48033	4.07569
1.37917	36.8699	2.48167	1.53954	2.482	0.09616	2.482	4.09048
1.3801	36.8883	2.48333	1.54186	2.48367	0.09523	2.48367	4.07482
1.38103	36.9014	2.485	1.53844	2.48533	0.09624	2.48533	4.0564
1.38197	36.9197	2.48667	1.53602	2.487	0.09772	2.487	4.06722
1.3828	36.9405	2.48833	1.53917	2.48867	0.09717	2.48867	4.09444
1.38373	36.956	2.49	1.54328	2.49033	0.09558	2.49033	4.1003
1.38467	36.9681	2.49167	1.54419	2.492	0.0959	2.492	4.07996
1.38567	36.9869	2.49333	1.54524	2.49367	0.09768	2.49367	4.06847
1.3866	37.0019	2.495	1.54981	2.49533	0.09806	2.49533	4.08662
1.3875	37.0164	2.49667	1.55433	2.497	0.09694	2.497	4.10966
1.38843	37.0363	2.49833	1.55379	2.49867	0.09721	2.49867	4.10581
1.38937	37.0571	2.5	1.55091	2.50033	0.09918	2.50033	4.08491
1.3903	37.0706	2.50167	1.55136	2.502	0.09992	2.502	4.08282
1.39113	37.088	2.50333	1.55474	2.50367	0.09821	2.50367	4.10642
1.39207	37.103	2.505	1.55621	2.50533	0.09706	2.50533	4.12334
1.393	37.118	2.50667	1.55584	2.507	0.09829	2.507	4.11153
1.394	37.133	2.50833	1.55817	2.50867	0.09973	2.50867	4.09253
1.39493	37.1528	2.51	1.56383	2.51033	0.09926	2.51033	4.0983
1.39587	37.1722	2.51167	1.56657	2.512	0.0984	2.512	4.12272
1.3968	37.1944	2.51333	1.56347	2.51367	0.09907	2.51367	4.13159
1.3977	37.206	2.515	1.56096	2.51533	0.10007	2.51533	4.11487
1.39863	37.2195	2.51667	1.56434	2.517	0.09945	2.517	4.10167
1.39957	37.2369	2.51833	1.569	2.51867	0.09821	2.51867	4.11606
1.4005	37.2476	2.52	1.5689	2.52033	0.09852	2.52033	4.13999
1.40143	37.2558	2.52167	1.56731	2.522	0.09981	2.522	4.14034
1.40233	37.279	2.52333	1.571	2.52367	0.10011	2.52367	4.11957
1.40327	37.2998	2.525	1.57808	2.52533	0.09965	2.52533	4.11206
1.4042	37.3104	2.52667	1.58092	2.527	0.10015	2.527	4.13213
1.40513	37.3332	2.52833	1.57818	2.52867	0.10138	2.52867	4.15247
1.40597	37.3564	2.52967	1.57548	2.53033	0.10127	2.53033	4.14563
1.4069	37.3699	2.53167	1.57557	2.532	0.09969	2.532	4.12551
1.40783	37.3825	2.533	1.5769	2.53367	0.09907	2.53367	4.12619
1.40873	37.4009	2.53467	1.57932	2.53533	0.10019	2.53533	4.14992
1.40967	37.411	2.53633	1.5837	2.537	0.101	2.537	4.16388
1.4106	37.4255	2.53833	1.58749	2.53833	0.10041	2.53867	4.14953
1.41153	37.4434	2.54	1.58864	2.54033	0.1003	2.54033	4.13163
1.41253	37.4652	2.54167	1.58891	2.54167	0.10182	2.542	4.14082
1.41347	37.4913	2.54333	1.5906	2.54367	0.10294	2.54367	4.16679
1.4144	37.516	2.545	1.5917	2.54533	0.10216	2.54533	4.17333
1.41533	37.5358	2.54667	1.5906	2.547	0.10123	2.547	4.15375
1.41617	37.5513	2.54833	1.5901	2.54867	0.10212	2.54867	4.1418
1.4171	37.56	2.55	1.59393	2.55033	0.10335	2.55033	4.15991
1.41793	37.5638	2.55167	1.59932	2.552	0.10275	2.552	4.18389
1.41893	37.5774	2.55333	1.60065	2.55367	0.1013	2.55367	4.18021
1.41987	37.5933	2.555	1.59814	2.55533	0.10178	2.55533	4.15787
1.42087	37.6098	2.55667	1.59786	2.557	0.10364	2.557	4.15478
1.4218	37.6306	2.55833	1.60138	2.55867	0.10398	2.55867	4.17897
1.42273	37.6586	2.56	1.6038	2.56033	0.10263	2.56033	4.19636
1.42357	37.677	2.56167	1.60316	2.562	0.10231	2.562	4.18332
1.4245	37.6949	2.56333	1.60444	2.56367	0.10368	2.56367	4.16329
1.42543	37.7147	2.565	1.61006	2.56533	0.10413	2.56533	4.17093
1.42637	37.7287	2.56667	1.61357	2.567	0.10263	2.567	4.19824
1.42727	37.7423	2.56833	1.61115	2.56867	0.10197	2.56867	4.20662
1.4282	37.7587	2.57	1.60873	2.57033	0.1039	2.57033	4.1865
1.42923	37.7703	2.57167	1.61188	2.57167	0.10576	2.572	4.1723
1.43013	37.7819	2.57333	1.61618	2.57333	0.10498	2.57367	4.18909
1.43107	37.7993	2.575	1.6159	2.575	0.10347	2.57533	4.21372
1.432	37.8114	2.57667	1.61421	2.577	0.10436	2.577	4.21102
1.43293	37.825	2.57833	1.61686	2.57833	0.10625	2.57867	4.18837
1.43377	37.8414	2.58	1.62216	2.58	0.10572	2.58033	4.1841
1.4347	37.854	2.58167	1.6239	2.582	0.10343	2.582	4.20782
1.43563	37.8728	2.58333	1.62111	2.58367	0.10339	2.58367	4.22602
1.43653	37.8936	2.58467	1.62029	2.58533	0.10591	2.58533	4.21413
1.43747	37.9081	2.58633	1.6254	2.587	0.10703	2.587	4.19358
1.4384	37.9246	2.588	1.63088	2.58867	0.10521	2.58867	4.19872
1.43923	37.9502	2.58967	1.62997	2.59033	0.10424	2.59033	4.22456
1.44017	37.9661	2.59167	1.62632	2.592	0.10633	2.592	4.23477
1.4411	37.9763	2.59333	1.62897	2.59367	0.10804	2.59367	4.21687
1.4421	37.9923	2.595	1.63696	2.59533	0.10648	2.59533	4.20183
1.44303	38.0097	2.59667	1.63993	2.597	0.1044	2.597	4.21639
1.44397	38.0208	2.59833	1.63499	2.59867	0.10536	2.59867	4.24137
1.4449	38.0324	2.6	1.6323	2.60033	0.10773	2.60033	4.24115
1.4458	38.0474	2.60167	1.63824	2.602	0.10766	2.602	4.21888
1.44673	38.06	2.60333	1.64468	2.60367	0.10584	2.60367	4.21171
1.4476	38.074	2.605	1.64331	2.60533	0.10595	2.60533	4.23346
1.4485	38.0866	2.60667	1.63947	2.607	0.10815	2.607	4.25341
1.44953	38.1054	2.60833	1.6434	2.60867	0.10897	2.60867	4.244
1.45043	38.1257	2.61	1.65249	2.61	0.10734	2.61033	4.22277
1.45137	38.1441	2.61167	1.65541	2.612	0.10622	2.612	4.22504
1.4523	38.161	2.61333	1.64943	2.61367	0.10734	2.61367	4.25038
1.45323	38.1862	2.615	1.64513	2.61533	0.10874	2.61533	4.26332
1.45417	38.2026	2.61667	1.64906	2.617	0.10845	2.617	4.24714
1.45507	38.2152	2.61833	1.65473	2.61867	0.10796	2.61867	4.2297
1.456	38.236	2.62	1.65559	2.62033	0.10908	2.62033	4.24076
1.45693	38.2534	2.62167	1.65651	2.622	0.11035	2.622	4.26615
1.45787	38.2602	2.62333	1.66322	2.62367	0.10959	2.62367	4.26952
1.4588	38.2766	2.625	1.66943	2.62533	0.10819	2.62533	4.24853
1.4597	38.2959	2.62667	1.66683	2.627	0.10859	2.627	4.23845
1.46063	38.31	2.62833	1.65938	2.62867	0.1099	2.62867	4.25798
1.46157	38.3254	2.62967	1.65792	2.63	0.1099	2.63033	4.28026
1.4625	38.3457	2.63133	1.66295	2.63167	0.109	2.632	4.27431
1.46343	38.3612	2.633	1.66646	2.63333	0.10935	2.63367	4.2523
1.46433	38.3781	2.63467	1.66761	2.635	0.11071	2.63533	4.25084
1.4652	38.3931	2.63633	1.67254	2.63667	0.11094	2.637	4.27512
1.46613	38.4067	2.63833	1.68035	2.63833	0.1099	2.63867	4.29114
1.46703	38.4222	2.64	1.68213	2.64	0.10967	2.64033	4.27747
1.46797	38.4371	2.64167	1.67606	2.64167	0.11098	2.642	4.25829
1.46897	38.4487	2.64333	1.67112	2.64333	0.11206	2.64367	4.26641
1.4699	38.4647	2.645	1.67327	2.64533	0.11187	2.64533	4.29243
1.47083	38.4782	2.64667	1.67793	2.647	0.11168	2.647	4.29896
1.47177	38.4898	2.64833	1.67998	2.64867	0.11244	2.64867	4.27836
1.4726	38.5029	2.65	1.6825	2.65033	0.11287	2.65033	4.26486
1.47353	38.5189	2.65167	1.6893	2.652	0.11194	2.652	4.28174
1.47447	38.5343	2.65333	1.69542	2.65367	0.11105	2.65367	4.30543
1.4754	38.5503	2.655	1.69405	2.65533	0.11168	2.65533	4.30225
1.4764	38.5682	2.65667	1.68816	2.657	0.11257	2.657	4.28039
1.47733	38.5856	2.65833	1.68697	2.65867	0.11229	2.65867	4.27688
1.47823	38.603	2.66	1.6919	2.66033	0.11187	2.66033	4.30024
1.47917	38.6185	2.66167	1.69542	2.662	0.11299	2.662	4.31738
1.4801	38.6349	2.66333	1.69487	2.66367	0.1143	2.66367	4.30482
1.48093	38.6552	2.665	1.69611	2.66533	0.11369	2.66533	4.28418
1.48187	38.6692	2.66667	1.70159	2.667	0.11187	2.667	4.28914
1.4828	38.6823	2.66833	1.7052	2.66867	0.11168	2.66867	4.31448
1.48373	38.6963	2.67	1.70328	2.67033	0.11325	2.67033	4.3243
1.48473	38.7099	2.67167	1.70095	2.672	0.11411	2.672	4.30667
1.48567	38.7191	2.673	1.70328	2.67367	0.11329	2.67367	4.29208
1.4866	38.735	2.67467	1.70679	2.675	0.11299	2.67533	4.30619
1.4875	38.75	2.67667	1.70679	2.67667	0.11458	2.677	4.33016
1.48843	38.7655	2.67833	1.7052	2.67833	0.11581	2.67867	4.32964
1.48937	38.7839	2.68	1.70698	2.68	0.11458	2.68033	4.30782
1.4903	38.8022	2.68167	1.71191	2.68167	0.11276	2.682	4.30055
1.49123	38.8211	2.68333	1.71593	2.68333	0.11322	2.68367	4.32136
1.49213	38.8395	2.685	1.7173	2.685	0.11523	2.68533	4.34122
1.49307	38.8573	2.68667	1.71871	2.68667	0.11562	2.687	4.33299
1.49393	38.8728	2.68833	1.72077	2.68833	0.11426	2.68867	4.31255
1.49483	38.8873	2.69	1.72077	2.69	0.11403	2.69033	4.31422
1.49577	38.8975	2.69167	1.71771	2.69167	0.11578	2.692	4.33802
1.4966	38.9115	2.69333	1.71611	2.69333	0.11671	2.69367	4.34969
1.49763	38.9231	2.695	1.72059	2.695	0.11515	2.69533	4.33336
1.49857	38.9362	2.69667	1.72776	2.69667	0.11352	2.697	4.31636
1.49947	38.9483	2.69833	1.73109	2.69833	0.11437	2.69867	4.32759
1.5004	38.9623	2.7	1.73036	2.7	0.11638	2.70033	4.35302
1.5014	38.9749	2.70167	1.73027	2.702	0.11663	2.702	4.35692
1.50227	38.9918	2.70333	1.73182	2.70367	0.11538	2.70367	4.33669
1.5032	39.0102	2.705	1.73182	2.70533	0.1153	2.70533	4.32635
1.5041	39.029	2.70667	1.73036	2.707	0.11678	2.707	4.3444
1.50497	39.0464	2.70833	1.73137	2.70867	0.11735	2.70867	4.36572
1.50597	39.0633	2.71	1.73698	2.71033	0.11627	2.71033	4.36012
1.5069	39.0759	2.71167	1.74347	2.712	0.11549	2.712	4.33872
1.50783	39.087	2.71333	1.74543	2.71367	0.11642	2.71367	4.33726
1.50873	39.0996	2.715	1.74274	2.71533	0.11771	2.71533	4.36145
1.50967	39.1194	2.71667	1.7405	2.717	0.11756	2.717	4.37784
1.5106	39.1359	2.71833	1.74201	2.71867	0.11663	2.71867	4.3643
1.51153	39.1518	2.72	1.74406	2.72033	0.11693	2.72033	4.34431
1.51247	39.1731	2.72167	1.74384	2.722	0.11843	2.722	4.35124
1.51337	39.19	2.72333	1.7447	2.72367	0.11906	2.72367	4.37678
1.5143	39.1992	2.725	1.74973	2.72533	0.11805	2.72533	4.38353
1.51523	39.2152	2.72667	1.75503	2.727	0.11735	2.727	4.3631
1.51617	39.2278	2.72833	1.75512	2.72867	0.1182	2.72867	4.34973
1.51717	39.2336	2.73	1.75233	2.73033	0.11917	2.73033	4.36731
1.5181	39.2476	2.73167	1.75233	2.732	0.11868	2.732	4.39243
1.51903	39.2635	2.73333	1.75512	2.73367	0.11771	2.73367	4.38995
1.51997	39.2737	2.735	1.75662	2.73533	0.11839	2.73533	4.367
1.5208	39.2887	2.73667	1.75672	2.737	0.12006	2.737	4.36186
1.52173	39.3085	2.73833	1.75895	2.73867	0.12029	2.73867	4.38507
1.52263	39.3254	2.74	1.76352	2.74033	0.11906	2.74033	4.40332
1.52357	39.3385	2.74167	1.76667	2.742	0.11887	2.742	4.39102
1.5245	39.3569	2.74333	1.76612	2.74367	0.12044	2.74367	4.37003
1.52543	39.3748	2.745	1.76471	2.74533	0.12145	2.74533	4.37584
1.52637	39.3897	2.74667	1.76594	2.747	0.12033	2.747	4.40306
1.52727	39.4043	2.74833	1.76809	2.74867	0.11898	2.74867	4.41327
1.5282	39.4226	2.75	1.76809	2.75033	0.11972	2.75033	4.39391
1.52913	39.4347	2.75167	1.76827	2.752	0.12162	2.752	4.37771
1.52997	39.4463	2.75333	1.77224	2.75333	0.12169	2.75367	4.39235
1.5309	39.4623	2.755	1.77718	2.75533	0.12006	2.75533	4.4176
1.5319	39.4768	2.75667	1.77699	2.75667	0.1198	2.757	4.41669
1.53283	39.486	2.75833	1.77476	2.75867	0.12181	2.75867	4.39374
1.53377	39.5024	2.76	1.77681	2.76033	0.12293	2.76033	4.38695
1.5347	39.5222	2.76167	1.78092	2.762	0.12122	2.762	4.40922
1.53563	39.5339	2.76333	1.78037	2.76367	0.11965	2.76367	4.42905
1.53647	39.5517	2.765	1.77736	2.76533	0.12103	2.76533	4.41948
1.5374	39.5735	2.76667	1.7796	2.767	0.12315	2.767	4.39857
1.5383	39.5846	2.76833	1.78631	2.76867	0.12249	2.76867	4.40079
1.53923	39.5953	2.77	1.7896	2.77033	0.12061	2.77033	4.42485
1.54017	39.6131	2.77167	1.78755	2.772	0.12137	2.772	4.43631
1.54117	39.6243	2.77333	1.7864	2.77367	0.1242	2.77367	4.42032
1.5421	39.633	2.775	1.78997	2.77533	0.12471	2.77533	4.40408
1.54303	39.6499	2.77667	1.79348	2.777	0.12234	2.777	4.41549
1.54397	39.6654	2.77833	1.7923	2.77867	0.12141	2.77867	4.44012
1.5449	39.6736	2.78	1.79033	2.78033	0.1235	2.78033	4.44353
1.5458	39.6881	2.78167	1.79385	2.782	0.12486	2.782	4.4237
1.54673	39.707	2.78333	1.79983	2.78367	0.12308	2.78367	4.41362
1.54767	39.7205	2.785	1.79974	2.78533	0.12137	2.78533	4.4311
1.5486	39.7326	2.78667	1.79472	2.787	0.12315	2.787	4.45207
1.54953	39.7476	2.78833	1.79499	2.78867	0.12572	2.78867	4.44713
1.55043	39.7626	2.79	1.80234	2.79033	0.12486	2.79033	4.42653
1.5513	39.7732	2.79167	1.80645	2.792	0.12226	2.792	4.42455
1.5522	39.7824	2.79333	1.80344	2.79367	0.12266	2.79367	4.4478
1.55313	39.7984	2.795	1.80216	2.79533	0.12539	2.79533	4.46413
1.55407	39.8192	2.79667	1.80746	2.797	0.1256	2.797	4.45096
1.55507	39.8308	2.79833	1.81107	2.79833	0.12304	2.79867	4.43041
1.556	39.8419	2.8	1.80709	2.8	0.12245	2.80033	4.43652
1.55693	39.8631	2.80167	1.80326	2.80167	0.12505	2.802	4.46259
1.55787	39.8815	2.80333	1.80782	2.80333	0.12668	2.80367	4.47079
1.5587	39.8922	2.805	1.81632	2.805	0.12528	2.80533	4.45105
1.55963	39.9076	2.80667	1.81947	2.80667	0.12427	2.807	4.437
1.56057	39.9241	2.80833	1.8176	2.80833	0.12613	2.80867	4.45418
1.56147	39.9367	2.81	1.81806	2.81	0.12814	2.81033	4.4795
1.5624	39.9454	2.81167	1.82153	2.81167	0.12718	2.812	4.47696
1.56333	39.9589	2.81333	1.82144	2.81333	0.12505	2.81367	4.45322
1.56433	39.9753	2.815	1.81696	2.815	0.12547	2.81533	4.44745
1.56527	39.9947	2.81667	1.81669	2.81667	0.12744	2.817	4.47093
1.5661	40.0102	2.81833	1.82431	2.81833	0.12744	2.81867	4.48972
1.56703	40.0242	2.82	1.83139	2.82	0.12609	2.82033	4.4772
1.56797	40.0397	2.82167	1.83084	2.82167	0.1268	2.822	4.45566
1.5689	40.0532	2.82333	1.82852	2.82367	0.129	2.82367	4.46182
1.56983	40.0643	2.825	1.83148	2.82533	0.12896	2.82533	4.48952
1.57073	40.0808	2.82667	1.83559	2.827	0.12664	2.827	4.49912
1.57167	40.1016	2.82833	1.83336	2.82867	0.1259	2.82867	4.47909
1.5726	40.118	2.83	1.82906	2.83033	0.12784	2.83033	4.46365
1.5736	40.1291	2.83167	1.83121	2.832	0.12911	2.832	4.47926
1.57453	40.1451	2.83333	1.83829	2.83367	0.12792	2.83367	4.50409
1.5754	40.1518	2.835	1.84171	2.83533	0.12695	2.83533	4.50258
1.5763	40.1659	2.83667	1.84089	2.837	0.12837	2.837	4.48029
1.57723	40.1842	2.83833	1.8419	2.83867	0.12996	2.83867	4.47447
1.57817	40.1978	2.84	1.84528	2.84033	0.12907	2.84033	4.49708
1.5791	40.2079	2.84167	1.84656	2.842	0.12729	2.842	4.51661
1.58003	40.2282	2.84333	1.84564	2.84367	0.12765	2.84367	4.50644
1.58093	40.2336	2.845	1.84646	2.845	0.12945	2.84533	4.48554
1.58197	40.235	2.84667	1.84943	2.847	0.12981	2.847	4.48904
1.58287	40.2514	2.84833	1.85085	2.84867	0.12877	2.84867	4.51438
1.5838	40.2679	2.85	1.84907	2.85033	0.12903	2.85033	4.52588
1.58467	40.2771	2.85167	1.84861	2.852	0.13055	2.852	4.50929
1.58557	40.2935	2.85333	1.85291	2.85367	0.13055	2.85367	4.49318
1.5865	40.3148	2.855	1.85848	2.85533	0.12866	2.85533	4.50502
1.58743	40.3288	2.85667	1.85916	2.857	0.12799	2.857	4.52952
1.58837	40.3395	2.85833	1.85597	2.85867	0.12958	2.85867	4.53228
1.58937	40.3598	2.86	1.85587	2.86033	0.1307	2.86033	4.51229
1.5903	40.3762	2.86167	1.85998	2.862	0.13	2.862	4.50337
1.59113	40.3873	2.86333	1.86204	2.86367	0.12993	2.86367	4.5222
1.59207	40.4009	2.865	1.86044	2.865	0.1319	2.86533	4.5431
1.593	40.4178	2.86667	1.86108	2.86667	0.13317	2.867	4.53742
1.59383	40.4284	2.86833	1.86583	2.86833	0.13152	2.86867	4.51728
1.59477	40.4425	2.87	1.86985	2.87	0.12955	2.87033	4.51691
1.5957	40.4599	2.87167	1.8704	2.87167	0.13051	2.872	4.54027
1.5967	40.4739	2.87333	1.87067	2.87333	0.13232	2.87367	4.5546
1.59763	40.486	2.875	1.87209	2.87533	0.13156	2.87533	4.5408
1.59857	40.5024	2.87667	1.87264	2.877	0.1297	2.877	4.52292
1.59957	40.5203	2.87833	1.87227	2.87867	0.1307	2.87867	4.53148
1.6005	40.5367	2.88	1.8736	2.88033	0.13361	2.88033	4.55682
1.60133	40.558	2.88167	1.87656	2.882	0.13391	2.882	4.5637
1.60227	40.5774	2.88333	1.87835	2.88367	0.13123	2.88367	4.54519
1.6032	40.5899	2.885	1.87871	2.88533	0.13027	2.88533	4.53322
1.6041	40.6016	2.88667	1.88036	2.887	0.13275	2.887	4.54942
1.60503	40.6151	2.88833	1.88401	2.88867	0.13461	2.88867	4.57156
1.60597	40.6233	2.89	1.88634	2.89033	0.13294	2.89033	4.56827
1.6069	40.6378	2.89167	1.88561	2.892	0.13116	2.892	4.54742
1.60773	40.6572	2.89333	1.88447	2.89367	0.13309	2.89367	4.54395
1.60867	40.6707	2.895	1.88698	2.89533	0.13618	2.89533	4.56642
1.6096	40.6818	2.89667	1.89173	2.897	0.13565	2.897	4.58395
1.6106	40.7007	2.89833	1.89314	2.89867	0.13252	2.89867	4.57322
1.61153	40.7123	2.9	1.89182	2.90033	0.13194	2.90033	4.55403
1.61247	40.7224	2.90167	1.89415	2.902	0.13425	2.902	4.55852
1.61337	40.7326	2.90333	1.89963	2.90367	0.13491	2.90367	4.58236
1.6143	40.7447	2.905	1.90041	2.90533	0.13302	2.90533	4.59181
1.61523	40.7592	2.90667	1.89602	2.907	0.13279	2.907	4.57579
1.61607	40.7737	2.90833	1.8952	2.90867	0.13562	2.90867	4.5622
1.617	40.7872	2.90967	1.90004	2.91	0.13727	2.91033	4.57533
1.61793	40.8085	2.91167	1.90255	2.91167	0.1355	2.912	4.59865
1.61887	40.8298	2.913	1.90013	2.91333	0.13383	2.91367	4.59989
1.61987	40.8395	2.915	1.90031	2.915	0.13537	2.91533	4.57995
1.6208	40.8516	2.91633	1.90698	2.91667	0.1373	2.917	4.57178
1.62173	40.8714	2.91833	1.91224	2.91833	0.13611	2.91867	4.59066
1.62263	40.8878	2.91967	1.90904	2.92	0.1338	2.92033	4.61067
1.6235	40.898	2.92167	1.90356	2.92167	0.1344	2.922	4.60411
1.6244	40.9115	2.92333	1.90534	2.92333	0.13708	2.92367	4.58408
1.62533	40.9265	2.925	1.91214	2.925	0.13742	2.92533	4.58471
1.62627	40.9376	2.92667	1.91447	2.92667	0.1351	2.927	4.6089
1.6272	40.9507	2.92833	1.91137	2.92833	0.13429	2.92867	4.62284
1.6282	40.9686	2.93	1.9126	2.93	0.13651	2.93033	4.60747
1.62913	40.9845	2.93167	1.92069	2.932	0.13793	2.932	4.58852
1.63007	41.0014	2.93333	1.9258	2.93367	0.13622	2.93367	4.59758
1.631	41.015	2.935	1.92164	2.93533	0.1348	2.93533	4.6236
1.6319	41.0261	2.93667	1.91667	2.937	0.13677	2.937	4.6295
1.63283	41.0363	2.93833	1.91986	2.93867	0.13943	2.93867	4.60956
1.63377	41.045	2.94	1.92608	2.94033	0.1389	2.94033	4.59832
1.6346	41.0556	2.94167	1.92703	2.942	0.13674	2.942	4.61737
1.63553	41.0696	2.94333	1.92571	2.94367	0.13708	2.94367	4.64126
1.63653	41.0846	2.945	1.92882	2.94533	0.13952	2.94533	4.63571
1.63747	41.0953	2.94667	1.93393	2.947	0.13994	2.947	4.61112
1.6384	41.1131	2.94833	1.93448	2.94867	0.13782	2.94867	4.60753
1.63933	41.1286	2.95	1.93142	2.95033	0.13719	2.95033	4.63296
1.64027	41.1359	2.95167	1.93083	2.952	0.13964	2.952	4.65066
1.6411	41.147	2.95333	1.93334	2.95367	0.14117	2.95367	4.63616
1.64203	41.1644	2.955	1.9353	2.95533	0.13956	2.95533	4.6152
1.64287	41.1794	2.95667	1.93599	2.957	0.13823	2.957	4.62386
1.64387	41.1939	2.95833	1.938	2.95833	0.13998	2.95867	4.65219
1.6448	41.2123	2.96	1.94183	2.96033	0.14195	2.96033	4.65977
1.64573	41.2292	2.96167	1.94444	2.96167	0.1406	2.962	4.63784
1.64667	41.2476	2.96333	1.94471	2.96367	0.13804	2.96367	4.62297
1.64757	41.2621	2.965	1.94508	2.96533	0.13852	2.96533	4.641
1.6485	41.2766	2.96667	1.94677	2.967	0.14102	2.967	4.66686
1.64943	41.293	2.96833	1.94731	2.96833	0.14133	2.96867	4.66364
1.65027	41.3114	2.97	1.94526	2.97033	0.13949	2.97033	4.63997
1.6512	41.3235	2.97167	1.94471	2.972	0.13956	2.972	4.63601
1.6522	41.3375	2.97333	1.94827	2.97367	0.14214	2.97367	4.66066
1.65313	41.3559	2.975	1.95234	2.97533	0.14296	2.97533	4.67801
1.65407	41.3685	2.97667	1.95348	2.977	0.14057	2.977	4.66386
1.65507	41.3762	2.97833	1.95467	2.97867	0.13897	2.97867	4.64267
1.656	41.397	2.98	1.95914	2.98033	0.14106	2.98033	4.64947
1.65693	41.4115	2.98167	1.96334	2.982	0.1433	2.982	4.67647
1.65787	41.4222	2.98333	1.9628	2.98367	0.14199	2.98367	4.68596
1.6588	41.4386	2.985	1.96029	2.98533	0.13971	2.98533	4.66771
1.6597	41.4555	2.98667	1.96074	2.987	0.14083	2.987	4.6533
1.66063	41.4652	2.98833	1.96334	2.98867	0.14347	2.98867	4.66745
1.66157	41.4802	2.99	1.96485	2.99033	0.14296	2.99033	4.69103
1.6624	41.4928	2.99167	1.96586	2.992	0.14032	2.992	4.69053
1.66333	41.5034	2.99333	1.96928	2.99367	0.14043	2.99367	4.66928
1.66427	41.5131	2.995	1.97385	2.99533	0.14366	2.99533	4.6622
1.6652	41.5247	2.99667	1.97591	2.997	0.14527	2.997	4.68289
1.6661	41.5348	2.99833	1.97444	2.99867	0.14366	2.99867	4.70283
1.66703	41.544	3	1.97321	3.00033	0.14258	3.00033	4.69502
1.66797	41.5575	3.00167	1.97454	3.002	0.1443	3.002	4.67468
1.6689	41.5764	3.00333	1.97591	3.00367	0.14512	3.00367	4.67583
1.66983	41.5924	3.005	1.976	3.00533	0.14176	3.00533	4.69959
1.67073	41.6083	3.00667	1.97814	3.007	0.13755	3.007	4.71233
1.67167	41.6291	3.00833	1.98431	3.00867	0.13759	3.00867	4.69665
1.67253	41.647	3.01	1.98961	3.01033	0.14024	3.01033	4.67869
1.67343	41.6543	3.01167	1.98943	3.012	0.14053	3.012	4.68885
1.67437	41.6673	3.01333	1.98664	3.01367	0.13863	3.01367	4.71494
1.67537	41.6813	3.015	1.98673	3.01533	0.13901	3.01533	4.71975
1.6763	41.6871	3.01667	1.98856	3.017	0.14191	3.017	4.69844
1.67723	41.6949	3.01833	1.98837	3.01867	0.14284	3.01867	4.6865
1.67817	41.7103	3.02	1.98869	3.02033	0.14091	3.02033	4.70523
1.6791	41.7219	3.02167	1.99372	3.022	0.14053	3.022	4.72809
1.68	41.7316	3.02333	1.99975	3.02367	0.14377	3.02367	4.72188
1.68093	41.7539	3.025	2.00048	3.02533	0.14648	3.02533	4.69857
1.68187	41.7713	3.02667	1.99815	3.02667	0.14535	3.027	4.69715
1.6828	41.7843	3.02833	1.99883	3.02833	0.14337	3.02867	4.72293
1.68373	41.7988	3.03	2.00171	3.03	0.14438	3.03033	4.73928
1.68463	41.8143	3.03167	2.00171	3.03167	0.14639	3.032	4.72437
1.68557	41.8187	3.03333	1.99993	3.03333	0.14582	3.03367	4.70464
1.6865	41.8322	3.035	2.00208	3.035	0.144	3.03533	4.71344
1.68743	41.852	3.03667	2.00824	3.03667	0.14489	3.037	4.73967
1.68837	41.8656	3.03833	2.01176	3.03833	0.14776	3.03867	4.74527
1.68927	41.8849	3.04	2.01112	3.04	0.14868	3.04033	4.724
1.6902	41.9062	3.04167	2.01203	3.042	0.14724	3.042	4.71104
1.69107	41.9168	3.04333	2.01633	3.04367	0.14694	3.04367	4.72881
1.69207	41.9231	3.045	2.01756	3.04533	0.14846	3.04533	4.75287
1.693	41.9362	3.04667	2.01281	3.047	0.14868	3.047	4.74954
1.6939	41.9478	3.04833	2.01007	3.04867	0.14671	3.04867	4.7272
1.69483	41.957	3.05	2.01578	3.05033	0.14567	3.05033	4.72284
1.69577	41.971	3.05167	2.02322	3.052	0.14764	3.052	4.74523
1.6967	41.9855	3.05333	2.02405	3.05367	0.14988	3.05367	4.76206
1.69763	41.9928	3.055	2.02217	3.05533	0.14941	3.05533	4.74971
1.69847	42.0044	3.05667	2.02601	3.057	0.14813	3.057	4.72933
1.6994	42.0227	3.05833	2.03227	3.05867	0.14914	3.05867	4.73458
1.7004	42.0382	3.06	2.03122	3.06033	0.151	3.06033	4.76045
1.70133	42.0542	3.06167	2.02519	3.062	0.14984	3.062	4.77044
1.70227	42.0759	3.06333	2.02491	3.06367	0.14686	3.06367	4.75189
1.7032	42.0875	3.065	2.03167	3.06533	0.14694	3.06533	4.73554
1.70403	42.0928	3.06667	2.03615	3.067	0.15022	3.067	4.74886
1.70497	42.1073	3.06833	2.03524	3.06867	0.1517	3.06867	4.77395
1.70587	42.1238	3.07	2.03651	3.07033	0.14954	3.07033	4.7751
1.7068	42.1315	3.07167	2.0425	3.072	0.14821	3.072	4.75339
1.70773	42.1446	3.07333	2.0451	3.07367	0.15051	3.07367	4.74523
1.70867	42.162	3.075	2.04035	3.07533	0.15282	3.07533	4.76663
1.7096	42.1702	3.07667	2.03674	3.077	0.15123	3.077	4.78801
1.7105	42.1808	3.07833	2.04149	3.07867	0.14836	3.07867	4.77895
1.71153	42.1978	3.08	2.04798	3.08033	0.1488	3.08033	4.75518
1.71247	42.2123	3.08167	2.04771	3.08167	0.15151	3.082	4.75509
1.71337	42.2311	3.08333	2.04519	3.08367	0.1517	3.08367	4.78083
1.7143	42.2524	3.085	2.04885	3.08533	0.14937	3.08533	4.7948
1.71523	42.265	3.08667	2.05533	3.087	0.14914	3.087	4.77791
1.71617	42.2809	3.08833	2.05515	3.08867	0.15227	3.08867	4.75903
1.7171	42.2998	3.09	2.04967	3.09033	0.15413	3.09033	4.77061
1.718	42.3085	3.09167	2.04985	3.092	0.15219	3.092	4.79787
1.71893	42.3172	3.09333	2.05702	3.09367	0.15007	3.09367	4.80142
1.71977	42.3337	3.095	2.06095	3.09533	0.15134	3.09533	4.77817
1.7207	42.3443	3.09667	2.05803	3.097	0.15352	3.097	4.76659
1.72163	42.3491	3.09833	2.05711	3.09867	0.15297	3.09867	4.78699
1.72263	42.3651	3.1	2.06296	3.10033	0.15134	3.10033	4.80981
1.72357	42.381	3.10167	2.06785	3.102	0.15235	3.102	4.80205
1.7245	42.3883	3.10333	2.06561	3.10367	0.15483	3.10367	4.77878
1.72543	42.4038	3.105	2.06269	3.10533	0.15464	3.10533	4.77919
1.72637	42.4226	3.10667	2.06652	3.107	0.15223	3.107	4.80523
1.72727	42.4289	3.10833	2.07287	3.10867	0.1517	3.10867	4.81967
1.72813	42.4396	3.11	2.07342	3.11033	0.15379	3.11033	4.80351
1.72903	42.4579	3.11167	2.07045	3.112	0.15502	3.112	4.78446
1.72997	42.4681	3.11333	2.07173	3.11367	0.15386	3.11367	4.79382
1.7309	42.4763	3.115	2.07648	3.11533	0.15312	3.11533	4.81915
1.73183	42.4947	3.11667	2.0778	3.117	0.15468	3.117	4.82402
1.73277	42.5111	3.11833	2.07479	3.11867	0.15614	3.11867	4.80378
1.73367	42.5193	3.12	2.07433	3.12033	0.1551	3.12033	4.7921
1.7346	42.5305	3.12167	2.07854	3.122	0.15348	3.122	4.80963
1.73553	42.5445	3.12333	2.08178	3.12367	0.15409	3.12367	4.83236
1.73647	42.5575	3.125	2.08141	3.12533	0.15595	3.12533	4.82855
1.7374	42.573	3.12667	2.08205	3.127	0.1561	3.127	4.80698
1.7383	42.5933	3.12833	2.0858	3.12867	0.15494	3.12867	4.80325
1.73923	42.6107	3.13	2.08785	3.13033	0.15521	3.13033	4.82566
1.74017	42.6272	3.13167	2.08653	3.132	0.15684	3.132	4.84253
1.7411	42.6422	3.13333	2.0868	3.13367	0.15714	3.13367	4.83056
1.74203	42.6528	3.135	2.09137	3.13533	0.15595	3.13533	4.81044
1.74293	42.6639	3.13667	2.09511	3.137	0.15561	3.137	4.8154
1.74387	42.677	3.13833	2.09448	3.13867	0.15684	3.13867	4.84044
1.7448	42.6896	3.14	2.09333	3.14033	0.15766	3.14033	4.84996
1.74573	42.6987	3.14167	2.09585	3.142	0.15722	3.142	4.83156
1.74667	42.7089	3.14333	2.09904	3.14367	0.15722	3.14367	4.81564
1.74757	42.7195	3.145	2.09923	3.14533	0.15834	3.14533	4.82949
1.7485	42.735	3.14667	2.09904	3.147	0.15885	3.147	4.85483
1.74943	42.749	3.14833	2.10201	3.14867	0.15777	3.14867	4.85496
1.75043	42.765	3.15	2.10553	3.15033	0.15695	3.15033	4.8318
1.75137	42.7795	3.15167	2.1064	3.152	0.15769	3.152	4.82368
1.7523	42.7892	3.15333	2.10649	3.15367	0.15855	3.15367	4.84599
1.75313	42.7998	3.155	2.10822	3.15533	0.1583	3.15533	4.86703
1.75407	42.8148	3.15667	2.10982	3.157	0.15822	3.157	4.85714
1.755	42.8259	3.15833	2.109	3.15867	0.15948	3.15867	4.8345
1.75593	42.8375	3.16	2.109	3.16033	0.16071	3.16033	4.8365
1.75683	42.8559	3.16167	2.11384	3.162	0.1602	3.162	4.86206
1.75777	42.8699	3.16333	2.1196	3.16367	0.15885	3.16367	4.87406
1.7587	42.8815	3.165	2.11987	3.16533	0.1587	3.16533	4.85647
1.75963	42.9009	3.16667	2.11727	3.167	0.15963	3.167	4.8392
1.76057	42.9197	3.16833	2.11932	3.16867	0.15989	3.16867	4.85181
1.7614	42.9333	3.17	2.12453	3.17033	0.1594	3.17033	4.87778
1.76233	42.9463	3.17167	2.12407	3.172	0.15959	3.172	4.87987
1.76327	42.9608	3.17333	2.11877	3.17367	0.16086	3.17367	4.85775
1.76417	42.9686	3.175	2.11896	3.17533	0.16168	3.17533	4.84835
1.7652	42.9778	3.17667	2.12704	3.177	0.16113	3.177	4.86825
1.7661	42.9884	3.17833	2.13252	3.17867	0.16044	3.17867	4.88852
1.76703	43	3.18	2.1301	3.18033	0.16086	3.18033	4.88053
1.76797	43.0121	3.18167	2.12791	3.182	0.16179	3.182	4.85962
1.7689	43.0247	3.18333	2.13252	3.18367	0.16171	3.18367	4.86019
1.76983	43.0358	3.185	2.13718	3.18533	0.1609	3.18533	4.88292
1.77073	43.0517	3.18667	2.13467	3.187	0.16105	3.187	4.89535
1.77167	43.0662	3.18833	2.13042	3.18867	0.16236	3.18867	4.88129
1.7726	43.0778	3.19	2.13312	3.19	0.16333	3.19033	4.86463
1.77353	43.0938	3.19167	2.13951	3.19167	0.16291	3.192	4.87304
1.77447	43.1103	3.19333	2.14038	3.19333	0.16221	3.19367	4.89646
1.7753	43.118	3.195	2.137	3.195	0.16236	3.19533	4.90269
1.77623	43.1301	3.19667	2.13896	3.19667	0.16306	3.197	4.8851
1.77717	43.1412	3.19833	2.14604	3.19867	0.16306	3.19867	4.87271
1.77807	43.148	3.19967	2.14837	3.20033	0.16257	3.20033	4.88625
1.7791	43.1538	3.20167	2.14408	3.202	0.16261	3.202	4.90713
1.78	43.1663	3.20333	2.14307	3.20367	0.16321	3.20367	4.90574
1.78093	43.1784	3.205	2.1491	3.20533	0.16342	3.20533	4.88634
1.78187	43.192	3.20667	2.15321	3.207	0.16287	3.207	4.88081
1.7828	43.207	3.20833	2.15033	3.20867	0.1628	3.20867	4.90073
1.78373	43.2191	3.21	2.14828	3.21033	0.16373	3.21033	4.91928
1.78457	43.2326	3.21167	2.15339	3.212	0.16454	3.212	4.91086
1.7855	43.2452	3.21333	2.15842	3.21367	0.16426	3.21367	4.89048
1.78643	43.2568	3.215	2.15636	3.21533	0.16395	3.21533	4.89198
1.78743	43.2679	3.21667	2.15276	3.217	0.16454	3.217	4.91599
1.78837	43.2829	3.21833	2.15591	3.21867	0.16511	3.21867	4.92786
1.78927	43.2969	3.22	2.16162	3.22033	0.16458	3.22033	4.91064
1.79013	43.3085	3.22167	2.1613	3.222	0.1638	3.222	4.89296
1.79107	43.3187	3.22333	2.15796	3.22367	0.16426	3.22367	4.90539
1.79197	43.3332	3.225	2.16057	3.22533	0.16551	3.22533	4.93219
1.7929	43.3496	3.22667	2.16755	3.227	0.166	3.227	4.9345
1.79383	43.3661	3.22833	2.16979	3.22867	0.16574	3.22867	4.91138
1.79477	43.3791	3.23	2.16664	3.23033	0.16589	3.23033	4.90189
1.7957	43.3936	3.23167	2.16637	3.232	0.16659	3.232	4.92399
1.7966	43.4057	3.23333	2.17052	3.23367	0.16663	3.23367	4.94587
1.79753	43.4115	3.235	2.17112	3.23533	0.16577	3.23533	4.93581
1.79847	43.4188	3.23667	2.16637	3.237	0.1653	3.237	4.91218
1.7994	43.4333	3.23833	2.16541	3.23867	0.16596	3.23867	4.91467
1.80033	43.4512	3.24	2.17221	3.24033	0.16708	3.24033	4.94245
1.80123	43.4695	3.24167	2.17778	3.242	0.16801	3.242	4.95564
1.80217	43.4879	3.24333	2.17651	3.24367	0.16849	3.24367	4.93655
1.8031	43.5029	3.245	2.17555	3.24533	0.16841	3.24533	4.91737
1.80403	43.516	3.24667	2.18135	3.247	0.16786	3.247	4.93008
1.80497	43.529	3.24833	2.18683	3.24867	0.16723	3.24867	4.95688
1.80587	43.5382	3.25	2.18395	3.25033	0.16712	3.25033	4.95863
1.8069	43.5513	3.25167	2.17884	3.252	0.16759	3.252	4.93598
1.8078	43.5653	3.25333	2.1818	3.25367	0.16801	3.25367	4.92762
1.80867	43.575	3.255	2.18907	3.25533	0.16816	3.25533	4.94961
1.8096	43.5827	3.25667	2.18989	3.257	0.16845	3.257	4.97099
1.8105	43.5962	3.25833	2.18637	3.25867	0.16913	3.25867	4.96248
1.81143	43.6073	3.26	2.18898	3.26033	0.16945	3.26033	4.94051
1.81237	43.6165	3.26167	2.19679	3.262	0.16868	3.262	4.94086
1.81337	43.631	3.26333	2.19838	3.26367	0.16771	3.26367	4.96483
1.8143	43.6451	3.265	2.19204	3.26533	0.16805	3.26533	4.97872
1.81523	43.6557	3.26667	2.18961	3.267	0.16917	3.267	4.96505
1.81607	43.6722	3.26833	2.19596	3.26867	0.16928	3.26867	4.94778
1.817	43.69	3.27	2.20117	3.27033	0.16837	3.27033	4.95595
1.81793	43.7021	3.27167	2.19857	3.272	0.16828	3.272	4.97975
1.81877	43.7118	3.27333	2.19669	3.27367	0.16953	3.27367	4.98539
1.8197	43.7249	3.275	2.20304	3.27533	0.17042	3.27533	4.96607
1.82063	43.7345	3.27667	2.20994	3.277	0.16995	3.277	4.95308
1.82163	43.7461	3.27833	2.20761	3.27867	0.16942	3.27867	4.96893
1.82257	43.7635	3.28	2.20117	3.28033	0.17002	3.28033	4.99299
1.8235	43.7839	3.28167	2.20208	3.282	0.17118	3.282	4.99231
1.8244	43.7988	3.28333	2.20825	3.28367	0.17139	3.28367	4.97163
1.82533	43.8095	3.285	2.20939	3.28533	0.17095	3.28533	4.96586
1.82627	43.822	3.28667	2.20656	3.287	0.17126	3.287	4.98711
1.8272	43.8312	3.28833	2.20994	3.28867	0.17222	3.28867	5.00581
1.82813	43.837	3.29	2.21802	3.29033	0.17243	3.29033	4.99534
1.82903	43.8496	3.29167	2.21935	3.292	0.17162	3.292	4.97367
1.82997	43.8685	3.29333	2.21318	3.29367	0.17129	3.29367	4.97705
1.8309	43.881	3.295	2.2114	3.29533	0.17203	3.29533	5.00407
1.83173	43.8965	3.29667	2.21748	3.297	0.17255	3.297	5.01633
1.83267	43.9154	3.29833	2.22108	3.29867	0.172	3.29867	4.99747
1.8336	43.927	3.3	2.21784	3.30033	0.17154	3.30033	4.97931
1.83453	43.9357	3.30167	2.21757	3.302	0.17218	3.302	4.99279
1.83553	43.9502	3.30333	2.22611	3.30367	0.17315	3.30367	5.01898
1.83647	43.9594	3.305	2.2331	3.30533	0.17304	3.30533	5.01903
1.8374	43.9686	3.30667	2.22903	3.307	0.17243	3.307	4.9951
1.8383	43.9865	3.30833	2.22259	3.30867	0.17277	3.30867	4.98722
1.83923	44	3.31	2.22583	3.31033	0.17389	3.31033	5.01086
1.84017	44.0087	3.31167	2.23387	3.312	0.17412	3.312	5.03298
1.8411	44.0271	3.31333	2.23415	3.31367	0.17311	3.31367	5.02258
1.84193	44.0425	3.315	2.22958	3.31533	0.17243	3.31533	4.99843
1.84293	44.0474	3.31667	2.23182	3.317	0.17336	3.317	5
1.84387	44.0619	3.31833	2.2399	3.31867	0.17497	3.31867	5.02645
1.8448	44.0778	3.32	2.24141	3.32033	0.17545	3.32033	5.03851
1.84573	44.0856	3.32167	2.23469	3.322	0.17448	3.322	5.01988
1.84657	44.0948	3.32333	2.232	3.32367	0.17366	3.32367	5.00283
1.8475	44.1127	3.325	2.23812	3.32533	0.17412	3.32533	5.01739
1.84843	44.1233	3.32667	2.24287	3.327	0.17486	3.327	5.04407
1.84933	44.1349	3.32833	2.24018	3.32867	0.17448	3.32867	5.04457
[truncated: 26,664 more rows]
